# Supplementary material for: Genome-wide identification of novel intergenic enhancer-like elements: implications in the regulation of transcription in Plasmodium falciparum
Source: BMC Genomics. 2017 Aug 23;18:656. doi: 10.1186/s12864-017-4052-4 (PMC5569477; doi:10.1186/s12864-017-4052-4)
Supplement: Supplementary file 2 — List of the enhancer-like elements identified in Plasmodium falciparum. (XLS 71 kb) [file 12864_2017_4052_MOESM2_ESM.xls]

## Sheet: Strong_Peaks
Supplementary Table - List of the enhancer-like elements
Chromosome	Start	Stop
PF3D7_13_V3	706935	709851
PF3D7_13_V3	371192	373795
PF3D7_13_V3	1632937	1635247
PF3D7_13_V3	2406684	2408826
PF3D7_13_V3	1162091	1164225
PF3D7_10_V3	1505232	1507911
PF3D7_03_V3	610597	612645
PF3D7_11_V3	241576	244566
PF3D7_11_V3	220246	223181
PF3D7_11_V3	409115	411911
PF3D7_11_V3	814436	817186
PF3D7_11_V3	1477260	1479784
PF3D7_07_V3	83976	86092
PF3D7_12_V3	1856169	1859143
PF3D7_12_V3	978380	980791
PF3D7_12_V3	1823082	1825445
PF3D7_12_V3	793942	795992
PF3D7_12_V3	764135	766146
PF3D7_08_V3	868890	871569
PF3D7_08_V3	485104	487745
PF3D7_08_V3	205801	208155
PF3D7_08_V3	768485	770633
PF3D7_13_V3	2084392	2087322
PF3D7_13_V3	327588	330352
PF3D7_13_V3	1267955	1270657
PF3D7_13_V3	1192790	1195274
PF3D7_13_V3	2034889	2037247
PF3D7_13_V3	1176158	1178488
PF3D7_13_V3	2346736	2348932
PF3D7_13_V3	1524538	1526650
PF3D7_13_V3	1864152	1866173
PF3D7_13_V3	1366292	1368301
PF3D7_10_V3	683007	685076
PF3D7_06_V3	640669	643547
PF3D7_06_V3	755302	758105
PF3D7_06_V3	177737	180432
PF3D7_06_V3	461084	463255
PF3D7_09_V3	1186649	1189135
PF3D7_09_V3	783165	785645
PF3D7_09_V3	1198952	1201301
PF3D7_09_V3	160040	162267
PF3D7_14_V3	2626048	2629007
PF3D7_14_V3	637031	639871
PF3D7_14_V3	290154	292969
PF3D7_14_V3	2499832	2502596
PF3D7_14_V3	544698	547452
PF3D7_14_V3	3203587	3206196
PF3D7_14_V3	3239170	3241478
PF3D7_14_V3	1369251	1371357
PF3D7_03_V3	854674	856982
PF3D7_03_V3	153322	155528
PF3D7_03_V3	391779	393822
PF3D7_05_V3	809624	812144
PF3D7_05_V3	1024802	1026890
PF3D7_05_V3	976159	978159
PF3D7_11_V3	1043500	1046333
PF3D7_11_V3	956256	958569
PF3D7_11_V3	1398012	1400316
PF3D7_11_V3	1742758	1744848
PF3D7_07_V3	1135028	1137709
PF3D7_07_V3	297991	300514
PF3D7_07_V3	414446	416752
PF3D7_07_V3	548815	551061
PF3D7_08_V3	1259197	1261777
PF3D7_08_V3	1179240	1181489
PF3D7_13_V3	1679407	1682346
PF3D7_13_V3	1760922	1763193
PF3D7_13_V3	508685	510824
PF3D7_13_V3	2158199	2160273
PF3D7_06_V3	487561	490352
PF3D7_14_V3	2554552	2557545
PF3D7_14_V3	449059	451956
PF3D7_14_V3	1509544	1512392
PF3D7_14_V3	1088556	1091389
PF3D7_14_V3	1867519	1870231
PF3D7_14_V3	3068262	3070830
PF3D7_14_V3	2052572	2055089
PF3D7_14_V3	3143911	3146059
PF3D7_14_V3	3127689	3129709
PF3D7_03_V3	527952	530415
PF3D7_04_V3	332198	335192
PF3D7_04_V3	619674	621838
PF3D7_08_V3	777322	777322
PF3D7_14_V3	1615208	1615208
PF3D7_14_V3	2978055	2978055
PF3D7_14_V3	2263699	2263699
PF3D7_14_V3	2087409	2087409
PF3D7_14_V3	1838483	1838483
PF3D7_14_V3	2841755	2841755
PF3D7_14_V3	2494602	2494602
PF3D7_14_V3	2251765	2251765
PF3D7_14_V3	757275	757275
PF3D7_14_V3	2767717	2767717
PF3D7_14_V3	2632459	2632459
PF3D7_14_V3	1538252	1538252
PF3D7_14_V3	1449252	1449252
PF3D7_14_V3	1903848	1903848
PF3D7_14_V3	3229433	3229433
PF3D7_14_V3	3057662	3057662
PF3D7_14_V3	2130976	2130976
PF3D7_03_V3	198956	198956
PF3D7_05_V3	310627	310627
PF3D7_11_V3	1756606	1756606
PF3D7_11_V3	1234267	1234267
PF3D7_11_V3	1271840	1271840
PF3D7_11_V3	999334	999334
PF3D7_07_V3	1232139	1232139
PF3D7_14_V3	1636070	1636070
PF3D7_14_V3	2331804	2331804
PF3D7_04_V3	1119336	1119336
PF3D7_01_V3	218843	218843
PF3D7_14_V3	2646861	2646861
PF3D7_14_V3	2457760	2457760
PF3D7_14_V3	1894888	1894888
PF3D7_14_V3	1713823	1713823
PF3D7_14_V3	1227729	1227729
PF3D7_08_V3	382069	382069
PF3D7_08_V3	324987	324987
PF3D7_13_V3	458974	458974
PF3D7_13_V3	2526901	2526901
PF3D7_13_V3	789311	789311
PF3D7_13_V3	912103	912103
PF3D7_13_V3	1464909	1464909
PF3D7_13_V3	2272225	2272225
PF3D7_10_V3	1293724	1293724
PF3D7_10_V3	650065	650065
PF3D7_14_V3	1939001	1939001
PF3D7_14_V3	2900096	2900096
PF3D7_03_V3	365723	365723
PF3D7_05_V3	1139489	1139489
PF3D7_05_V3	657627	657627
PF3D7_11_V3	1968222	1968222
PF3D7_11_V3	187378	187378
PF3D7_11_V3	1355237	1355237
PF3D7_11_V3	1429065	1429065
PF3D7_11_V3	970678	970678
PF3D7_11_V3	1152494	1152494
PF3D7_11_V3	349319	349319
PF3D7_11_V3	741636	741636
PF3D7_11_V3	1941842	1941842
PF3D7_11_V3	807009	807009
PF3D7_11_V3	445720	445720
PF3D7_11_V3	1363310	1363310
PF3D7_04_V3	476580	476580
PF3D7_07_V3	81999	81999
PF3D7_07_V3	107766	107766
PF3D7_13_V3	2635657	2635657
PF3D7_10_V3	1146204	1146204
PF3D7_10_V3	1181418	1181418
PF3D7_11_V3	111162	111162
PF3D7_11_V3	226465	226465
PF3D7_11_V3	632851	632851
PF3D7_11_V3	361862	361862
PF3D7_11_V3	236477	236477
PF3D7_11_V3	160785	160785
PF3D7_11_V3	621223	621223
PF3D7_08_V3	681006	681006
PF3D7_13_V3	1720548	1720548
PF3D7_10_V3	1359435	1359435
PF3D7_10_V3	1420800	1420800
PF3D7_10_V3	956222	956222
PF3D7_01_V3	521495	521495
PF3D7_03_V3	579771	579771
PF3D7_03_V3	670088	670088
PF3D7_03_V3	744179	744179
PF3D7_03_V3	720844	720844
PF3D7_11_V3	1803114	1803114
PF3D7_11_V3	1305260	1305260
PF3D7_11_V3	691470	691470
PF3D7_07_V3	838206	838206
PF3D7_07_V3	955286	955286
PF3D7_13_V3	2039246	2043506
PF3D7_13_V3	1945302	1949502
PF3D7_13_V3	1499232	1503363
PF3D7_13_V3	503345	506894
PF3D7_10_V3	629538	633180
PF3D7_14_V3	2289675	2294938
PF3D7_14_V3	679270	682275
PF3D7_03_V3	44755	48455
PF3D7_03_V3	863590	866986
PF3D7_05_V3	1095579	1100697
PF3D7_11_V3	1932992	1938089
PF3D7_11_V3	900784	905779
PF3D7_11_V3	1864767	1869556
PF3D7_11_V3	1851024	1854738
PF3D7_04_V3	1022187	1026426
PF3D7_04_V3	1076783	1080285
PF3D7_11_V3	1208869	1212933
PF3D7_11_V3	130104	134046
PF3D7_11_V3	122853	125905
PF3D7_07_V3	710082	715425
PF3D7_08_V3	47844	47844
PF3D7_10_V3	1463005	1463005
PF3D7_09_V3	84933	84933
PF3D7_03_V3	993056	993056
PF3D7_11_V3	1724486	1724486
PF3D7_11_V3	1986057	1986057
PF3D7_11_V3	977104	977104
PF3D7_04_V3	503418	503418
PF3D7_08_V3	398559	398559
PF3D7_13_V3	86035	86035
PF3D7_13_V3	1128596	1128596
PF3D7_10_V3	1189363	1189363
PF3D7_11_V3	1513159	1513159
PF3D7_11_V3	393221	393221
PF3D7_04_V3	103944	103944
PF3D7_04_V3	614038	614038
PF3D7_07_V3	505489	505489
PF3D7_12_V3	87692	87692
PF3D7_12_V3	556443	556443
PF3D7_12_V3	1619357	1619357
PF3D7_08_V3	75336	75336
PF3D7_13_V3	1205294	1205294
PF3D7_13_V3	2461143	2461143
PF3D7_10_V3	84639	84639
PF3D7_09_V3	606834	606834
PF3D7_06_V3	75559	75559
PF3D7_01_V3	494334	494334
PF3D7_01_V3	237272	237272
PF3D7_14_V3	3164915	3164915
PF3D7_14_V3	1545230	1545230
PF3D7_14_V3	981894	981894
PF3D7_03_V3	483304	483304
PF3D7_03_V3	694351	694351
PF3D7_03_V3	71383	71383
PF3D7_03_V3	1000936	1000936
PF3D7_11_V3	210395	210395
PF3D7_11_V3	1451210	1451210
PF3D7_11_V3	1376248	1376248
PF3D7_04_V3	922460	922460
PF3D7_04_V3	46801	46801
PF3D7_07_V3	1285363	1285363
PF3D7_07_V3	1274884	1274884
PF3D7_07_V3	546010	546010
PF3D7_07_V3	516015	516015
PF3D7_07_V3	746384	746384
PF3D7_07_V3	1303759	1303759
PF3D7_07_V3	1298188	1298188
PF3D7_12_V3	1229403	1229403
PF3D7_08_V3	814874	814874
PF3D7_08_V3	552214	552214
PF3D7_08_V3	829788	829788
PF3D7_06_V3	1177125	1177125
PF3D7_01_V3	542724	542724
PF3D7_14_V3	2014430	2014430
PF3D7_03_V3	109404	109404
PF3D7_11_V3	1945788	1945788
PF3D7_04_V3	223683	223683
PF3D7_07_V3	1256782	1256782
PF3D7_08_V3	1161537	1161537
PF3D7_08_V3	504286	504286
PF3D7_03_V3	97045	97045
PF3D7_05_V3	30005	30005
PF3D7_08_V3	957842	957842
PF3D7_08_V3	885847	885847
PF3D7_13_V3	484528	484528
PF3D7_13_V3	2331236	2331236
PF3D7_14_V3	2566306	2566306
PF3D7_11_V3	570357	570357
PF3D7_11_V3	140230	140230
PF3D7_04_V3	209179	209179
PF3D7_07_V3	999668	999668
PF3D7_08_V3	622650	623831
PF3D7_08_V3	707952	709092
PF3D7_13_V3	1382236	1383941
PF3D7_13_V3	740409	741800
PF3D7_13_V3	978664	980030
PF3D7_13_V3	99686	100951
PF3D7_10_V3	1644068	1645459
PF3D7_11_V3	583920	585282
PF3D7_11_V3	247087	248173
PF3D7_07_V3	241193	242776
PF3D7_07_V3	1321436	1322833
PF3D7_08_V3	922970	924854
PF3D7_08_V3	713206	714844
PF3D7_08_V3	195996	197469
PF3D7_08_V3	1241696	1242890
PF3D7_13_V3	776021	777465
PF3D7_13_V3	1000906	1002348
PF3D7_13_V3	415407	416832
PF3D7_13_V3	815567	816630
PF3D7_10_V3	1442881	1443977
PF3D7_01_V3	302522	303590
PF3D7_14_V3	1750872	1751964
PF3D7_14_V3	1559612	1560686
PF3D7_03_V3	805030	806739
PF3D7_03_V3	523614	525212
PF3D7_03_V3	277003	278090
PF3D7_11_V3	1008267	1009879
PF3D7_11_V3	1465676	1467009
PF3D7_11_V3	217804	218934
PF3D7_11_V3	156230	157231
PF3D7_04_V3	851997	853710
PF3D7_07_V3	306047	308025
PF3D7_07_V3	285108	286394
PF3D7_07_V3	399027	400032
PF3D7_12_V3	800104	802036
PF3D7_12_V3	1816935	1818224
PF3D7_12_V3	478863	480085
PF3D7_08_V3	754961	756829
PF3D7_08_V3	718721	720347
PF3D7_08_V3	79516	80603
PF3D7_08_V3	188134	189146
PF3D7_13_V3	899800	901733
PF3D7_13_V3	1672745	1674670
PF3D7_13_V3	1973388	1975282
PF3D7_13_V3	1966323	1967774
PF3D7_13_V3	679256	680598
PF3D7_13_V3	625094	626396
PF3D7_13_V3	1308515	1309681
PF3D7_13_V3	1518868	1519882
PF3D7_10_V3	553070	554658
PF3D7_10_V3	1149955	1151404
PF3D7_10_V3	430639	432003
PF3D7_10_V3	943976	945139
PF3D7_10_V3	286801	287881
PF3D7_06_V3	914208	915497
PF3D7_06_V3	987371	988477
PF3D7_01_V3	445590	446676
PF3D7_01_V3	504517	505586
PF3D7_14_V3	2004911	2006885
PF3D7_14_V3	1078259	1080226
PF3D7_14_V3	1882031	1883896
PF3D7_14_V3	130377	132053
PF3D7_14_V3	812069	813474
PF3D7_14_V3	146149	147460
PF3D7_14_V3	2604431	2605739
PF3D7_14_V3	1307284	1308493
PF3D7_14_V3	623819	624984
PF3D7_14_V3	2813413	2814548
PF3D7_14_V3	2617069	2618126
PF3D7_14_V3	2923525	2924580
PF3D7_03_V3	937344	938715
PF3D7_03_V3	287922	289117
PF3D7_03_V3	963674	964846
PF3D7_03_V3	630718	631759
PF3D7_05_V3	364942	366521
PF3D7_05_V3	278845	280385
PF3D7_05_V3	635880	636925
PF3D7_11_V3	866566	868444
PF3D7_11_V3	1247645	1249485
PF3D7_11_V3	417671	419171
PF3D7_11_V3	1977214	1978675
PF3D7_11_V3	428017	429020
PF3D7_04_V3	533015	534588
PF3D7_04_V3	351472	352725
PF3D7_04_V3	132420	133668
PF3D7_04_V3	1096012	1097077
PF3D7_07_V3	1210974	1212866
PF3D7_07_V3	121196	122604
PF3D7_07_V3	1027341	1028404
PF3D7_12_V3	1083987	1083987
PF3D7_12_V3	539419	539419
PF3D7_08_V3	894374	894374
PF3D7_08_V3	106815	106815
PF3D7_08_V3	1034744	1034744
PF3D7_08_V3	845290	845290
PF3D7_13_V3	2551908	2551908
PF3D7_13_V3	771173	771173
PF3D7_13_V3	1771766	1771766
PF3D7_13_V3	2118763	2118763
PF3D7_10_V3	197952	197952
PF3D7_10_V3	315331	315331
PF3D7_06_V3	877237	877237
PF3D7_14_V3	2120755	2120755
PF3D7_14_V3	2106228	2106228
PF3D7_14_V3	2231580	2231580
PF3D7_14_V3	2226692	2226692
PF3D7_14_V3	1530784	1530784
PF3D7_14_V3	1241509	1241509
PF3D7_14_V3	2212415	2212415
PF3D7_14_V3	1651575	1651575
PF3D7_14_V3	2001960	2001960
PF3D7_14_V3	1944809	1944809
PF3D7_14_V3	1941515	1941515
PF3D7_14_V3	2734500	2734500
PF3D7_14_V3	1442685	1442685
PF3D7_14_V3	2146024	2146024
PF3D7_14_V3	2579158	2579158
PF3D7_14_V3	1212558	1212558
PF3D7_14_V3	1514720	1514720
PF3D7_14_V3	892564	892564
PF3D7_14_V3	2429831	2429831
PF3D7_14_V3	3154769	3154769
PF3D7_14_V3	1099658	1099658
PF3D7_03_V3	293729	293729
PF3D7_03_V3	783729	783729
PF3D7_03_V3	83618	83618
PF3D7_11_V3	944033	944033
PF3D7_11_V3	1289389	1289389
PF3D7_11_V3	1730672	1730672
PF3D7_04_V3	1083912	1083912
PF3D7_07_V3	793905	793905
PF3D7_07_V3	967487	967487
PF3D7_08_V3	948468	948987
PF3D7_13_V3	2606118	2607081
PF3D7_13_V3	761924	762818
PF3D7_13_V3	621028	621919
PF3D7_13_V3	1298886	1299593
PF3D7_10_V3	1204141	1205087
PF3D7_10_V3	1133700	1134579
PF3D7_10_V3	1338031	1338865
PF3D7_10_V3	617295	617938
PF3D7_01_V3	371831	372467
PF3D7_01_V3	413823	414413
PF3D7_09_V3	1009032	1009869
PF3D7_03_V3	348827	349723
PF3D7_03_V3	584477	585178
PF3D7_14_V3	1433765	1434734
PF3D7_14_V3	2065219	2066187
PF3D7_14_V3	1995029	1995996
PF3D7_14_V3	1258424	1259360
PF3D7_14_V3	2073105	2074034
PF3D7_14_V3	1182435	1183362
PF3D7_14_V3	2235925	2236842
PF3D7_14_V3	1630822	1631665
PF3D7_14_V3	1688612	1689447
PF3D7_14_V3	1199372	1200200
PF3D7_14_V3	2964533	2965303
PF3D7_14_V3	1671105	1671840
PF3D7_14_V3	1518825	1519559
PF3D7_14_V3	1236578	1237303
PF3D7_14_V3	2178178	2178863
PF3D7_14_V3	2245013	2245693
PF3D7_14_V3	1459325	1459923
PF3D7_14_V3	1222271	1222792
PF3D7_05_V3	315657	316265
PF3D7_05_V3	1009899	1010445
PF3D7_11_V3	1644792	1645730
PF3D7_11_V3	1266869	1267616
PF3D7_11_V3	1597042	1597666
PF3D7_11_V3	1824202	1824750
PF3D7_04_V3	671495	672455
PF3D7_07_V3	937200	938091
PF3D7_07_V3	1165627	1166291
PF3D7_13_V3	1970051	1970882
PF3D7_13_V3	226274	226876
PF3D7_13_V3	2638672	2639258
PF3D7_13_V3	2232217	2232749
PF3D7_13_V3	436674	437174
PF3D7_13_V3	2839212	2839488
PF3D7_10_V3	1417034	1417665
PF3D7_06_V3	721809	722613
PF3D7_03_V3	310516	311149
PF3D7_14_V3	2204157	2204957
PF3D7_14_V3	1792459	1793162
PF3D7_14_V3	1402120	1402766
PF3D7_14_V3	1854508	1855153
PF3D7_14_V3	1244859	1245482
PF3D7_14_V3	1578630	1579204
PF3D7_14_V3	1767577	1768080
PF3D7_11_V3	1706089	1706734
PF3D7_04_V3	337357	338101
PF3D7_07_V3	616251	616811
PF3D7_13_V3	971909	972737
PF3D7_13_V3	2124435	2125131
PF3D7_10_V3	1253549	1254158
PF3D7_03_V3	41658	42544
PF3D7_14_V3	2895450	2896366
PF3D7_14_V3	2727092	2727910
PF3D7_14_V3	2593567	2594316
PF3D7_14_V3	1887777	1888431

## Sheet: Weak_Peaks
Supplementary Table - List of the enhancer-like elements
Chromosome	Start	Stop
PF3D7_12_V3	1870019	1871406
PF3D7_08_V3	103089	104403
PF3D7_08_V3	319548	320839
PF3D7_08_V3	663621	664852
PF3D7_13_V3	2030187	2031336
PF3D7_13_V3	33585	34662
PF3D7_10_V3	180726	181743
PF3D7_06_V3	136958	138689
PF3D7_06_V3	535859	537390
PF3D7_09_V3	1073445	1075404
PF3D7_09_V3	1438470	1440271
PF3D7_14_V3	686866	688089
PF3D7_12_V3	930482	932407
PF3D7_12_V3	322405	323831
PF3D7_13_V3	1629455	1631016
PF3D7_13_V3	924220	925597
PF3D7_13_V3	2013345	2014460
PF3D7_10_V3	639510	640888
PF3D7_10_V3	345398	346704
PF3D7_06_V3	853452	854656
PF3D7_09_V3	498218	499673
PF3D7_14_V3	2153063	2154184
PF3D7_03_V3	654421	656193
PF3D7_05_V3	479244	480920
PF3D7_05_V3	378952	380576
PF3D7_05_V3	442377	443757
PF3D7_02_V3	871622	872628
PF3D7_13_V3	187382	189175
PF3D7_13_V3	1734744	1736158
PF3D7_13_V3	807427	808769
PF3D7_10_V3	733355	734757
PF3D7_09_V3	740766	741983
PF3D7_09_V3	1042006	1043031
PF3D7_14_V3	2511953	2513120
PF3D7_12_V3	1828009	1828009
PF3D7_12_V3	1298077	1298077
PF3D7_12_V3	1930439	1930439
PF3D7_12_V3	939622	939622
PF3D7_12_V3	1882175	1882175
PF3D7_08_V3	654616	654616
PF3D7_10_V3	1482630	1482630
PF3D7_10_V3	359293	359293
PF3D7_06_V3	992991	992991
PF3D7_06_V3	668603	668603
PF3D7_09_V3	987221	987221
PF3D7_09_V3	173962	173962
PF3D7_09_V3	616468	616468
PF3D7_09_V3	894080	894080
PF3D7_09_V3	736703	736703
PF3D7_14_V3	281628	281628
PF3D7_14_V3	3173575	3173575
PF3D7_03_V3	173464	173464
PF3D7_03_V3	206463	206463
PF3D7_05_V3	906085	906085
PF3D7_05_V3	538101	538101
PF3D7_05_V3	1115763	1115763
PF3D7_05_V3	90030	90030
PF3D7_11_V3	1879254	1879254
PF3D7_11_V3	2005511	2005511
PF3D7_02_V3	411001	411001
PF3D7_04_V3	216735	216735
PF3D7_07_V3	27741	27741
PF3D7_08_V3	38813	38813
PF3D7_08_V3	520329	520329
PF3D7_13_V3	172317	172317
PF3D7_13_V3	986293	986293
PF3D7_13_V3	1055269	1055269
PF3D7_13_V3	1110405	1110405
PF3D7_06_V3	1063701	1063701
PF3D7_09_V3	1445625	1445625
PF3D7_14_V3	1455474	1455474
PF3D7_03_V3	164736	164736
PF3D7_07_V3	76667	76667
PF3D7_07_V3	187738	187738
PF3D7_12_V3	482952	483557
PF3D7_13_V3	183812	184776
PF3D7_13_V3	50473	51365
PF3D7_13_V3	1742115	1743004
PF3D7_13_V3	538821	539679
PF3D7_13_V3	275591	276423
PF3D7_13_V3	1980591	1981419
PF3D7_13_V3	2338398	2338911
PF3D7_13_V3	727844	728594
PF3D7_13_V3	644423	644989
PF3D7_06_V3	906820	907514
PF3D7_03_V3	438116	438893
PF3D7_03_V3	959539	960272
PF3D7_09_V3	591733	592597
PF3D7_14_V3	1014906	1015770
PF3D7_11_V3	1183029	1184016
PF3D7_11_V3	842388	843342
PF3D7_05_V3	85737	86319
PF3D7_02_V3	462018	462662
PF3D7_04_V3	1146218	1147113
PF3D7_07_V3	818796	819559
PF3D7_07_V3	568536	569297
PF3D7_12_V3	389642	390426
PF3D7_12_V3	581818	582581
PF3D7_12_V3	567424	568061
PF3D7_13_V3	2081392	2082289
PF3D7_13_V3	647646	648179
PF3D7_13_V3	1924721	1925247
PF3D7_09_V3	488045	488957
PF3D7_14_V3	831469	832030
PF3D7_11_V3	921306	922141
PF3D7_02_V3	307527	308346
PF3D7_04_V3	1148946	1149793
PF3D7_12_V3	658497	659230
PF3D7_12_V3	1980685	1981391
PF3D7_12_V3	1841224	1841886
PF3D7_12_V3	1647639	1648154
PF3D7_08_V3	529439	530123
PF3D7_13_V3	81163	82101
PF3D7_13_V3	935076	935940
PF3D7_13_V3	2509252	2510092
PF3D7_13_V3	2227169	2227691
PF3D7_13_V3	2205821	2206323
PF3D7_10_V3	904105	904969
PF3D7_06_V3	1257443	1258382
PF3D7_06_V3	127313	128117
PF3D7_09_V3	503224	503902
PF3D7_06_V3	697991	698748
PF3D7_06_V3	949145	949723
PF3D7_09_V3	682428	683052
PF3D7_06_V3	1045975	1046486
PF3D7_09_V3	695754	696352
PF3D7_09_V3	641750	642722
PF3D7_09_V3	752912	753786
PF3D7_14_V3	845313	846231
PF3D7_14_V3	2439064	2439792
PF3D7_14_V3	912796	913462
PF3D7_05_V3	603931	604895
PF3D7_05_V3	1069781	1070742
PF3D7_05_V3	534836	535770
PF3D7_05_V3	1197882	1198657
PF3D7_05_V3	82836	83540
PF3D7_05_V3	171090	171649
PF3D7_05_V3	819636	820215
PF3D7_02_V3	226745	227524
PF3D7_02_V3	737496	738358
PF3D7_02_V3	718780	719485
PF3D7_12_V3	914992	918212
PF3D7_13_V3	694508	699319
PF3D7_06_V3	705209	709555
PF3D7_06_V3	1366931	1371001
PF3D7_06_V3	441040	444241
PF3D7_05_V3	1327924	1332964
PF3D7_11_V3	1793050	1796953
PF3D7_12_V3	338302	343245
PF3D7_12_V3	2184651	2188659
PF3D7_12_V3	886523	890071
PF3D7_08_V3	913298	918926
PF3D7_10_V3	589589	594805
PF3D7_10_V3	929050	932194
PF3D7_06_V3	749311	753891
PF3D7_01_V3	553935	559422
PF3D7_03_V3	53760	57602
PF3D7_05_V3	1149304	1153169
PF3D7_05_V3	136430	140209
PF3D7_11_V3	1919149	1923254
PF3D7_11_V3	2011726	2015123
PF3D7_04_V3	249307	253694
PF3D7_04_V3	81287	85139
PF3D7_07_V3	34549	40296
PF3D7_13_V3	1511409	1511409
PF3D7_10_V3	309089	309089
PF3D7_10_V3	58537	58537
PF3D7_10_V3	915274	915274
PF3D7_09_V3	1451922	1451922
PF3D7_06_V3	746157	746157
PF3D7_01_V3	577663	577663
PF3D7_01_V3	569634	569634
PF3D7_14_V3	39281	39281
PF3D7_14_V3	159822	159822
PF3D7_03_V3	1022709	1022709
PF3D7_05_V3	41201	41201
PF3D7_04_V3	564356	564356
PF3D7_13_V3	78813	78813
PF3D7_13_V3	1610974	1610974
PF3D7_10_V3	1217401	1217401
PF3D7_06_V3	735871	735871
PF3D7_01_V3	314092	314092
PF3D7_01_V3	563927	563927
PF3D7_14_V3	574476	574476
PF3D7_12_V3	66821	66821
PF3D7_13_V3	919525	919525
PF3D7_10_V3	111046	111046
PF3D7_14_V3	1604464	1604464
PF3D7_12_V3	411271	411271
PF3D7_10_V3	507736	507736
PF3D7_11_V3	311168	311168
PF3D7_11_V3	828864	828864
PF3D7_11_V3	511149	511149
PF3D7_04_V3	1152722	1152722
PF3D7_12_V3	2026666	2029488
PF3D7_12_V3	2111412	2114112
PF3D7_09_V3	275287	277865
PF3D7_14_V3	417561	419940
PF3D7_05_V3	1054409	1057146
PF3D7_08_V3	657238	660005
PF3D7_13_V3	765774	767962
PF3D7_12_V3	845411	845411
PF3D7_12_V3	434229	434229
PF3D7_14_V3	2822319	2822319
PF3D7_05_V3	320049	320049
PF3D7_12_V3	805222	806722
PF3D7_05_V3	1039289	1039289
PF3D7_09_V3	746168	744668
PF3D7_09_V3	1133479	1133479
PF3D7_14_V3	1662484	1662484
PF3D7_05_V3	1169478	1169478
PF3D7_05_V3	465561	465561
PF3D7_08_V3	1088266	1088266
PF3D7_08_V3	562455	562455
PF3D7_13_V3	1072866	1072866
PF3D7_13_V3	2383646	2383646
PF3D7_10_V3	1120897	1120897
PF3D7_09_V3	1411462	1411462
PF3D7_06_V3	245627	245627
PF3D7_14_V3	285914	285914
PF3D7_08_V3	27919	27919
PF3D7_08_V3	349224	349224
PF3D7_12_V3	828974	828974
PF3D7_12_V3	1624726	1624726
PF3D7_10_V3	291836	291836
PF3D7_01_V3	460493	460981
PF3D7_01_V3	461806	461921
PF3D7_01_V3	462140	462273
PF3D7_01_V3	463557	463776
PF3D7_01_V3	472130	472616
PF3D7_01_V3	473693	473946
PF3D7_01_V3	475295	475974
PF3D7_01_V3	476270	476627
PF3D7_01_V3	476894	477168
PF3D7_01_V3	477249	477786
PF3D7_01_V3	478289	478826
PF3D7_01_V3	478855	479436
PF3D7_01_V3	481903	482357
PF3D7_01_V3	481124	481597
PF3D7_01_V3	480335	481050
PF3D7_01_V3	25242	28389
PF3D7_01_V3	3799	10187
PF3D7_03_V3	123554	124285
PF3D7_03_V3	124377	124769
PF3D7_03_V3	125881	126397
PF3D7_03_V3	126431	126982
PF3D7_03_V3	127192	127702
PF3D7_03_V3	128040	129030
PF3D7_03_V3	129170	130126
PF3D7_03_V3	597418	597896
PF3D7_03_V3	595407	595743
PF3D7_03_V3	593815	594590
PF3D7_03_V3	590263	592644
PF3D7_03_V3	27304	30585
PF3D7_03_V3	4806	16449
PF3D7_04_V3	891480	891973
PF3D7_04_V3	892487	893180
PF3D7_04_V3	893224	894220
PF3D7_04_V3	895043	895200
PF3D7_04_V3	896032	896450
PF3D7_04_V3	899037	899349
PF3D7_04_V3	146108	146718
PF3D7_04_V3	147755	148145
PF3D7_04_V3	150501	150927
PF3D7_04_V3	127565	128083
PF3D7_04_V3	124812	125454
PF3D7_04_V3	830153	830731
PF3D7_04_V3	831515	831673
PF3D7_04_V3	834315	835448
PF3D7_04_V3	831979	832222
PF3D7_04_V3	176853	177354
PF3D7_04_V3	176307	176676
PF3D7_04_V3	175444	176065
PF3D7_04_V3	174679	175088
PF3D7_04_V3	172557	173034
PF3D7_04_V3	171227	171866
PF3D7_04_V3	156059	157002
PF3D7_04_V3	159332	160118
PF3D7_04_V3	162488	163559
PF3D7_04_V3	647535	648016
PF3D7_04_V3	648053	648303
PF3D7_04_V3	648456	648724
PF3D7_04_V3	649706	650059
PF3D7_04_V3	650147	650366
PF3D7_04_V3	650670	650820
PF3D7_04_V3	651245	651457
PF3D7_04_V3	651793	652037
PF3D7_04_V3	652303	652525
PF3D7_04_V3	652659	653474
PF3D7_04_V3	655063	655780
PF3D7_04_V3	655882	656089
PF3D7_04_V3	656134	656405
PF3D7_04_V3	28207	31123
PF3D7_04_V3	8502	11895
PF3D7_04_V3	20546	24074
PF3D7_05_V3	1322315	1323113
PF3D7_05_V3	1324366	1324617
PF3D7_05_V3	1321003	1321240
PF3D7_05_V3	449554	450221
PF3D7_05_V3	451253	451490
PF3D7_05_V3	451940	452207
PF3D7_05_V3	452606	452853
PF3D7_05_V3	453302	453570
PF3D7_05_V3	453699	453984
PF3D7_05_V3	454110	454360
PF3D7_05_V3	458032	458230
PF3D7_05_V3	458521	458770
PF3D7_06_V3	35428	36361
PF3D7_06_V3	36948	37187
PF3D7_06_V3	38835	39493
PF3D7_07_V3	481320	481997
PF3D7_07_V3	482826	483922
PF3D7_07_V3	484755	485019
PF3D7_07_V3	485659	486124
PF3D7_07_V3	1226935	1227342
PF3D7_07_V3	1227703	1228433
PF3D7_07_V3	1228994	1229272
PF3D7_07_V3	1224870	1225194
PF3D7_07_V3	1245985	1246304
PF3D7_07_V3	1245006	1245090
PF3D7_07_V3	1243039	1243335
PF3D7_07_V3	467999	468079
PF3D7_07_V3	426192	426482
PF3D7_07_V3	426894	427179
PF3D7_07_V3	428710	428952
PF3D7_07_V3	429145	429298
PF3D7_07_V3	1245881	1246336
PF3D7_07_V3	1244941	1245190
PF3D7_07_V3	1243041	1243325
PF3D7_07_V3	1242085	1242627
PF3D7_07_V3	986950	987459
PF3D7_07_V3	988125	988596
PF3D7_07_V3	988792	989130
PF3D7_07_V3	989272	989602
PF3D7_07_V3	990151	990375
PF3D7_07_V3	990706	991124
PF3D7_07_V3	992731	992953
PF3D7_07_V3	993298	994137
PF3D7_07_V3	994422	994838
PF3D7_07_V3	7848	11156
PF3D7_07_V3	3798	6419
PF3D7_08_V3	1233337	1233818
PF3D7_08_V3	1224000	1226000
PF3D7_08_V3	1227000	1227500
PF3D7_08_V3	1230000	1230000
PF3D7_08_V3	1332000	1332000
PF3D7_08_V3	1245149	1245764
PF3D7_08_V3	1247234	1247401
PF3D7_08_V3	1247600	1247679
PF3D7_08_V3	1249057	1249277
PF3D7_08_V3	1249776	1250066
PF3D7_08_V3	1250373	1250619
PF3D7_08_V3	1250756	1251028
PF3D7_08_V3	2414	3612
PF3D7_08_V3	4262	5261
PF3D7_08_V3	6309	6755
PF3D7_08_V3	7998	11383
PF3D7_09_V3	1381252	1381599
PF3D7_09_V3	1391150	1391811
PF3D7_09_V3	1399371	1399676
PF3D7_09_V3	703447	703604
PF3D7_09_V3	701207	701606
PF3D7_09_V3	700216	700612
PF3D7_09_V3	1241130	1241647
PF3D7_09_V3	1245513	1246000
PF3D7_09_V3	1247283	1247965
PF3D7_09_V3	6779	10656
PF3D7_09_V3	17014	18134
PF3D7_10_V3	939122	939311
PF3D7_10_V3	938479	938600
PF3D7_10_V3	1013956	1014285
PF3D7_10_V3	1519325	1520240
PF3D7_10_V3	1518065	1518768
PF3D7_10_V3	1517079	1517573
PF3D7_10_V3	1516053	1516336
PF3D7_10_V3	1515344	1515761
PF3D7_10_V3	1514820	1515145
PF3D7_10_V3	1513923	1514294
PF3D7_10_V3	25417	25936
PF3D7_10_V3	19294	22211
PF3D7_10_V3	16533	17303
PF3D7_10_V3	8573	11417
PF3D7_10_V3	277	1897
PF3D7_11_V3	1934398	1935467
PF3D7_11_V3	1945649	1946231
PF3D7_11_V3	1916727	1917256
PF3D7_11_V3	1912374	1913634
PF3D7_11_V3	638725	639400
PF3D7_11_V3	643324	643625
PF3D7_11_V3	1993285	1993640
PF3D7_11_V3	1912431	1913583
PF3D7_11_V3	1916732	1917027
PF3D7_11_V3	335303	335662
PF3D7_11_V3	334884	335103
PF3D7_11_V3	334236	334361
PF3D7_11_V3	1539323	1539913
PF3D7_11_V3	1541011	1541254
PF3D7_11_V3	1562600	1562950
PF3D7_11_V3	1563172	1563449
PF3D7_11_V3	1563593	1563809
PF3D7_11_V3	1564655	1565079
PF3D7_11_V3	1564006	1564318
PF3D7_11_V3	20752	22333
PF3D7_11_V3	1403	5580
PF3D7_11_V3	9376	11930
PF3D7_12_V3	1735039	1736196
PF3D7_12_V3	1736857	1737459
PF3D7_12_V3	1737808	1738012
PF3D7_12_V3	1739853	1741132
PF3D7_12_V3	1742580	1743108
PF3D7_12_V3	1745247	1745530
PF3D7_12_V3	237774	237950
PF3D7_12_V3	236082	236244
PF3D7_12_V3	1688192	1689609
PF3D7_12_V3	1689856	1691635
PF3D7_12_V3	1692430	1692988
PF3D7_12_V3	1306700	1307161
PF3D7_12_V3	784110	784829
PF3D7_12_V3	781658	782033
PF3D7_12_V3	776021	778045
PF3D7_12_V3	778030	780135
PF3D7_12_V3	14204	15039
PF3D7_12_V3	12572	13508
PF3D7_12_V3	4008	5074
PF3D7_13_V3	1413394	1413949
PF3D7_13_V3	1411138	1411602
PF3D7_13_V3	1409346	1409942
PF3D7_13_V3	1408706	1409120
PF3D7_13_V3	1407774	1408049
PF3D7_13_V3	1552798	1553250
PF3D7_13_V3	1554121	1554525
PF3D7_13_V3	1554753	1554966
PF3D7_13_V3	1555504	1555705
PF3D7_13_V3	1556113	1556423
PF3D7_13_V3	1556691	1557356
PF3D7_13_V3	1558647	1559270
PF3D7_13_V3	1559335	1559582
PF3D7_13_V3	1559773	1560035
PF3D7_13_V3	1560466	1560661
PF3D7_13_V3	2677235	2677479
PF3D7_13_V3	2677580	2678023
PF3D7_13_V3	2679454	2680454
PF3D7_13_V3	2681272	2682536
PF3D7_13_V3	2683518	2683842
PF3D7_13_V3	2684172	2684360
PF3D7_13_V3	2684463	2684730
PF3D7_13_V3	2685067	2685405
PF3D7_13_V3	2686055	2686423
PF3D7_14_V3	2545584	2545936
PF3D7_14_V3	2719050	2719630
PF3D7_14_V3	2721241	2721470
PF3D7_14_V3	2722213	2722526
PF3D7_14_V3	2722991	2723201
PF3D7_14_V3	2724270	2724608
PF3D7_14_V3	2724657	2724895
PF3D7_14_V3	3251932	3252213
PF3D7_14_V3	3251669	3251874
PF3D7_14_V3	3250796	3251031
PF3D7_14_V3	3250286	3250501
PF3D7_14_V3	3249604	3250099
PF3D7_14_V3	3249089	3249458
PF3D7_14_V3	3248754	3248998
PF3D7_14_V3	3248394	3248640
PF3D7_14_V3	3247457	3247659
PF3D7_14_V3	3246902	3247103
PF3D7_14_V3	1128	3303
PF3D7_14_V3	4322	4915
PF3D7_14_V3	4905	5183
