# Supplementary material for: Genome-wide identification of novel intergenic enhancer-like elements: implications in the regulation of transcription in Plasmodium falciparum
Source: BMC Genomics. 2017 Aug 23;18:656. doi: 10.1186/s12864-017-4052-4 (PMC5569477; doi:10.1186/s12864-017-4052-4)
Supplement: Supplementary file 3 — Overlap between New TSS List from Adjalleyet. al., 2016and the enhancer-like elements identified in this study. (XLS 19 kb) [file 12864_2017_4052_MOESM3_ESM.xls]

## Sheet: Sheet3
Supplementary Table - Overlap between New TSS List from Adjalley et. al., 2016 Cell report and the enhancer-like elements identified in this study.
Chromosome	Start	Stop	Strand		Chromosome	Start	Stop	Strand
PF3D7_04_V3	223555	223579	+		PF3D7_04_V3	223433	223933	+
PF3D7_05_V3	310529	310615	+		PF3D7_05_V3	310377	310877	+
PF3D7_07_V3	937617	937625	-		PF3D7_07_V3	937395	937895	-
PF3D7_10_V3	649768	650268	-		PF3D7_10_V3	649815	650315	-
PF3D7_13_V3	1966788	1966802	+		PF3D7_13_V3	1966798	1967298	+
PF3D7_14_V3	1893196	1895447	+		PF3D7_14_V3	1894638	1895138	+
PF3D7_14_V3	3069424	3069539	+		PF3D7_14_V3	3069296	3069796	+
PF3D7_14_V3	3144854	3144866	+		PF3D7_14_V3	3144735	3145235	+
					454
