# Supplementary material for: Genome-wide identification of novel intergenic enhancer-like elements: implications in the regulation of transcription in Plasmodium falciparum
Source: BMC Genomics. 2017 Aug 23;18:656. doi: 10.1186/s12864-017-4052-4 (PMC5569477; doi:10.1186/s12864-017-4052-4)
Supplement: Supplementary file 4 — Primers used for ChIP-qPCR are provided as a separate excel-file. Table S2. Co-ordinates and primers used for the cloning of Intergenic regions for luciferase reporter assay are provided as a separate excel-file. (XLSX 12 kb) [file 12864_2017_4052_MOESM4_ESM.xlsx]

## Sheet: Primers ChIP-qPCR
Supplementary Table S1 -Primers used for ChIP-qPCR
SN	Gene name	Primer
1	Control	AACGTTAAATTTTGAATCCGAGA
2	Control	AATCTCCGAGACCGGGAAT
3	IR1-F	TTGTCGGAATAAATTACATGTCTTG
4	IR1-R	TTGTGTACATACAAAATAAGGGAAAAA
5	IR2-F	CAGCACATTCAAAAGGTAGCC
6	IR2-R	AAGGAGAGAAAAAGTAGAACATCACA
7	IR3-F	TTTCAACTCCGTTCAGTTAAAAATA
8	IR3-R	GGAAAATAATTAACTGCCCTAAATG
9	IR4-F	CAAGTGTGTTGTGGGTGATTT
0	IR4-R	AAAAGACGAATTATTTAATGGTTTACG
11	IR5-F	TATGCCTTATTTCGCGTTCT
12	IR5-R	TTTGTAGAAGGGTAATGTCATAATTG

## Sheet: Co-ordinates and primers
Supplementary Table S2 -Details of nucleotide sequences and primers used in enhancer luciferase assay
Label	Genomic locus	Primer (Forward/ Reverse)	Primer Sequence*
IRE 1	Pf3D7_01_v3:218343-219343	Forward	ctgAAGCTTGTATAAGCCCCATTCGGTGA
		Reverse	ctgAAGCTTTCGAGTATTAATGCTTTTTGAGGA
IRE 2	Pf3D7_01_v3:302556-303556	Forward	ctgAAGCTTTGATGAAATAATTGATACGTTTTTGA
		Reverse	ctgAAGCTTAAAGGCACGAACAGCCATAG
IRE 3	chr11:225759-226728-F	Forward	ctgAAGCTTCATCATTTTTGGTTAGTAGCAAGG
		Reverse	ctgAAGCTTTAGGGCTCTGTTGAAGTTGC
IRE 4	chr11:221566-222477-F	Forward	ctgAAGCTTCAGTGTCTTTTCGTTCTTGTGTTT
		Reverse	ctgAAGCTTACATATTCCAATAACTATTCCAGATT
IRE 5	Pf3D7_03_v3:579271-580271	Forward	ctgAAGCTTGGGTATGGTGGCCTTATTTTT
		Reverse	ctgAAGCTTTTTGATGTTGGTGGAGATATAATGA
IRE 6	Pf3D7_07_v3:616031-617031	Forward	ctgAAGCTTTCAATTCATTTGTTCCATTTGTT
		Reverse	ctgAAGCTTAAACACTCGTTTGACCTTTCA
IRE 7	Pf3D7_03_v3:630738-631738	Forward	ctgAAGCTTTTCTTTCTCATTTTTAAACCACCA
		Reverse	ctgAAGCTTTCATATATCACTTGAAACTATGGAAAA
N1	chr1:270162-271203-F	Forward	ctgAAGCTTTTTTCAAAATGGAAGAAAAA
		Reverse	ctgAAGCTTTGCGTACATAAATAAAAACTACA
N2	chr14:505410-506415	Forward	ctgAAGCTTTTTCTCAATATAGCAAATGTTTGTCC
		Reverse	ctgAAGCTTAAATTCACGACACAAAGCGTA
N3	chr13:1447405-1448407	Forward	ctgAAGCTTTGGACATTATTATTACATGCTGGA
		Reverse	ctgAAGCTTTGTTCCATCTAAAAGGAATCATATACT
H4	Pf3D7_13:2841730	Forward	ctgAAGCTTATTTTTGAGGGTTTAAATCTGTT
		Reverse	ctgAAGCTTTTGTGGTATTCAGAACATTCG
* Note: HindIII sites are marked in red
