# Supplementary material for: Genome-wide identification of novel intergenic enhancer-like elements: implications in the regulation of transcription in Plasmodium falciparum
Source: BMC Genomics. 2017 Aug 23;18:656. doi: 10.1186/s12864-017-4052-4 (PMC5569477; doi:10.1186/s12864-017-4052-4)
Supplement: Supplementary file 5 — Contact information for ring, trophozoite and schizont stages is provided as a separate excel-file. (XLS 11820 kb) [file 12864_2017_4052_MOESM5_ESM.xls]

## Sheet: Rings_contact_FDR_0.01
Chr	Mid(10kb)	Chr	Mid(10kb)	Raw contact count	p-value(after ICE normalization)	q-value(after ICE normalization)
10	935000	12	1285000	39	8.08e-53	8.67e-49
1	455000	12	1285000	37	2.03e-52	2.15e-48
7	555000	7	585000	186	9.84e-52	1.02e-47
4	645000	7	815000	35	2.91e-48	2.71e-44
6	475000	7	815000	52	8.51e-48	7.78e-44
11	825000	2	445000	51	1.66e-47	1.5e-43
12	1285000	13	1175000	44	1.55e-44	1.24e-40
12	1285000	14	1075000	34	1.72e-43	1.31e-39
1	465000	12	1285000	38	9.34e-43	6.85e-39
2	445000	7	815000	43	2.3e-41	1.6e-37
12	1285000	7	815000	39	8.9e-40	5.94e-36
7	545000	7	575000	102	4.03e-39	2.62e-35
7	555000	7	595000	143	1.95e-38	1.23e-34
11	825000	13	1175000	49	2.85e-38	1.77e-34
2	445000	8	295000	37	4.47e-38	2.73e-34
11	825000	7	815000	46	3.16e-37	1.86e-33
14	1075000	2	445000	32	3.94e-37	2.31e-33
10	935000	6	475000	34	4.93e-37	2.88e-33
6	475000	8	295000	39	2.05e-36	1.16e-32
1	465000	2	445000	36	2.36e-36	1.33e-32
10	935000	11	825000	34	8.26e-35	4.41e-31
5	455000	7	815000	28	2.84e-34	1.47e-30
14	1075000	5	465000	31	3e-34	1.55e-30
7	555000	7	605000	157	1.56e-33	7.84e-30
12	1275000	7	815000	39	3.24e-33	1.59e-29
14	1075000	7	815000	31	5.98e-33	2.91e-29
12	1285000	2	455000	30	1.05e-32	5e-29
1	455000	2	445000	27	1.81e-32	8.55e-29
7	815000	8	295000	35	2.45e-32	1.16e-28
11	1655000	11	1685000	341	2.53e-32	1.19e-28
14	1075000	8	295000	28	3.32e-32	1.56e-28
1	465000	7	815000	35	5.06e-32	2.35e-28
10	945000	7	815000	38	6.61e-32	3.05e-28
11	825000	5	455000	28	1.44e-31	6.55e-28
13	1175000	14	1075000	31	2.65e-31	1.19e-27
2	455000	7	815000	33	3.4e-31	1.52e-27
3	595000	8	295000	31	3.97e-31	1.77e-27
12	1285000	8	305000	22	7.29e-31	3.18e-27
5	465000	6	475000	37	7.41e-31	3.23e-27
12	1695000	12	1725000	135	1.97e-30	8.37e-27
12	1285000	5	465000	31	2.74e-30	1.16e-26
1	465000	6	485000	29	2.83e-30	1.19e-26
11	825000	6	475000	41	2.9e-30	1.22e-26
12	1285000	2	445000	30	2.97e-30	1.25e-26
12	1285000	8	295000	29	5.3e-30	2.19e-26
5	445000	7	815000	41	7.34e-30	3.03e-26
12	1285000	9	1245000	23	1.61e-29	6.55e-26
13	2615000	13	2645000	193	1.76e-29	7.1e-26
13	1175000	2	455000	33	1.83e-29	7.38e-26
7	535000	7	565000	131	2.24e-29	8.97e-26
13	1175000	2	445000	35	3.43e-29	1.37e-25
5	885000	5	915000	214	1.91e-28	7.37e-25
1	465000	3	605000	27	4.55e-28	1.74e-24
11	835000	6	475000	30	5.4e-28	2.06e-24
1	465000	9	1245000	23	5.47e-28	2.08e-24
4	645000	8	295000	21	1.1e-27	4.13e-24
13	195000	13	225000	143	1.85e-27	6.86e-24
11	825000	14	1075000	29	2.31e-27	8.56e-24
12	1285000	4	645000	20	3.56e-27	1.31e-23
9	255000	9	285000	296	4.39e-27	1.61e-23
7	155000	7	185000	252	5.36e-27	1.96e-23
7	815000	8	305000	22	7.88e-27	2.85e-23
10	935000	8	305000	18	9.17e-27	3.28e-23
6	1335000	6	1365000	84	9.44e-27	3.38e-23
10	945000	13	1175000	35	1.49e-26	5.28e-23
13	1175000	7	815000	35	2.63e-26	9.27e-23
1	465000	5	445000	34	3.1e-26	1.08e-22
1	465000	14	1075000	24	4.64e-26	1.61e-22
14	3225000	14	3255000	76	5.52e-26	1.9e-22
4	645000	6	475000	22	6.34e-26	2.18e-22
1	455000	13	1175000	25	6.78e-26	2.32e-22
4	55000	4	1165000	36	7.01e-26	2.4e-22
13	275000	13	305000	149	1.23e-25	4.13e-22
2	455000	8	295000	26	1.52e-25	5.09e-22
14	1785000	14	1815000	227	1.64e-25	5.49e-22
1	465000	2	455000	26	2.61e-25	8.65e-22
1	465000	11	825000	32	2.93e-25	9.65e-22
11	825000	5	445000	40	3.59e-25	1.18e-21
13	185000	13	215000	213	3.68e-25	1.21e-21
8	435000	8	465000	146	3.78e-25	1.24e-21
1	465000	6	475000	30	6.72e-25	2.16e-21
1	465000	8	305000	19	2.06e-24	6.5e-21
9	215000	9	245000	192	2.36e-24	7.41e-21
12	1285000	6	475000	28	2.38e-24	7.46e-21
13	1175000	6	475000	34	3.19e-24	9.9e-21
11	835000	12	1285000	23	4.14e-24	1.27e-20
12	1885000	12	1915000	169	4.88e-24	1.5e-20
4	655000	7	815000	28	5.43e-24	1.66e-20
10	945000	2	445000	29	5.86e-24	1.79e-20
10	935000	7	815000	24	7.4e-24	2.24e-20
13	205000	13	235000	235	8.34e-24	2.51e-20
8	425000	8	465000	149	8.9e-24	2.68e-20
1	465000	10	935000	22	1.02e-23	3.04e-20
11	2005000	11	2035000	77	1.07e-23	3.21e-20
2	445000	4	645000	19	1.2e-23	3.58e-20
12	15000	12	55000	81	1.33e-23	3.93e-20
5	1245000	5	1275000	230	1.52e-23	4.49e-20
13	2885000	9	25000	16	1.53e-23	4.5e-20
4	1135000	4	1165000	94	1.58e-23	4.65e-20
10	935000	2	455000	21	2.09e-23	6.1e-20
11	825000	2	455000	29	2.32e-23	6.77e-20
13	1175000	8	295000	29	2.44e-23	7.1e-20
14	2165000	14	2195000	247	2.96e-23	8.59e-20
10	935000	14	1075000	19	3.17e-23	9.18e-20
7	525000	7	555000	79	3.42e-23	9.88e-20
11	825000	5	465000	32	5.04e-23	1.45e-19
10	945000	11	825000	33	5.13e-23	1.47e-19
2	455000	3	595000	24	6.01e-23	1.72e-19
2	445000	6	475000	29	6.71e-23	1.91e-19
12	2215000	12	2245000	68	7.9e-23	2.25e-19
7	815000	9	1235000	28	9.67e-23	2.75e-19
12	1285000	3	605000	22	1e-22	2.85e-19
11	1625000	11	1655000	223	1.07e-22	3.02e-19
12	335000	12	365000	171	1.19e-22	3.35e-19
14	1075000	4	645000	16	1.3e-22	3.66e-19
3	605000	5	445000	28	1.51e-22	4.22e-19
10	935000	8	295000	21	1.71e-22	4.77e-19
13	1175000	5	455000	21	1.95e-22	5.45e-19
7	535000	7	605000	83	2.08e-22	5.78e-19
11	835000	13	1175000	26	2.29e-22	6.35e-19
2	445000	8	305000	18	2.93e-22	8.1e-19
13	1175000	3	595000	28	3.07e-22	8.49e-19
12	1275000	14	1075000	23	3.11e-22	8.57e-19
14	2035000	14	2075000	183	3.64e-22	1e-18
13	1175000	5	465000	30	3.93e-22	1.08e-18
10	935000	5	465000	22	4.05e-22	1.11e-18
5	445000	8	295000	30	4.25e-22	1.16e-18
14	1075000	3	595000	21	4.7e-22	1.28e-18
8	425000	8	455000	114	4.89e-22	1.33e-18
2	445000	7	805000	24	5.52e-22	1.49e-18
2	455000	4	645000	17	6.3e-22	1.7e-18
5	1245000	5	1285000	151	6.43e-22	1.73e-18
8	1085000	8	1115000	253	6.89e-22	1.85e-18
11	1845000	11	1885000	146	7.01e-22	1.87e-18
12	465000	12	495000	228	1.3e-21	3.43e-18
6	475000	7	805000	26	1.35e-21	3.57e-18
11	1855000	11	1885000	209	1.49e-21	3.92e-18
11	835000	3	595000	22	1.59e-21	4.17e-18
8	305000	9	1245000	14	2.12e-21	5.54e-18
2	445000	5	465000	26	2.31e-21	6.02e-18
11	1995000	11	2025000	77	2.43e-21	6.33e-18
13	1175000	9	1235000	28	2.63e-21	6.84e-18
2	445000	9	1245000	19	2.67e-21	6.91e-18
12	1295000	6	475000	30	3.07e-21	7.92e-18
10	935000	4	645000	15	3.16e-21	8.12e-18
14	2385000	14	2425000	175	3.67e-21	9.42e-18
7	545000	7	595000	74	4.37e-21	1.12e-17
5	1315000	5	1345000	54	4.81e-21	1.23e-17
1	465000	4	645000	17	5.04e-21	1.29e-17
5	445000	8	305000	20	5.45e-21	1.39e-17
7	985000	7	1015000	201	6.18e-21	1.57e-17
1	465000	9	1235000	24	6.81e-21	1.72e-17
1	465000	12	1295000	26	9.65e-21	2.43e-17
2	445000	3	605000	22	1.18e-20	2.96e-17
14	1085000	2	445000	28	1.3e-20	3.25e-17
11	825000	6	495000	34	1.43e-20	3.56e-17
3	595000	6	475000	26	1.47e-20	3.65e-17
11	545000	7	775000	25	1.47e-20	3.66e-17
4	635000	6	485000	21	2.11e-20	5.19e-17
12	35000	12	2245000	29	2.66e-20	6.5e-17
11	825000	12	1285000	26	2.71e-20	6.62e-17
10	945000	11	835000	23	3.54e-20	8.6e-17
11	835000	8	295000	21	3.54e-20	8.6e-17
11	825000	9	1235000	28	3.62e-20	8.77e-17
14	1075000	6	475000	22	4.68e-20	1.13e-16
12	1295000	2	445000	26	5.25e-20	1.26e-16
11	825000	8	295000	27	5.83e-20	1.4e-16
14	325000	14	355000	254	5.85e-20	1.4e-16
8	1075000	8	1115000	148	6.68e-20	1.6e-16
14	2755000	14	2785000	222	6.72e-20	1.61e-16
11	475000	11	505000	215	7.97e-20	1.89e-16
12	1285000	13	1155000	23	8.85e-20	2.09e-16
12	1275000	6	485000	23	9.22e-20	2.18e-16
12	1275000	6	475000	28	9.31e-20	2.2e-16
11	835000	2	455000	20	9.59e-20	2.26e-16
5	455000	6	485000	16	1.1e-19	2.58e-16
11	825000	6	485000	25	1.26e-19	2.95e-16
11	465000	11	495000	215	1.42e-19	3.32e-16
7	545000	7	585000	79	1.47e-19	3.43e-16
1	465000	6	495000	27	1.49e-19	3.46e-16
7	565000	7	595000	92	1.84e-19	4.24e-16
14	2505000	14	2535000	226	1.87e-19	4.3e-16
11	835000	3	605000	19	1.98e-19	4.55e-16
8	1105000	8	1135000	169	2.01e-19	4.61e-16
7	535000	7	595000	65	2.42e-19	5.52e-16
14	1075000	8	305000	14	2.53e-19	5.75e-16
13	1935000	13	1965000	135	2.93e-19	6.64e-16
12	25000	12	2245000	17	2.93e-19	6.64e-16
12	2195000	14	3255000	15	3.42e-19	7.73e-16
11	835000	9	1245000	16	3.44e-19	7.77e-16
10	945000	4	645000	17	3.49e-19	7.87e-16
11	825000	9	1245000	20	3.69e-19	8.3e-16
12	685000	12	715000	288	4.24e-19	9.51e-16
11	825000	12	1275000	29	5.07e-19	1.13e-15
8	1115000	8	1145000	225	5.3e-19	1.18e-15
10	945000	2	455000	23	5.4e-19	1.21e-15
1	465000	10	945000	24	6e-19	1.34e-15
14	1065000	7	815000	21	6.49e-19	1.45e-15
6	1235000	6	1265000	344	7.07e-19	1.57e-15
14	205000	14	245000	120	7.62e-19	1.69e-15
10	935000	13	1175000	21	8.2e-19	1.82e-15
14	1065000	8	295000	19	8.54e-19	1.89e-15
3	595000	9	1235000	22	9.81e-19	2.16e-15
1	455000	10	935000	15	1e-18	2.2e-15
1	465000	11	835000	20	1.04e-18	2.28e-15
4	125000	4	165000	85	1.17e-18	2.54e-15
10	935000	3	605000	17	1.22e-18	2.67e-15
10	935000	11	835000	17	1.23e-18	2.68e-15
6	475000	9	1235000	25	1.32e-18	2.87e-15
1	465000	12	1305000	21	1.37e-18	2.97e-15
14	3245000	9	65000	11	1.48e-18	3.19e-15
1	455000	11	835000	16	1.61e-18	3.48e-15
5	455000	9	1245000	13	1.73e-18	3.72e-15
6	485000	8	295000	20	1.8e-18	3.87e-15
4	935000	4	985000	93	1.87e-18	4e-15
10	215000	10	245000	208	2.04e-18	4.36e-15
1	465000	5	455000	16	2.51e-18	5.33e-15
7	815000	9	1245000	18	2.56e-18	5.44e-15
14	215000	14	245000	149	3.2e-18	6.76e-15
13	1175000	4	645000	17	3.74e-18	7.89e-15
11	835000	2	445000	20	3.94e-18	8.28e-15
1	465000	8	295000	21	5.23e-18	1.09e-14
9	515000	9	545000	223	6.69e-18	1.38e-14
12	1285000	5	455000	15	7.37e-18	1.52e-14
11	2025000	6	5000	19	7.63e-18	1.57e-14
11	1995000	11	2035000	51	7.68e-18	1.58e-14
6	475000	9	1245000	18	8.91e-18	1.83e-14
2	445000	6	485000	20	1.02e-17	2.09e-14
14	1735000	14	1765000	335	1.05e-17	2.14e-14
11	835000	6	485000	18	1.06e-17	2.15e-14
1	455000	2	455000	16	1.14e-17	2.32e-14
10	935000	2	445000	18	1.17e-17	2.38e-14
14	3245000	14	3275000	53	1.2e-17	2.42e-14
14	3195000	14	3225000	76	1.64e-17	3.3e-14
1	465000	5	465000	22	1.85e-17	3.71e-14
14	1555000	14	1585000	211	2.03e-17	4.05e-14
14	2675000	14	2705000	154	2.25e-17	4.48e-14
11	1325000	11	1355000	124	2.63e-17	5.21e-14
11	1835000	11	1875000	153	2.7e-17	5.34e-14
4	1135000	4	1175000	58	2.8e-17	5.54e-14
5	915000	5	945000	236	2.88e-17	5.69e-14
12	35000	12	65000	84	3e-17	5.92e-14
12	1275000	2	445000	23	3.05e-17	6.01e-14
12	1665000	12	1695000	179	3.14e-17	6.19e-14
12	1285000	14	1065000	17	3.81e-17	7.48e-14
12	1275000	13	1175000	26	3.83e-17	7.51e-14
5	1345000	6	5000	14	4.29e-17	8.37e-14
14	1085000	7	795000	31	4.33e-17	8.46e-14
14	2135000	14	2165000	225	4.94e-17	9.62e-14
5	455000	8	295000	15	5.25e-17	1.02e-13
12	1285000	6	485000	18	5.36e-17	1.04e-13
10	945000	3	595000	22	5.85e-17	1.13e-13
3	595000	5	445000	25	6.45e-17	1.24e-13
14	655000	14	685000	251	6.77e-17	1.3e-13
12	1635000	12	1665000	175	7.17e-17	1.38e-13
11	1845000	11	1875000	157	7.42e-17	1.42e-13
2	455000	5	475000	22	1.04e-16	1.99e-13
10	935000	8	315000	18	1.06e-16	2.03e-13
12	1665000	12	1755000	121	1.14e-16	2.16e-13
13	205000	13	315000	93	1.18e-16	2.24e-13
7	25000	7	555000	28	1.23e-16	2.34e-13
10	945000	3	605000	20	1.3e-16	2.46e-13
14	1085000	5	445000	30	1.38e-16	2.61e-13
13	1175000	3	605000	21	1.49e-16	2.81e-13
5	465000	8	295000	21	1.58e-16	2.98e-13
11	825000	12	1295000	27	1.64e-16	3.09e-13
11	835000	8	305000	13	1.79e-16	3.35e-13
4	935000	4	975000	94	1.87e-16	3.5e-13
1	445000	9	1235000	17	1.88e-16	3.52e-13
4	1005000	4	1035000	330	1.98e-16	3.7e-13
7	535000	7	575000	58	2.09e-16	3.9e-13
1	465000	13	1165000	13	2.15e-16	4e-13
3	605000	8	295000	18	2.24e-16	4.17e-13
14	3065000	14	3095000	120	2.29e-16	4.25e-13
12	1275000	4	645000	15	2.34e-16	4.34e-13
13	1175000	4	635000	22	2.53e-16	4.68e-13
12	295000	12	335000	153	2.64e-16	4.87e-13
11	1855000	11	1895000	93	2.71e-16	4.99e-13
11	825000	8	305000	16	2.94e-16	5.4e-13
2	455000	5	465000	20	2.96e-16	5.44e-13
10	1615000	10	1645000	43	3.12e-16	5.73e-13
3	605000	9	1245000	14	3.43e-16	6.26e-13
2	455000	5	455000	14	3.56e-16	6.5e-13
8	1135000	8	1175000	207	3.71e-16	6.76e-13
9	815000	9	845000	224	4.42e-16	8.01e-13
5	835000	5	865000	165	4.71e-16	8.51e-13
14	115000	14	145000	192	4.82e-16	8.7e-13
7	515000	7	555000	85	5.77e-16	1.04e-12
2	455000	6	475000	21	6.03e-16	1.08e-12
11	1475000	11	1515000	171	6.04e-16	1.08e-12
9	165000	9	205000	104	6.14e-16	1.1e-12
14	3075000	14	3105000	206	6.2e-16	1.11e-12
14	2985000	14	3015000	151	6.53e-16	1.17e-12
3	605000	6	475000	20	6.94e-16	1.24e-12
11	1185000	11	1215000	179	7.04e-16	1.25e-12
10	945000	14	1075000	18	7.09e-16	1.26e-12
9	505000	9	535000	152	7.24e-16	1.29e-12
11	545000	7	785000	23	7.32e-16	1.3e-12
10	945000	8	295000	21	7.81e-16	1.38e-12
1	455000	6	475000	17	8.95e-16	1.57e-12
3	595000	7	815000	21	1.01e-15	1.78e-12
2	445000	4	635000	19	1.02e-15	1.8e-12
1	465000	12	1275000	21	1.05e-15	1.84e-12
4	975000	4	1165000	39	1.07e-15	1.87e-12
13	1855000	13	1885000	188	1.14e-15	1.98e-12
2	445000	7	795000	25	1.16e-15	2.01e-12
14	375000	14	405000	175	1.17e-15	2.04e-12
10	945000	6	475000	24	1.2e-15	2.08e-12
12	1295000	13	1175000	25	1.21e-15	2.1e-12
12	1285000	13	1165000	12	1.23e-15	2.13e-12
2	445000	9	1235000	20	1.26e-15	2.19e-12
11	825000	7	795000	30	1.27e-15	2.2e-12
1	55000	2	65000	11	1.31e-15	2.26e-12
14	3025000	14	3055000	97	1.34e-15	2.32e-12
3	595000	5	455000	14	1.37e-15	2.35e-12
7	795000	8	295000	24	1.41e-15	2.43e-12
8	1095000	8	1125000	162	1.43e-15	2.45e-12
6	5000	6	35000	47	1.55e-15	2.66e-12
12	1275000	3	605000	19	1.63e-15	2.78e-12
2	465000	3	625000	27	1.78e-15	3.04e-12
1	465000	13	1175000	22	1.82e-15	3.11e-12
2	455000	9	1245000	14	1.9e-15	3.24e-12
14	1065000	4	635000	16	1.95e-15	3.32e-12
1	455000	4	645000	11	2.08e-15	3.54e-12
7	185000	7	225000	194	2.24e-15	3.81e-12
10	945000	4	635000	20	2.25e-15	3.81e-12
7	565000	7	605000	96	2.28e-15	3.86e-12
12	1365000	12	1395000	356	2.29e-15	3.88e-12
12	1285000	14	1085000	21	2.4e-15	4.06e-12
4	55000	4	1175000	22	2.46e-15	4.14e-12
13	2495000	13	2525000	127	2.57e-15	4.33e-12
4	635000	9	1245000	14	2.74e-15	4.6e-12
4	635000	8	295000	18	3.02e-15	5.07e-12
13	2275000	13	2305000	159	3.28e-15	5.48e-12
11	35000	8	1415000	15	3.28e-15	5.49e-12
13	245000	13	275000	93	3.32e-15	5.55e-12
14	1075000	6	485000	15	3.51e-15	5.86e-12
2	445000	3	595000	19	3.68e-15	6.14e-12
7	555000	7	1425000	28	3.76e-15	6.25e-12
13	1175000	14	1085000	26	3.88e-15	6.45e-12
9	225000	9	255000	227	4.22e-15	7e-12
7	1195000	7	1225000	185	4.48e-15	7.43e-12
12	25000	12	55000	57	4.54e-15	7.52e-12
1	465000	14	1085000	22	4.81e-15	7.94e-12
13	2725000	13	2765000	85	4.97e-15	8.19e-12
12	1285000	4	635000	17	5.06e-15	8.35e-12
1	455000	7	815000	16	5.16e-15	8.5e-12
7	1115000	7	1145000	135	5.21e-15	8.57e-12
7	515000	7	565000	56	6.02e-15	9.87e-12
3	605000	5	465000	18	6.15e-15	1.01e-11
4	55000	4	975000	23	6.58e-15	1.07e-11
11	35000	6	5000	18	6.84e-15	1.12e-11
9	705000	9	735000	180	6.96e-15	1.14e-11
13	1175000	14	1055000	27	7.44e-15	1.21e-11
11	825000	3	595000	22	8.26e-15	1.34e-11
1	465000	14	1065000	16	8.66e-15	1.4e-11
11	835000	4	645000	12	8.71e-15	1.41e-11
10	975000	10	1005000	215	9.04e-15	1.46e-11
13	285000	13	315000	205	1e-14	1.62e-11
6	1355000	6	1385000	48	1.04e-14	1.67e-11
4	1165000	6	1365000	17	1.05e-14	1.69e-11
10	945000	14	1085000	24	1.09e-14	1.76e-11
1	455000	11	825000	17	1.09e-14	1.76e-11
4	645000	5	455000	10	1.11e-14	1.78e-11
11	35000	5	1335000	18	1.12e-14	1.81e-11
11	35000	11	75000	32	1.19e-14	1.91e-11
11	1485000	11	1515000	121	1.27e-14	2.03e-11
1	455000	5	455000	11	1.28e-14	2.05e-11
4	635000	5	455000	13	1.42e-14	2.27e-11
12	265000	12	295000	181	1.55e-14	2.47e-11
12	1285000	3	595000	17	1.61e-14	2.55e-11
9	475000	9	515000	165	1.66e-14	2.64e-11
10	945000	9	1245000	15	1.71e-14	2.71e-11
14	2855000	14	2895000	106	1.76e-14	2.79e-11
7	795000	9	1245000	17	1.76e-14	2.8e-11
13	2565000	13	2595000	121	1.77e-14	2.81e-11
1	475000	2	445000	17	1.81e-14	2.86e-11
5	445000	6	485000	21	1.82e-14	2.88e-11
11	35000	11	2035000	20	1.97e-14	3.11e-11
1	465000	7	795000	23	2.03e-14	3.2e-11
1	455000	5	465000	15	2.18e-14	3.44e-11
14	1075000	9	1245000	12	2.26e-14	3.55e-11
9	655000	9	685000	244	2.26e-14	3.55e-11
13	1175000	2	425000	25	2.35e-14	3.68e-11
11	265000	11	305000	177	2.42e-14	3.79e-11
14	3255000	9	65000	8	2.46e-14	3.86e-11
1	455000	8	295000	14	2.91e-14	4.55e-11
9	125000	9	155000	196	2.94e-14	4.6e-11
1	465000	5	435000	18	3.01e-14	4.7e-11
5	1215000	5	1245000	163	3.06e-14	4.79e-11
8	455000	8	485000	154	3.19e-14	4.98e-11
4	735000	4	775000	131	3.22e-14	5.02e-11
7	785000	7	815000	230	3.28e-14	5.11e-11
10	945000	5	465000	21	3.32e-14	5.17e-11
14	3045000	14	3075000	158	3.46e-14	5.37e-11
14	1075000	3	605000	14	3.66e-14	5.68e-11
3	605000	4	655000	16	3.72e-14	5.76e-11
6	1005000	6	1035000	157	3.77e-14	5.84e-11
14	1055000	8	315000	24	3.8e-14	5.89e-11
14	3205000	14	3245000	47	3.82e-14	5.91e-11
12	1295000	2	455000	19	3.83e-14	5.93e-11
5	465000	7	815000	21	4.64e-14	7.15e-11
12	305000	12	335000	113	4.67e-14	7.2e-11
12	365000	12	405000	100	4.69e-14	7.22e-11
14	2655000	14	2685000	120	4.71e-14	7.26e-11
13	185000	13	225000	100	4.74e-14	7.3e-11
5	1275000	7	1115000	26	4.9e-14	7.54e-11
2	315000	2	345000	247	4.94e-14	7.59e-11
4	645000	5	465000	13	5.22e-14	8.02e-11
14	1085000	3	605000	19	5.4e-14	8.28e-11
9	215000	9	255000	193	5.53e-14	8.47e-11
10	965000	8	255000	29	5.77e-14	8.84e-11
7	555000	7	1375000	22	6.33e-14	9.66e-11
1	455000	6	485000	13	6.45e-14	9.83e-11
11	1985000	11	2025000	77	6.57e-14	1e-10
13	1165000	2	455000	11	6.69e-14	1.02e-10
11	2035000	6	5000	14	6.7e-14	1.02e-10
5	1215000	5	1265000	140	6.76e-14	1.03e-10
11	1955000	11	1985000	199	6.95e-14	1.05e-10
14	705000	14	735000	197	6.99e-14	1.06e-10
1	455000	14	1075000	12	7.18e-14	1.09e-10
7	25000	7	1425000	16	7.43e-14	1.12e-10
5	885000	5	945000	98	7.46e-14	1.13e-10
13	2075000	13	2105000	179	7.63e-14	1.15e-10
1	455000	9	1235000	14	8.33e-14	1.25e-10
9	155000	9	185000	152	8.67e-14	1.3e-10
5	865000	5	895000	177	8.83e-14	1.32e-10
12	1275000	8	295000	19	9.18e-14	1.38e-10
7	225000	7	255000	181	9.3e-14	1.39e-10
4	755000	4	785000	190	9.34e-14	1.4e-10
11	855000	5	475000	26	9.43e-14	1.41e-10
4	565000	7	525000	9	9.47e-14	1.42e-10
4	1165000	7	555000	20	9.8e-14	1.46e-10
11	2035000	5	1335000	14	9.95e-14	1.48e-10
11	35000	12	2245000	16	1.07e-13	1.59e-10
4	645000	8	305000	9	1.08e-13	1.6e-10
13	1175000	5	445000	26	1.16e-13	1.72e-10
6	495000	8	295000	21	1.16e-13	1.73e-10
10	945000	12	1285000	18	1.19e-13	1.76e-10
11	1835000	11	1865000	168	1.19e-13	1.76e-10
13	1745000	13	1775000	258	1.28e-13	1.89e-10
14	2385000	14	2415000	130	1.34e-13	1.98e-10
12	295000	12	325000	134	1.38e-13	2.03e-10
14	1075000	9	1235000	15	1.38e-13	2.03e-10
1	455000	14	1065000	12	1.46e-13	2.14e-10
13	985000	13	1015000	145	1.47e-13	2.16e-10
1	475000	11	825000	19	1.52e-13	2.23e-10
11	25000	11	55000	36	1.59e-13	2.33e-10
6	15000	6	1355000	12	1.62e-13	2.37e-10
11	1635000	11	1665000	111	1.75e-13	2.55e-10
12	1275000	2	455000	18	1.79e-13	2.62e-10
12	1275000	7	805000	18	1.83e-13	2.66e-10
2	155000	2	185000	190	1.85e-13	2.69e-10
12	335000	12	395000	127	1.86e-13	2.71e-10
12	1675000	12	1705000	104	1.91e-13	2.78e-10
8	1085000	8	1135000	148	2.03e-13	2.95e-10
3	915000	3	945000	194	2.09e-13	3.03e-10
12	1725000	7	555000	18	2.12e-13	3.06e-10
12	345000	12	385000	133	2.22e-13	3.21e-10
9	265000	9	295000	181	2.22e-13	3.21e-10
5	1345000	7	1165000	14	2.27e-13	3.27e-10
4	55000	4	1125000	24	2.4e-13	3.46e-10
5	445000	6	475000	25	2.43e-13	3.49e-10
5	855000	5	895000	180	2.61e-13	3.74e-10
14	3235000	9	65000	8	2.81e-13	4.02e-10
3	605000	4	645000	11	2.85e-13	4.07e-10
12	1295000	9	1255000	21	2.94e-13	4.19e-10
11	465000	11	505000	201	2.96e-13	4.22e-10
7	1185000	7	1215000	163	3.34e-13	4.75e-10
13	375000	13	405000	126	3.35e-13	4.76e-10
6	495000	7	785000	28	3.45e-13	4.9e-10
2	345000	2	375000	266	3.56e-13	5.06e-10
10	935000	3	595000	14	3.6e-13	5.11e-10
14	1755000	14	1815000	121	3.63e-13	5.15e-10
14	1795000	14	1825000	129	3.74e-13	5.29e-10
14	2035000	14	2065000	135	3.95e-13	5.59e-10
9	425000	9	455000	264	3.96e-13	5.6e-10
10	945000	9	1235000	19	3.98e-13	5.62e-10
12	1285000	5	445000	20	4.02e-13	5.67e-10
3	605000	7	815000	17	4.07e-13	5.74e-10
11	835000	7	815000	17	4.09e-13	5.76e-10
12	1335000	14	1125000	23	4.12e-13	5.8e-10
4	635000	7	815000	18	4.15e-13	5.84e-10
6	1195000	6	1235000	188	4.32e-13	6.06e-10
13	1165000	6	475000	12	4.32e-13	6.06e-10
11	1815000	11	1865000	130	4.34e-13	6.08e-10
13	1175000	5	475000	23	4.54e-13	6.36e-10
3	145000	3	935000	31	4.58e-13	6.42e-10
4	145000	4	935000	31	4.63e-13	6.47e-10
12	1475000	12	1505000	251	4.68e-13	6.54e-10
11	55000	2	875000	9	4.85e-13	6.77e-10
14	335000	14	375000	176	4.93e-13	6.88e-10
8	295000	9	1235000	17	4.99e-13	6.96e-10
4	55000	7	545000	16	5.04e-13	7.02e-10
12	1295000	7	815000	21	5.25e-13	7.3e-10
14	2865000	14	2895000	155	5.28e-13	7.35e-10
1	465000	9	1225000	17	5.38e-13	7.48e-10
5	185000	5	215000	137	5.54e-13	7.68e-10
14	1085000	6	475000	23	5.63e-13	7.8e-10
1	455000	3	595000	13	5.69e-13	7.89e-10
11	1215000	11	1245000	173	5.77e-13	7.98e-10
5	865000	5	915000	144	5.8e-13	8.02e-10
12	495000	12	535000	131	5.85e-13	8.07e-10
13	1175000	6	485000	18	6.2e-13	8.55e-10
11	1335000	11	1365000	177	6.21e-13	8.56e-10
12	335000	12	385000	131	6.31e-13	8.69e-10
12	745000	12	785000	126	6.63e-13	9.1e-10
12	1675000	12	1755000	106	6.66e-13	9.14e-10
10	25000	10	1645000	13	6.7e-13	9.2e-10
2	35000	2	65000	38	6.73e-13	9.23e-10
6	495000	9	1245000	15	7e-13	9.58e-10
9	805000	9	845000	137	7.26e-13	9.94e-10
12	35000	8	45000	19	7.33e-13	1e-09
11	835000	14	1075000	13	7.43e-13	1.02e-09
11	815000	14	1085000	23	7.45e-13	1.02e-09
11	1985000	11	2035000	53	7.54e-13	1.03e-09
14	3045000	14	3085000	168	7.85e-13	1.07e-09
9	1465000	9	1495000	38	7.85e-13	1.07e-09
12	1755000	12	1785000	188	7.88e-13	1.07e-09
1	465000	4	635000	16	8.12e-13	1.1e-09
5	1235000	5	1265000	141	8.69e-13	1.18e-09
8	1075000	8	1135000	92	8.98e-13	1.22e-09
3	595000	7	795000	21	9e-13	1.22e-09
9	185000	9	215000	136	9.63e-13	1.3e-09
8	1125000	8	1155000	144	9.84e-13	1.33e-09
8	1075000	8	1125000	106	1e-12	1.35e-09
13	605000	13	635000	151	1e-12	1.35e-09
13	1155000	6	495000	22	1.01e-12	1.36e-09
8	1405000	8	1435000	64	1.01e-12	1.37e-09
13	1075000	13	1105000	133	1.03e-12	1.39e-09
14	3015000	14	3095000	123	1.07e-12	1.44e-09
12	1275000	5	455000	13	1.09e-12	1.47e-09
10	945000	9	1255000	20	1.1e-12	1.47e-09
12	1705000	12	1735000	53	1.13e-12	1.51e-09
4	555000	4	615000	53	1.13e-12	1.51e-09
3	605000	6	485000	14	1.18e-12	1.58e-09
8	485000	8	515000	218	1.19e-12	1.59e-09
12	1705000	4	1165000	14	1.19e-12	1.6e-09
4	115000	4	145000	114	1.26e-12	1.69e-09
14	2365000	14	2405000	158	1.31e-12	1.75e-09
10	935000	14	1065000	12	1.35e-12	1.8e-09
4	1125000	4	1165000	98	1.37e-12	1.82e-09
14	1805000	14	1835000	118	1.4e-12	1.86e-09
8	1095000	8	1135000	124	1.42e-12	1.89e-09
7	505000	7	535000	113	1.43e-12	1.89e-09
13	135000	13	205000	114	1.5e-12	1.99e-09
14	715000	14	745000	187	1.55e-12	2.05e-09
13	255000	13	305000	134	1.57e-12	2.08e-09
1	465000	4	655000	16	1.59e-12	2.1e-09
4	895000	4	935000	188	1.59e-12	2.1e-09
13	1165000	5	465000	11	1.64e-12	2.16e-09
12	465000	12	505000	143	1.65e-12	2.18e-09
9	495000	9	525000	119	1.67e-12	2.2e-09
13	1175000	9	1255000	21	1.81e-12	2.38e-09
14	1085000	8	315000	21	1.97e-12	2.59e-09
14	2355000	14	2395000	100	2.02e-12	2.65e-09
4	115000	4	1125000	21	2.07e-12	2.72e-09
13	1155000	2	445000	18	2.07e-12	2.72e-09
7	25000	7	545000	19	2.1e-12	2.75e-09
11	835000	9	1225000	15	2.1e-12	2.76e-09
4	45000	4	1165000	16	2.34e-12	3.06e-09
13	595000	13	625000	176	2.37e-12	3.1e-09
3	595000	8	305000	11	2.43e-12	3.17e-09
12	1275000	6	495000	22	2.45e-12	3.2e-09
8	35000	8	1435000	17	2.57e-12	3.35e-09
14	745000	14	775000	152	2.62e-12	3.41e-09
2	25000	2	55000	39	2.66e-12	3.46e-09
13	565000	13	595000	141	2.75e-12	3.57e-09
1	35000	8	1465000	7	2.78e-12	3.61e-09
7	575000	7	605000	64	3.07e-12	3.98e-09
5	905000	5	935000	107	3.13e-12	4.05e-09
6	345000	6	375000	210	3.19e-12	4.12e-09
13	2205000	13	2235000	208	3.23e-12	4.17e-09
13	2855000	13	2885000	32	3.27e-12	4.23e-09
10	935000	5	455000	10	3.38e-12	4.36e-09
6	455000	7	785000	25	3.43e-12	4.42e-09
3	595000	9	1245000	12	3.51e-12	4.52e-09
8	295000	9	1245000	12	3.68e-12	4.73e-09
4	545000	4	605000	60	3.69e-12	4.74e-09
2	465000	5	475000	21	3.79e-12	4.87e-09
3	185000	3	215000	155	3.79e-12	4.87e-09
12	1275000	3	585000	16	3.81e-12	4.89e-09
11	35000	7	45000	11	3.84e-12	4.92e-09
11	1185000	11	1225000	193	3.9e-12	5e-09
7	815000	9	1225000	18	3.96e-12	5.08e-09
10	1435000	10	1475000	64	3.98e-12	5.1e-09
12	1665000	12	1765000	76	4.11e-12	5.26e-09
7	535000	7	585000	57	4.14e-12	5.3e-09
1	195000	1	305000	120	4.2e-12	5.37e-09
5	95000	5	935000	26	4.23e-12	5.4e-09
4	655000	7	795000	20	4.54e-12	5.78e-09
2	25000	8	45000	14	4.67e-12	5.95e-09
14	1765000	14	1815000	145	4.69e-12	5.97e-09
13	1155000	5	445000	22	4.77e-12	6.06e-09
12	1725000	12	1755000	125	4.79e-12	6.09e-09
12	485000	12	515000	199	4.82e-12	6.13e-09
10	945000	13	1155000	19	4.89e-12	6.2e-09
14	1075000	4	635000	13	4.91e-12	6.24e-09
4	665000	5	445000	23	5.07e-12	6.43e-09
8	445000	8	485000	101	5.27e-12	6.68e-09
14	2665000	14	2695000	107	5.44e-12	6.88e-09
14	1075000	5	455000	10	5.73e-12	7.24e-09
6	145000	6	175000	174	5.73e-12	7.24e-09
14	205000	14	235000	129	5.81e-12	7.34e-09
10	1345000	10	1375000	154	5.95e-12	7.51e-09
13	1165000	3	595000	10	6.06e-12	7.63e-09
4	125000	4	985000	20	6.07e-12	7.64e-09
1	555000	1	615000	44	6.15e-12	7.74e-09
2	425000	7	815000	21	6.26e-12	7.87e-09
1	465000	8	315000	17	6.35e-12	7.99e-09
7	1245000	7	1275000	280	6.59e-12	8.27e-09
11	835000	5	445000	18	6.89e-12	8.63e-09
11	855000	2	455000	19	7.05e-12	8.83e-09
5	465000	7	805000	16	7.2e-12	9.01e-09
3	565000	3	625000	141	7.23e-12	9.03e-09
4	1035000	4	1065000	142	7.37e-12	9.2e-09
9	255000	9	315000	142	7.48e-12	9.33e-09
2	25000	2	65000	45	7.48e-12	9.33e-09
14	1955000	14	1985000	186	7.49e-12	9.33e-09
1	445000	13	1175000	15	8e-12	9.96e-09
14	175000	14	205000	109	8.12e-12	1.01e-08
11	835000	4	655000	14	8.25e-12	1.02e-08
4	1165000	6	5000	15	8.26e-12	1.03e-08
1	455000	5	445000	15	8.66e-12	1.07e-08
6	805000	6	835000	152	8.69e-12	1.07e-08
14	1775000	14	1805000	149	8.74e-12	1.08e-08
7	195000	7	225000	157	9e-12	1.11e-08
1	475000	4	645000	10	9.14e-12	1.13e-08
13	2745000	13	2775000	97	9.28e-12	1.14e-08
6	455000	9	1255000	20	9.44e-12	1.16e-08
12	2245000	9	1465000	11	9.56e-12	1.18e-08
4	75000	8	1395000	11	9.6e-12	1.18e-08
12	1295000	8	315000	19	9.93e-12	1.22e-08
6	485000	7	815000	16	1.01e-11	1.24e-08
14	1065000	7	795000	17	1.04e-11	1.27e-08
9	1225000	9	1255000	130	1.05e-11	1.29e-08
2	455000	7	795000	19	1.07e-11	1.31e-08
6	485000	9	1245000	11	1.09e-11	1.34e-08
14	1775000	14	1815000	139	1.09e-11	1.34e-08
13	1155000	2	455000	16	1.09e-11	1.34e-08
14	2745000	14	2785000	191	1.12e-11	1.36e-08
10	935000	9	1245000	10	1.12e-11	1.37e-08
11	825000	7	805000	18	1.12e-11	1.37e-08
11	825000	9	1255000	21	1.16e-11	1.42e-08
13	1735000	13	1765000	140	1.19e-11	1.45e-08
12	1695000	7	555000	18	1.23e-11	1.5e-08
4	45000	4	965000	13	1.35e-11	1.63e-08
13	1165000	9	1235000	10	1.35e-11	1.64e-08
12	2195000	12	2225000	42	1.37e-11	1.66e-08
4	655000	8	295000	15	1.41e-11	1.7e-08
3	125000	3	155000	93	1.43e-11	1.72e-08
8	1395000	8	1435000	55	1.48e-11	1.78e-08
13	1155000	14	1075000	14	1.5e-11	1.81e-08
11	825000	14	1065000	16	1.52e-11	1.84e-08
2	455000	9	1235000	15	1.53e-11	1.84e-08
13	1165000	2	445000	10	1.54e-11	1.85e-08
6	5000	6	1335000	15	1.63e-11	1.96e-08
1	455000	12	1275000	13	1.69e-11	2.03e-08
7	795000	8	275000	24	1.71e-11	2.05e-08
12	35000	12	2255000	12	1.73e-11	2.08e-08
7	545000	7	605000	67	1.79e-11	2.14e-08
3	605000	6	495000	17	1.8e-11	2.15e-08
2	455000	3	615000	14	1.91e-11	2.29e-08
13	425000	14	2065000	15	1.95e-11	2.32e-08
7	155000	7	225000	91	2e-11	2.38e-08
5	465000	8	305000	11	2.01e-11	2.39e-08
14	3215000	14	3245000	69	2.07e-11	2.46e-08
13	1175000	7	805000	17	2.1e-11	2.49e-08
12	2195000	9	65000	7	2.21e-11	2.61e-08
14	1755000	14	1785000	195	2.21e-11	2.62e-08
4	935000	4	1165000	38	2.22e-11	2.63e-08
4	635000	9	1235000	15	2.22e-11	2.63e-08
12	1295000	8	295000	17	2.25e-11	2.66e-08
12	625000	12	655000	134	2.25e-11	2.66e-08
14	3185000	14	3245000	37	2.26e-11	2.67e-08
12	1695000	12	2195000	22	2.28e-11	2.69e-08
11	825000	12	1265000	24	2.28e-11	2.69e-08
3	625000	6	455000	23	2.31e-11	2.73e-08
2	455000	4	635000	14	2.36e-11	2.79e-08
11	835000	13	1165000	9	2.4e-11	2.83e-08
4	25000	4	55000	44	2.41e-11	2.84e-08
12	755000	12	785000	111	2.42e-11	2.85e-08
12	2245000	6	1385000	10	2.43e-11	2.87e-08
14	1055000	5	445000	25	2.49e-11	2.93e-08
11	2035000	14	3275000	9	2.59e-11	3.05e-08
12	305000	12	595000	31	2.63e-11	3.08e-08
8	1105000	8	1155000	70	2.66e-11	3.12e-08
6	495000	7	815000	21	2.73e-11	3.2e-08
1	465000	3	595000	15	2.75e-11	3.22e-08
12	1285000	4	655000	14	2.83e-11	3.31e-08
7	85000	7	565000	28	2.95e-11	3.45e-08
12	1295000	2	435000	15	3.09e-11	3.6e-08
11	35000	7	1425000	14	3.19e-11	3.72e-08
3	775000	3	805000	130	3.29e-11	3.83e-08
3	35000	3	75000	62	3.39e-11	3.94e-08
5	465000	9	1245000	12	3.42e-11	3.97e-08
9	285000	9	315000	172	3.51e-11	4.06e-08
11	825000	4	655000	18	3.51e-11	4.07e-08
4	665000	7	815000	19	3.7e-11	4.28e-08
9	955000	9	985000	143	3.76e-11	4.34e-08
5	475000	8	315000	19	3.85e-11	4.44e-08
13	195000	13	235000	136	3.87e-11	4.47e-08
10	1465000	10	1495000	161	3.9e-11	4.49e-08
11	1985000	11	2015000	63	4e-11	4.61e-08
2	25000	6	5000	12	4.02e-11	4.63e-08
14	3085000	14	3155000	111	4.06e-11	4.67e-08
8	445000	8	475000	69	4.09e-11	4.7e-08
2	455000	4	655000	14	4.25e-11	4.87e-08
14	3015000	14	3055000	129	4.31e-11	4.94e-08
3	605000	5	455000	10	4.37e-11	5e-08
14	1085000	7	805000	17	4.39e-11	5.02e-08
8	35000	8	1405000	18	4.65e-11	5.31e-08
8	435000	8	475000	68	4.7e-11	5.37e-08
3	595000	9	1225000	15	4.76e-11	5.42e-08
7	1215000	7	1245000	156	4.79e-11	5.46e-08
6	315000	6	345000	140	4.86e-11	5.54e-08
13	2865000	13	2895000	28	5.06e-11	5.75e-08
13	865000	13	905000	138	5.1e-11	5.8e-08
2	445000	5	455000	11	5.14e-11	5.83e-08
1	485000	2	445000	15	5.16e-11	5.86e-08
1	465000	4	625000	16	5.17e-11	5.87e-08
11	835000	2	425000	16	5.2e-11	5.9e-08
4	55000	4	85000	61	5.31e-11	6.01e-08
12	85000	12	135000	92	5.51e-11	6.24e-08
4	935000	7	535000	15	5.75e-11	6.5e-08
8	465000	8	495000	109	5.83e-11	6.58e-08
14	1075000	2	455000	12	5.84e-11	6.59e-08
13	1175000	7	795000	23	5.94e-11	6.7e-08
14	3165000	14	3225000	46	5.95e-11	6.71e-08
12	1275000	4	655000	16	6.1e-11	6.88e-08
3	595000	7	805000	14	6.11e-11	6.88e-08
14	3175000	14	3225000	55	6.12e-11	6.9e-08
1	115000	4	1105000	19	6.14e-11	6.9e-08
14	1065000	5	445000	16	6.22e-11	6.99e-08
11	1875000	11	1915000	100	6.23e-11	7e-08
9	255000	9	305000	117	6.58e-11	7.39e-08
6	485000	9	1235000	14	6.6e-11	7.4e-08
6	1045000	6	1075000	219	6.93e-11	7.76e-08
3	585000	5	445000	17	6.99e-11	7.83e-08
2	465000	9	1235000	17	7.05e-11	7.89e-08
6	5000	6	1355000	16	7.24e-11	8.08e-08
13	2255000	13	2325000	80	7.41e-11	8.26e-08
3	75000	4	1175000	13	7.45e-11	8.3e-08
14	2375000	14	2405000	126	7.49e-11	8.34e-08
11	1875000	11	1905000	160	7.57e-11	8.43e-08
7	515000	7	605000	38	7.57e-11	8.43e-08
3	595000	4	645000	10	7.59e-11	8.44e-08
10	905000	6	515000	19	7.61e-11	8.45e-08
12	1275000	5	445000	21	7.61e-11	8.45e-08
11	855000	9	1255000	21	7.68e-11	8.52e-08
10	935000	5	475000	14	7.69e-11	8.53e-08
3	125000	3	175000	115	7.71e-11	8.55e-08
14	2105000	14	2135000	138	7.74e-11	8.58e-08
14	3005000	14	3035000	101	7.91e-11	8.76e-08
11	815000	5	475000	20	8.11e-11	8.96e-08
7	555000	7	615000	112	8.3e-11	9.17e-08
2	455000	6	485000	13	8.52e-11	9.4e-08
3	595000	4	635000	14	8.53e-11	9.41e-08
4	1065000	4	1095000	120	8.56e-11	9.44e-08
13	2085000	13	2115000	102	8.67e-11	9.56e-08
1	275000	1	305000	189	8.84e-11	9.74e-08
4	935000	4	995000	72	9.43e-11	1.04e-07
12	365000	12	395000	134	9.56e-11	1.05e-07
4	1155000	8	45000	12	9.63e-11	1.06e-07
8	1185000	8	1215000	252	9.69e-11	1.06e-07
11	1985000	5	1325000	12	9.75e-11	1.07e-07
5	465000	9	1235000	16	9.92e-11	1.09e-07
3	215000	3	255000	108	9.97e-11	1.09e-07
12	1295000	4	645000	11	1.01e-10	1.1e-07
11	1765000	14	1705000	14	1.01e-10	1.11e-07
14	3005000	14	3045000	96	1.01e-10	1.11e-07
9	195000	9	245000	100	1.02e-10	1.11e-07
8	1175000	8	1205000	149	1.04e-10	1.13e-07
6	235000	6	265000	100	1.05e-10	1.14e-07
5	1245000	7	1275000	25	1.05e-10	1.15e-07
11	1815000	11	1845000	128	1.06e-10	1.15e-07
14	2175000	14	2205000	83	1.07e-10	1.17e-07
4	975000	7	1425000	12	1.07e-10	1.17e-07
8	475000	8	545000	79	1.1e-10	1.2e-07
13	1655000	13	1685000	99	1.13e-10	1.23e-07
11	825000	3	615000	17	1.13e-10	1.23e-07
6	5000	6	1385000	13	1.14e-10	1.24e-07
11	25000	11	2035000	14	1.17e-10	1.27e-07
13	1175000	2	435000	15	1.17e-10	1.27e-07
14	2605000	14	2635000	114	1.18e-10	1.28e-07
1	485000	13	1145000	14	1.19e-10	1.29e-07
4	615000	6	5000	15	1.19e-10	1.29e-07
11	35000	11	2015000	16	1.2e-10	1.3e-07
13	135000	13	165000	128	1.2e-10	1.3e-07
11	435000	11	475000	113	1.23e-10	1.33e-07
6	1165000	6	1195000	161	1.23e-10	1.33e-07
13	2155000	13	2185000	139	1.25e-10	1.35e-07
6	475000	7	795000	22	1.27e-10	1.37e-07
13	225000	13	255000	98	1.27e-10	1.37e-07
12	1285000	9	1255000	15	1.27e-10	1.37e-07
11	1635000	11	1695000	92	1.27e-10	1.37e-07
4	525000	4	555000	83	1.29e-10	1.38e-07
3	35000	3	65000	38	1.29e-10	1.39e-07
1	465000	11	845000	13	1.3e-10	1.4e-07
14	205000	14	255000	105	1.37e-10	1.47e-07
1	565000	1	595000	39	1.38e-10	1.48e-07
11	825000	2	475000	20	1.4e-10	1.5e-07
10	1625000	12	1665000	15	1.4e-10	1.5e-07
11	1795000	11	1875000	97	1.4e-10	1.5e-07
12	2245000	4	85000	10	1.43e-10	1.53e-07
11	825000	9	1225000	18	1.53e-10	1.63e-07
5	1195000	5	1245000	84	1.53e-10	1.63e-07
4	645000	5	445000	12	1.54e-10	1.64e-07
2	435000	9	1255000	14	1.54e-10	1.65e-07
2	135000	2	165000	88	1.56e-10	1.66e-07
13	1195000	6	475000	17	1.56e-10	1.66e-07
10	935000	9	1255000	13	1.61e-10	1.71e-07
11	1475000	11	1505000	232	1.65e-10	1.76e-07
5	1015000	7	1225000	17	1.65e-10	1.76e-07
12	2115000	12	2145000	142	1.65e-10	1.76e-07
9	195000	9	235000	138	1.68e-10	1.78e-07
14	3285000	6	5000	8	1.7e-10	1.8e-07
10	935000	14	1085000	14	1.77e-10	1.88e-07
8	1085000	8	1125000	164	1.79e-10	1.9e-07
14	1735000	14	1775000	205	1.8e-10	1.91e-07
13	835000	13	885000	142	1.82e-10	1.92e-07
14	85000	14	115000	177	1.82e-10	1.93e-07
13	205000	13	285000	111	1.83e-10	1.93e-07
4	635000	6	495000	17	1.84e-10	1.95e-07
7	785000	7	835000	160	1.84e-10	1.95e-07
6	155000	6	185000	170	1.85e-10	1.96e-07
14	1045000	6	475000	18	1.91e-10	2.02e-07
12	1295000	5	445000	21	1.96e-10	2.07e-07
14	3175000	14	3205000	50	1.97e-10	2.08e-07
10	1195000	10	1235000	131	2e-10	2.11e-07
6	1245000	6	1285000	105	2.03e-10	2.14e-07
7	555000	7	1385000	20	2.03e-10	2.14e-07
11	825000	2	465000	20	2.17e-10	2.28e-07
7	175000	7	255000	84	2.21e-10	2.31e-07
4	55000	4	1145000	12	2.26e-10	2.37e-07
14	435000	14	465000	131	2.28e-10	2.39e-07
13	1175000	6	515000	19	2.29e-10	2.4e-07
10	955000	9	1175000	16	2.29e-10	2.4e-07
12	2195000	12	2245000	46	2.32e-10	2.43e-07
12	375000	12	405000	102	2.33e-10	2.43e-07
11	2035000	14	3255000	9	2.33e-10	2.43e-07
3	35000	7	25000	9	2.33e-10	2.44e-07
11	2025000	12	15000	10	2.36e-10	2.46e-07
1	395000	7	785000	27	2.36e-10	2.46e-07
4	75000	4	975000	13	2.42e-10	2.52e-07
13	1725000	13	1755000	93	2.47e-10	2.57e-07
14	1055000	2	455000	17	2.49e-10	2.59e-07
2	465000	7	815000	18	2.49e-10	2.59e-07
14	2305000	14	2345000	121	2.5e-10	2.6e-07
5	1075000	5	1105000	94	2.51e-10	2.61e-07
9	345000	9	395000	83	2.57e-10	2.67e-07
11	2035000	7	25000	9	2.58e-10	2.68e-07
13	1175000	6	495000	21	2.64e-10	2.73e-07
1	465000	13	1185000	14	2.64e-10	2.73e-07
14	3165000	14	3205000	40	2.65e-10	2.74e-07
5	925000	5	965000	157	2.68e-10	2.77e-07
14	1495000	14	1525000	135	2.73e-10	2.82e-07
14	3015000	14	3045000	194	2.8e-10	2.89e-07
1	225000	1	255000	128	2.81e-10	2.9e-07
9	245000	9	275000	120	2.82e-10	2.91e-07
13	1705000	13	1735000	151	2.84e-10	2.93e-07
4	1145000	4	1175000	36	2.86e-10	2.95e-07
1	435000	1	465000	147	2.88e-10	2.97e-07
1	555000	4	935000	13	2.93e-10	3.02e-07
12	1275000	9	1235000	16	2.93e-10	3.02e-07
13	2585000	13	2615000	102	2.95e-10	3.04e-07
5	1275000	7	1045000	21	2.99e-10	3.07e-07
11	855000	8	295000	18	2.99e-10	3.07e-07
11	845000	5	445000	16	3e-10	3.08e-07
10	1065000	3	5000	6	3.01e-10	3.08e-07
12	1295000	6	495000	20	3.03e-10	3.1e-07
4	835000	4	865000	200	3.11e-10	3.18e-07
14	1765000	14	1805000	143	3.11e-10	3.18e-07
11	815000	13	1145000	16	3.17e-10	3.24e-07
7	1385000	7	1425000	52	3.23e-10	3.3e-07
14	2015000	14	2045000	129	3.28e-10	3.35e-07
13	205000	13	255000	123	3.3e-10	3.37e-07
14	1685000	14	1715000	129	3.41e-10	3.47e-07
12	1295000	7	795000	21	3.49e-10	3.55e-07
14	675000	14	705000	144	3.54e-10	3.61e-07
4	285000	4	315000	109	3.54e-10	3.61e-07
14	3105000	14	3145000	156	3.59e-10	3.66e-07
14	3155000	14	3245000	52	3.6e-10	3.66e-07
13	855000	13	885000	170	3.61e-10	3.67e-07
4	645000	6	485000	9	3.66e-10	3.72e-07
6	5000	8	25000	13	3.66e-10	3.72e-07
6	1035000	6	1075000	112	3.69e-10	3.75e-07
14	1945000	14	1985000	182	3.72e-10	3.78e-07
14	2815000	14	2845000	111	3.73e-10	3.79e-07
14	1815000	6	835000	18	3.76e-10	3.81e-07
3	215000	3	245000	148	3.78e-10	3.84e-07
9	395000	9	425000	128	3.82e-10	3.87e-07
10	35000	10	1645000	12	3.84e-10	3.89e-07
13	255000	13	295000	119	4.1e-10	4.15e-07
4	1175000	7	555000	14	4.12e-10	4.16e-07
7	35000	7	75000	23	4.16e-10	4.21e-07
6	635000	6	665000	226	4.17e-10	4.22e-07
14	3285000	2	25000	7	4.24e-10	4.28e-07
3	615000	6	515000	15	4.28e-10	4.32e-07
14	1735000	14	1815000	125	4.31e-10	4.35e-07
13	525000	13	555000	133	4.35e-10	4.39e-07
4	135000	4	165000	97	4.36e-10	4.4e-07
4	655000	9	1235000	14	4.38e-10	4.42e-07
13	1175000	9	1245000	12	4.39e-10	4.42e-07
9	845000	9	885000	119	4.44e-10	4.47e-07
4	85000	4	1165000	14	4.47e-10	4.5e-07
13	1165000	2	435000	8	4.49e-10	4.51e-07
11	1635000	11	1685000	149	4.53e-10	4.55e-07
11	415000	11	445000	100	4.66e-10	4.68e-07
13	2235000	13	2265000	130	4.76e-10	4.77e-07
1	615000	4	75000	9	4.93e-10	4.94e-07
12	1875000	13	1635000	8	5e-10	5.01e-07
11	2025000	4	1165000	13	5.01e-10	5.02e-07
5	445000	7	795000	24	5.04e-10	5.04e-07
13	305000	13	335000	165	5.06e-10	5.06e-07
13	95000	5	1325000	11	5.11e-10	5.11e-07
10	885000	5	495000	23	5.18e-10	5.17e-07
13	1935000	13	1975000	121	5.18e-10	5.17e-07
12	715000	12	755000	112	5.39e-10	5.37e-07
14	2105000	14	2145000	92	5.39e-10	5.37e-07
14	1085000	5	465000	18	5.42e-10	5.39e-07
2	705000	6	615000	12	5.48e-10	5.45e-07
4	35000	4	1175000	13	5.54e-10	5.51e-07
5	445000	8	285000	16	5.58e-10	5.55e-07
4	185000	9	135000	12	5.63e-10	5.59e-07
4	135000	4	175000	135	5.65e-10	5.61e-07
7	1155000	7	1185000	158	5.73e-10	5.68e-07
10	965000	10	1005000	184	5.86e-10	5.81e-07
12	1725000	12	1765000	74	6.01e-10	5.96e-07
14	3065000	14	3105000	95	6.02e-10	5.97e-07
11	2035000	5	1345000	8	6.04e-10	5.98e-07
13	1145000	3	615000	13	6.06e-10	6e-07
5	775000	5	805000	188	6.07e-10	6e-07
9	865000	9	895000	129	6.07e-10	6.01e-07
4	635000	5	445000	17	6.16e-10	6.1e-07
10	955000	5	445000	18	6.24e-10	6.16e-07
13	1205000	5	475000	18	6.24e-10	6.17e-07
4	125000	4	175000	92	6.24e-10	6.17e-07
14	185000	14	225000	150	6.28e-10	6.21e-07
11	165000	11	195000	189	6.38e-10	6.3e-07
14	1085000	3	585000	15	6.4e-10	6.31e-07
12	435000	12	465000	196	6.47e-10	6.38e-07
5	435000	6	475000	16	6.55e-10	6.46e-07
12	35000	5	1345000	10	6.58e-10	6.48e-07
1	435000	5	415000	20	6.61e-10	6.51e-07
14	3055000	14	3085000	145	6.62e-10	6.51e-07
1	475000	2	455000	12	6.64e-10	6.53e-07
14	2295000	14	2325000	97	6.68e-10	6.57e-07
2	425000	7	795000	22	6.7e-10	6.58e-07
12	1305000	9	1245000	10	6.75e-10	6.62e-07
12	1265000	13	1175000	21	6.77e-10	6.65e-07
14	1725000	14	1815000	71	6.84e-10	6.71e-07
6	1335000	6	1375000	35	6.98e-10	6.84e-07
4	485000	4	515000	201	7.01e-10	6.87e-07
14	3285000	2	905000	5	7.13e-10	6.98e-07
14	2045000	14	2075000	138	7.3e-10	7.15e-07
13	235000	13	265000	138	7.36e-10	7.2e-07
13	2045000	13	2075000	131	7.37e-10	7.21e-07
7	795000	9	1255000	20	7.43e-10	7.26e-07
1	195000	2	805000	23	7.46e-10	7.28e-07
14	2935000	14	3005000	74	7.67e-10	7.48e-07
7	815000	9	1255000	17	7.75e-10	7.55e-07
4	935000	4	1115000	33	7.86e-10	7.66e-07
4	775000	4	805000	260	7.9e-10	7.69e-07
10	965000	13	1215000	16	7.92e-10	7.71e-07
11	815000	6	495000	20	7.95e-10	7.74e-07
11	825000	4	645000	11	7.97e-10	7.75e-07
12	1295000	3	605000	14	7.99e-10	7.77e-07
10	985000	7	785000	22	8.13e-10	7.9e-07
14	2275000	14	2315000	148	8.14e-10	7.91e-07
12	1275000	3	595000	15	8.15e-10	7.92e-07
7	165000	7	205000	94	8.17e-10	7.93e-07
14	3175000	14	3245000	42	8.26e-10	8.02e-07
14	185000	14	215000	129	8.29e-10	8.04e-07
3	605000	4	635000	12	8.35e-10	8.09e-07
11	835000	4	635000	12	8.38e-10	8.12e-07
11	845000	6	475000	14	8.39e-10	8.13e-07
11	195000	11	1845000	21	8.5e-10	8.23e-07
1	365000	7	815000	18	8.5e-10	8.23e-07
2	25000	5	1335000	11	8.63e-10	8.35e-07
11	25000	11	2015000	13	8.77e-10	8.48e-07
4	935000	4	965000	76	8.87e-10	8.57e-07
14	295000	5	795000	10	8.94e-10	8.63e-07
14	1745000	14	1785000	103	8.96e-10	8.65e-07
7	545000	7	1425000	17	8.96e-10	8.65e-07
5	455000	6	475000	11	9.06e-10	8.74e-07
3	585000	4	635000	12	9.15e-10	8.82e-07
5	865000	5	905000	90	9.17e-10	8.83e-07
14	1725000	14	1765000	143	9.27e-10	8.93e-07
6	15000	6	1365000	10	9.39e-10	9.04e-07
14	2135000	14	2195000	147	9.46e-10	9.1e-07
2	145000	2	185000	133	9.74e-10	9.35e-07
2	435000	8	315000	13	9.86e-10	9.45e-07
11	1335000	11	1375000	158	9.9e-10	9.5e-07
2	455000	6	495000	16	9.97e-10	9.56e-07
12	1695000	8	1455000	8	9.98e-10	9.57e-07
14	1745000	14	1815000	67	1e-09	9.6e-07
12	1665000	12	1725000	82	1.01e-09	9.7e-07
12	1655000	12	1695000	127	1.02e-09	9.8e-07
6	5000	7	555000	15	1.02e-09	9.8e-07
14	1705000	14	1735000	212	1.03e-09	9.82e-07
12	195000	12	225000	85	1.07e-09	1.02e-06
12	2195000	14	3245000	10	1.08e-09	1.03e-06
4	935000	4	1085000	52	1.09e-09	1.04e-06
6	485000	7	805000	12	1.1e-09	1.05e-06
5	915000	9	455000	24	1.11e-09	1.05e-06
13	1145000	8	305000	9	1.11e-09	1.05e-06
14	2995000	14	3035000	133	1.12e-09	1.06e-06
11	1405000	11	1445000	75	1.12e-09	1.07e-06
14	1065000	6	515000	13	1.12e-09	1.07e-06
7	95000	7	1385000	14	1.13e-09	1.08e-06
6	1225000	6	1265000	178	1.14e-09	1.08e-06
4	565000	4	615000	45	1.15e-09	1.09e-06
14	2375000	14	2425000	90	1.15e-09	1.1e-06
11	825000	3	605000	15	1.16e-09	1.11e-06
5	475000	6	495000	20	1.19e-09	1.13e-06
10	935000	5	445000	14	1.19e-09	1.13e-06
12	2095000	12	2135000	115	1.2e-09	1.13e-06
10	1055000	10	1085000	177	1.21e-09	1.14e-06
2	855000	7	25000	8	1.21e-09	1.15e-06
4	545000	4	615000	79	1.23e-09	1.17e-06
12	555000	12	595000	147	1.23e-09	1.17e-06
12	785000	12	1695000	22	1.25e-09	1.18e-06
8	1325000	8	1365000	46	1.25e-09	1.18e-06
10	1635000	8	1405000	8	1.26e-09	1.19e-06
4	975000	4	1175000	24	1.26e-09	1.19e-06
4	775000	6	545000	21	1.26e-09	1.19e-06
11	825000	7	785000	23	1.26e-09	1.19e-06
13	1155000	6	475000	17	1.27e-09	1.2e-06
8	1255000	8	1285000	57	1.28e-09	1.21e-06
5	445000	8	315000	19	1.3e-09	1.22e-06
1	35000	4	1165000	12	1.32e-09	1.24e-06
2	415000	5	445000	25	1.32e-09	1.24e-06
9	255000	9	295000	196	1.33e-09	1.25e-06
13	255000	13	315000	95	1.36e-09	1.27e-06
12	475000	12	505000	132	1.37e-09	1.28e-06
14	1955000	14	1995000	98	1.38e-09	1.29e-06
13	1175000	5	435000	16	1.41e-09	1.32e-06
4	145000	4	1125000	23	1.42e-09	1.33e-06
11	45000	12	2245000	10	1.42e-09	1.33e-06
4	55000	8	25000	13	1.43e-09	1.34e-06
8	45000	8	435000	25	1.43e-09	1.34e-06
14	1995000	14	2025000	90	1.45e-09	1.36e-06
11	25000	11	2025000	15	1.45e-09	1.36e-06
1	315000	1	355000	109	1.45e-09	1.36e-06
10	925000	12	1285000	12	1.45e-09	1.36e-06
10	945000	12	1295000	17	1.46e-09	1.36e-06
14	2635000	14	2675000	124	1.46e-09	1.36e-06
9	1085000	9	1115000	123	1.47e-09	1.37e-06
11	1945000	14	3145000	11	1.49e-09	1.39e-06
4	975000	4	1135000	23	1.5e-09	1.4e-06
4	565000	4	605000	33	1.51e-09	1.41e-06
12	1275000	13	1135000	14	1.52e-09	1.41e-06
10	35000	10	65000	80	1.52e-09	1.41e-06
12	1295000	6	485000	14	1.52e-09	1.41e-06
9	485000	9	515000	119	1.52e-09	1.42e-06
14	1085000	3	595000	16	1.53e-09	1.42e-06
13	745000	13	775000	114	1.53e-09	1.42e-06
11	35000	6	25000	9	1.54e-09	1.43e-06
14	2735000	14	2775000	112	1.54e-09	1.43e-06
14	1085000	3	565000	19	1.56e-09	1.45e-06
10	215000	9	1485000	10	1.58e-09	1.46e-06
14	2285000	14	2325000	149	1.59e-09	1.47e-06
12	2025000	12	2055000	117	1.59e-09	1.48e-06
14	1745000	8	1145000	14	1.59e-09	1.48e-06
6	1265000	6	1295000	109	1.6e-09	1.48e-06
3	585000	6	495000	15	1.61e-09	1.49e-06
1	455000	9	1245000	8	1.62e-09	1.5e-06
12	335000	12	495000	57	1.63e-09	1.5e-06
11	25000	8	1445000	9	1.64e-09	1.52e-06
13	2255000	13	2305000	148	1.66e-09	1.54e-06
1	435000	8	315000	18	1.69e-09	1.56e-06
12	535000	12	565000	102	1.7e-09	1.57e-06
5	195000	5	235000	185	1.71e-09	1.58e-06
10	1625000	4	1175000	10	1.72e-09	1.59e-06
10	1645000	4	45000	8	1.72e-09	1.59e-06
2	515000	2	555000	114	1.73e-09	1.6e-06
4	145000	4	1085000	26	1.74e-09	1.6e-06
5	915000	5	965000	155	1.74e-09	1.6e-06
2	745000	8	545000	16	1.76e-09	1.62e-06
14	1685000	14	1765000	121	1.76e-09	1.62e-06
12	1305000	13	1155000	14	1.77e-09	1.63e-06
11	1465000	11	1505000	111	1.77e-09	1.63e-06
10	925000	13	1165000	8	1.78e-09	1.64e-06
11	895000	6	565000	21	1.78e-09	1.64e-06
5	855000	5	915000	142	1.78e-09	1.64e-06
13	1175000	2	465000	18	1.78e-09	1.64e-06
11	825000	8	315000	18	1.81e-09	1.66e-06
1	485000	10	905000	15	1.81e-09	1.66e-06
3	475000	3	515000	141	1.81e-09	1.66e-06
2	455000	9	1255000	14	1.84e-09	1.69e-06
4	985000	4	1015000	108	1.86e-09	1.7e-06
4	1165000	8	35000	13	1.86e-09	1.7e-06
7	555000	8	35000	15	1.87e-09	1.71e-06
12	1665000	7	595000	14	1.88e-09	1.72e-06
1	195000	1	225000	205	1.89e-09	1.73e-06
12	2245000	4	1165000	12	1.9e-09	1.73e-06
11	1485000	11	1525000	102	1.91e-09	1.74e-06
3	645000	5	1345000	9	1.93e-09	1.76e-06
4	55000	4	105000	77	1.93e-09	1.76e-06
6	795000	6	825000	169	1.97e-09	1.79e-06
12	425000	12	455000	117	1.98e-09	1.81e-06
2	475000	6	425000	17	1.99e-09	1.82e-06
7	785000	9	1255000	20	2.03e-09	1.85e-06
10	865000	12	1355000	15	2.03e-09	1.85e-06
11	25000	11	1985000	15	2.05e-09	1.86e-06
12	1295000	9	1245000	11	2.07e-09	1.89e-06
13	2395000	13	2425000	139	2.08e-09	1.89e-06
12	1265000	2	455000	16	2.11e-09	1.92e-06
6	5000	6	1365000	16	2.12e-09	1.93e-06
10	285000	10	315000	77	2.14e-09	1.94e-06
9	895000	9	925000	149	2.16e-09	1.96e-06
11	855000	3	575000	21	2.16e-09	1.96e-06
11	145000	11	175000	103	2.16e-09	1.96e-06
1	575000	1	615000	32	2.17e-09	1.97e-06
12	1275000	8	315000	16	2.17e-09	1.97e-06
3	65000	6	5000	9	2.2e-09	1.99e-06
11	835000	8	315000	13	2.23e-09	2.02e-06
11	205000	14	455000	14	2.25e-09	2.03e-06
14	1055000	8	325000	20	2.25e-09	2.03e-06
4	145000	4	175000	171	2.26e-09	2.04e-06
8	45000	8	1445000	14	2.29e-09	2.07e-06
12	2245000	6	1365000	11	2.29e-09	2.07e-06
7	35000	7	1425000	11	2.31e-09	2.09e-06
11	855000	11	885000	248	2.31e-09	2.09e-06
14	1075000	5	445000	14	2.36e-09	2.13e-06
12	1855000	12	1905000	111	2.36e-09	2.13e-06
11	835000	13	1155000	13	2.36e-09	2.13e-06
4	55000	4	935000	21	2.41e-09	2.17e-06
12	95000	12	155000	71	2.42e-09	2.18e-06
10	955000	7	815000	15	2.45e-09	2.21e-06
5	435000	6	515000	15	2.47e-09	2.22e-06
2	45000	7	555000	9	2.52e-09	2.26e-06
7	1115000	7	1155000	148	2.53e-09	2.27e-06
10	15000	9	135000	6	2.58e-09	2.31e-06
3	45000	3	75000	58	2.62e-09	2.35e-06
8	1075000	8	1105000	86	2.64e-09	2.37e-06
2	445000	9	1255000	15	2.66e-09	2.38e-06
4	555000	4	935000	20	2.66e-09	2.38e-06
4	965000	4	1165000	25	2.67e-09	2.39e-06
10	575000	10	605000	180	2.68e-09	2.39e-06
7	525000	7	565000	34	2.7e-09	2.41e-06
12	715000	12	745000	171	2.71e-09	2.42e-06
3	625000	6	475000	20	2.71e-09	2.42e-06
1	445000	7	815000	12	2.74e-09	2.45e-06
14	3215000	14	3255000	41	2.8e-09	2.49e-06
12	1275000	4	635000	14	2.82e-09	2.51e-06
13	1145000	5	1285000	14	2.85e-09	2.54e-06
14	2515000	14	2545000	76	2.85e-09	2.54e-06
11	1405000	11	1435000	84	2.87e-09	2.55e-06
14	2955000	14	2985000	66	2.89e-09	2.57e-06
14	2975000	8	1265000	13	2.92e-09	2.6e-06
13	555000	13	585000	105	2.93e-09	2.61e-06
10	925000	2	465000	14	2.99e-09	2.66e-06
11	495000	11	535000	106	3.01e-09	2.67e-06
13	2645000	13	2735000	83	3.02e-09	2.68e-06
3	135000	6	385000	12	3.06e-09	2.71e-06
2	465000	5	465000	16	3.07e-09	2.72e-06
10	535000	10	565000	180	3.08e-09	2.73e-06
14	2605000	14	2705000	46	3.09e-09	2.73e-06
5	105000	8	25000	12	3.08e-09	2.73e-06
7	525000	7	595000	22	3.16e-09	2.8e-06
1	555000	1	595000	35	3.17e-09	2.8e-06
8	875000	8	935000	148	3.19e-09	2.82e-06
1	425000	1	465000	99	3.23e-09	2.86e-06
5	165000	5	195000	173	3.24e-09	2.86e-06
5	865000	5	935000	76	3.24e-09	2.86e-06
1	485000	2	375000	17	3.24e-09	2.86e-06
3	595000	6	485000	12	3.26e-09	2.87e-06
11	2025000	12	55000	13	3.27e-09	2.88e-06
7	565000	7	1405000	11	3.27e-09	2.88e-06
7	175000	7	225000	107	3.27e-09	2.88e-06
14	3025000	14	3095000	68	3.3e-09	2.91e-06
14	2375000	14	2575000	33	3.33e-09	2.93e-06
14	3205000	14	3235000	40	3.34e-09	2.94e-06
11	1975000	11	2035000	34	3.37e-09	2.97e-06
14	3165000	14	3215000	48	3.43e-09	3.02e-06
13	1175000	8	305000	10	3.47e-09	3.05e-06
5	895000	5	925000	176	3.49e-09	3.07e-06
4	745000	4	775000	172	3.61e-09	3.17e-06
2	85000	7	1385000	11	3.66e-09	3.21e-06
9	475000	9	505000	123	3.69e-09	3.23e-06
1	445000	10	935000	9	3.73e-09	3.27e-06
14	1895000	9	415000	12	3.73e-09	3.27e-06
11	845000	12	1285000	11	3.74e-09	3.27e-06
4	1165000	6	1355000	11	3.74e-09	3.28e-06
7	145000	7	185000	139	3.79e-09	3.32e-06
11	2025000	7	555000	14	3.8e-09	3.33e-06
14	1085000	9	1225000	16	3.82e-09	3.34e-06
8	315000	8	345000	169	3.82e-09	3.34e-06
14	3185000	14	3225000	42	3.84e-09	3.36e-06
12	1275000	12	1305000	110	3.85e-09	3.37e-06
10	905000	12	1285000	14	3.88e-09	3.39e-06
7	1235000	9	505000	9	3.9e-09	3.4e-06
13	1155000	3	595000	14	3.91e-09	3.41e-06
4	55000	4	145000	61	3.92e-09	3.42e-06
4	555000	4	605000	33	3.94e-09	3.43e-06
12	1265000	6	505000	14	3.99e-09	3.47e-06
3	595000	6	495000	16	3.99e-09	3.47e-06
14	2365000	14	2425000	111	4.03e-09	3.51e-06
5	475000	7	785000	21	4.03e-09	3.51e-06
6	485000	8	315000	13	4.05e-09	3.52e-06
1	195000	1	315000	97	4.08e-09	3.54e-06
13	1175000	14	1065000	13	4.12e-09	3.58e-06
4	265000	4	1175000	20	4.13e-09	3.58e-06
4	975000	7	585000	10	4.13e-09	3.58e-06
13	45000	2	835000	9	4.14e-09	3.59e-06
14	1075000	3	585000	10	4.15e-09	3.6e-06
14	3225000	5	1345000	8	4.21e-09	3.64e-06
4	295000	4	325000	159	4.24e-09	3.67e-06
11	825000	11	855000	232	4.25e-09	3.68e-06
12	505000	12	535000	122	4.27e-09	3.69e-06
10	1645000	4	55000	10	4.29e-09	3.7e-06
12	335000	12	475000	61	4.32e-09	3.73e-06
11	1655000	11	1695000	136	4.37e-09	3.78e-06
14	2365000	14	2395000	126	4.58e-09	3.95e-06
7	535000	8	35000	12	4.6e-09	3.97e-06
3	605000	9	1235000	12	4.61e-09	3.98e-06
12	335000	12	505000	48	4.66e-09	4.01e-06
3	625000	7	815000	19	4.76e-09	4.1e-06
4	35000	4	1165000	14	4.86e-09	4.18e-06
1	455000	8	305000	7	4.89e-09	4.2e-06
4	55000	4	95000	36	4.9e-09	4.21e-06
12	1025000	12	1055000	178	4.9e-09	4.21e-06
5	1175000	5	1205000	85	4.93e-09	4.23e-06
6	445000	7	825000	10	4.93e-09	4.23e-06
6	775000	6	815000	95	4.96e-09	4.26e-06
11	835000	14	1085000	14	5.02e-09	4.3e-06
5	205000	5	235000	223	5.16e-09	4.41e-06
4	385000	4	415000	226	5.18e-09	4.43e-06
1	595000	7	595000	8	5.21e-09	4.45e-06
2	55000	8	455000	8	5.32e-09	4.54e-06
13	2495000	13	2545000	92	5.35e-09	4.57e-06
5	445000	7	825000	14	5.37e-09	4.58e-06
11	2015000	4	85000	8	5.4e-09	4.6e-06
12	2195000	12	2255000	19	5.42e-09	4.62e-06
8	1325000	9	735000	10	5.44e-09	4.63e-06
10	945000	5	455000	10	5.48e-09	4.67e-06
3	835000	9	1475000	8	5.5e-09	4.68e-06
14	3275000	9	65000	5	5.54e-09	4.71e-06
11	1205000	11	1235000	139	5.56e-09	4.73e-06
13	1855000	13	1895000	93	5.56e-09	4.73e-06
2	435000	6	475000	13	5.59e-09	4.75e-06
14	1115000	2	465000	16	5.61e-09	4.76e-06
8	125000	8	1105000	19	5.62e-09	4.78e-06
12	965000	6	115000	13	5.63e-09	4.78e-06
7	1105000	7	1135000	161	5.75e-09	4.88e-06
10	1465000	9	795000	17	5.77e-09	4.89e-06
12	1295000	9	1265000	13	5.79e-09	4.91e-06
13	535000	13	565000	150	5.93e-09	5.02e-06
6	985000	6	1035000	92	5.92e-09	5.02e-06
10	925000	5	465000	13	5.93e-09	5.02e-06
14	3215000	9	65000	6	5.93e-09	5.02e-06
9	115000	9	145000	95	5.93e-09	5.02e-06
1	615000	9	25000	9	5.96e-09	5.04e-06
14	465000	14	495000	162	5.97e-09	5.05e-06
12	295000	12	355000	82	6e-09	5.08e-06
2	35000	2	865000	10	6.03e-09	5.1e-06
3	605000	9	1375000	10	6.13e-09	5.18e-06
12	105000	12	135000	129	6.2e-09	5.23e-06
7	35000	7	555000	17	6.28e-09	5.3e-06
8	85000	8	115000	161	6.35e-09	5.35e-06
2	675000	2	705000	163	6.42e-09	5.41e-06
11	835000	7	795000	15	6.47e-09	5.44e-06
4	55000	4	985000	17	6.49e-09	5.46e-06
4	45000	4	1175000	11	6.58e-09	5.53e-06
1	435000	11	855000	21	6.61e-09	5.56e-06
8	295000	9	1255000	14	6.68e-09	5.61e-06
12	1695000	12	1735000	53	6.69e-09	5.61e-06
10	1425000	10	1465000	122	6.69e-09	5.61e-06
13	1935000	5	775000	16	6.7e-09	5.62e-06
11	2025000	2	895000	8	6.75e-09	5.66e-06
14	685000	14	715000	204	6.83e-09	5.72e-06
12	1295000	14	1075000	12	6.84e-09	5.73e-06
4	695000	5	425000	17	6.86e-09	5.74e-06
14	1085000	4	645000	10	6.89e-09	5.76e-06
11	165000	11	205000	155	6.9e-09	5.77e-06
14	3165000	14	3235000	34	6.93e-09	5.79e-06
13	2495000	13	2735000	39	6.96e-09	5.81e-06
10	1315000	2	355000	10	7.01e-09	5.85e-06
11	1985000	12	1635000	12	7.11e-09	5.93e-06
3	225000	3	255000	118	7.19e-09	5.99e-06
7	555000	7	625000	85	7.27e-09	6.05e-06
11	815000	3	575000	18	7.29e-09	6.07e-06
1	615000	6	1365000	10	7.28e-09	6.07e-06
2	45000	2	75000	24	7.35e-09	6.12e-06
14	2125000	14	2165000	97	7.36e-09	6.13e-06
5	445000	5	475000	208	7.42e-09	6.17e-06
7	1115000	7	1165000	143	7.42e-09	6.17e-06
7	445000	7	475000	122	7.42e-09	6.17e-06
12	1275000	14	1065000	12	7.44e-09	6.18e-06
13	345000	13	385000	163	7.46e-09	6.2e-06
12	1425000	12	1465000	123	7.47e-09	6.2e-06
9	645000	9	675000	88	7.53e-09	6.24e-06
4	1165000	5	1325000	11	7.53e-09	6.24e-06
2	875000	7	555000	12	7.55e-09	6.26e-06
4	105000	4	135000	119	7.55e-09	6.26e-06
5	425000	6	475000	18	7.6e-09	6.29e-06
1	595000	4	1165000	9	7.63e-09	6.32e-06
11	435000	11	465000	160	7.65e-09	6.33e-06
2	455000	3	605000	11	7.66e-09	6.34e-06
10	955000	4	615000	14	7.7e-09	6.37e-06
12	1875000	12	1905000	101	7.77e-09	6.42e-06
11	835000	7	805000	11	7.78e-09	6.43e-06
4	555000	7	555000	11	7.86e-09	6.49e-06
9	245000	9	315000	82	7.93e-09	6.55e-06
10	945000	14	1065000	12	7.98e-09	6.58e-06
3	785000	3	815000	166	7.99e-09	6.59e-06
14	1075000	6	495000	13	7.99e-09	6.59e-06
12	515000	12	545000	169	7.99e-09	6.59e-06
14	1055000	8	295000	16	8.09e-09	6.67e-06
5	495000	6	435000	20	8.11e-09	6.68e-06
4	1005000	7	555000	21	8.13e-09	6.7e-06
8	1435000	9	465000	11	8.23e-09	6.77e-06
5	1255000	5	1285000	106	8.26e-09	6.79e-06
6	5000	7	575000	9	8.33e-09	6.84e-06
14	915000	14	945000	178	8.33e-09	6.84e-06
2	305000	2	345000	137	8.34e-09	6.85e-06
2	435000	2	465000	95	8.38e-09	6.88e-06
3	565000	9	1225000	15	8.38e-09	6.88e-06
7	45000	7	555000	16	8.42e-09	6.91e-06
14	3155000	14	3215000	67	8.44e-09	6.92e-06
13	445000	13	485000	154	8.46e-09	6.94e-06
14	3245000	14	3285000	23	8.48e-09	6.95e-06
12	1295000	5	455000	10	8.5e-09	6.96e-06
14	3035000	14	3095000	105	8.49e-09	6.96e-06
1	475000	4	665000	13	8.49e-09	6.96e-06
11	1975000	11	2005000	51	8.56e-09	7e-06
13	1485000	13	2565000	19	8.56e-09	7e-06
11	855000	3	625000	22	8.66e-09	7.08e-06
11	2005000	2	865000	9	8.69e-09	7.1e-06
12	1645000	12	1675000	136	8.7e-09	7.11e-06
5	855000	5	885000	142	8.73e-09	7.14e-06
14	1055000	14	1085000	213	8.75e-09	7.15e-06
13	1735000	13	1775000	168	8.79e-09	7.18e-06
12	905000	4	1085000	11	8.82e-09	7.2e-06
14	2455000	14	2485000	93	8.82e-09	7.2e-06
5	905000	6	105000	12	8.84e-09	7.21e-06
2	35000	4	1135000	7	9e-09	7.34e-06
7	535000	8	465000	14	9.02e-09	7.36e-06
3	665000	9	1215000	16	9.05e-09	7.38e-06
10	1605000	3	65000	7	9.08e-09	7.4e-06
4	55000	4	125000	53	9.12e-09	7.42e-06
13	2645000	13	2775000	49	9.13e-09	7.43e-06
3	565000	7	835000	17	9.22e-09	7.5e-06
11	1345000	11	1425000	50	9.26e-09	7.52e-06
10	35000	6	5000	10	9.29e-09	7.55e-06
2	475000	3	595000	14	9.32e-09	7.57e-06
10	1495000	10	1555000	73	9.46e-09	7.68e-06
1	135000	1	165000	104	9.47e-09	7.68e-06
7	825000	9	1225000	11	9.47e-09	7.69e-06
7	555000	8	1415000	11	9.57e-09	7.77e-06
13	215000	13	305000	84	9.63e-09	7.81e-06
12	2245000	8	35000	11	9.66e-09	7.83e-06
4	975000	7	555000	13	9.67e-09	7.84e-06
10	1465000	11	125000	13	9.73e-09	7.88e-06
10	155000	2	935000	6	9.77e-09	7.91e-06
3	1005000	4	1075000	5	9.84e-09	7.97e-06
2	45000	8	45000	8	9.9e-09	8.01e-06
3	1025000	4	75000	5	9.91e-09	8.02e-06
5	185000	5	235000	137	9.96e-09	8.06e-06
11	885000	14	1135000	20	9.97e-09	8.06e-06
14	3145000	14	3175000	91	1e-08	8.09e-06
3	1025000	8	35000	6	1e-08	8.1e-06
14	2355000	14	2405000	104	1.01e-08	8.15e-06
13	585000	13	665000	50	1.01e-08	8.19e-06
10	325000	9	1115000	16	1.02e-08	8.2e-06
13	1135000	13	1165000	35	1.02e-08	8.2e-06
3	535000	3	565000	113	1.02e-08	8.2e-06
11	825000	8	285000	14	1.02e-08	8.21e-06
2	65000	4	55000	10	1.02e-08	8.21e-06
14	3165000	14	3245000	34	1.02e-08	8.23e-06
10	295000	11	1625000	15	1.02e-08	8.25e-06
3	625000	8	275000	20	1.04e-08	8.4e-06
11	1455000	11	1725000	31	1.04e-08	8.41e-06
11	815000	9	1235000	15	1.04e-08	8.41e-06
2	295000	2	325000	169	1.05e-08	8.47e-06
13	505000	13	605000	73	1.06e-08	8.55e-06
11	825000	8	275000	19	1.06e-08	8.55e-06
14	1065000	9	1235000	11	1.07e-08	8.58e-06
11	825000	3	585000	14	1.07e-08	8.58e-06
11	1045000	14	575000	10	1.07e-08	8.59e-06
4	1165000	7	535000	12	1.08e-08	8.67e-06
5	935000	9	255000	18	1.09e-08	8.73e-06
11	1875000	11	1985000	50	1.09e-08	8.75e-06
1	445000	5	465000	11	1.09e-08	8.75e-06
7	775000	7	805000	121	1.09e-08	8.75e-06
14	1945000	14	1975000	116	1.09e-08	8.75e-06
9	185000	9	315000	49	1.1e-08	8.77e-06
10	1485000	10	1515000	50	1.1e-08	8.8e-06
11	45000	11	2015000	11	1.1e-08	8.83e-06
10	485000	10	515000	103	1.11e-08	8.84e-06
1	465000	3	615000	12	1.11e-08	8.88e-06
12	1275000	5	425000	17	1.11e-08	8.89e-06
3	115000	3	145000	142	1.12e-08	8.95e-06
5	1345000	6	25000	6	1.14e-08	9.1e-06
10	215000	10	255000	115	1.17e-08	9.36e-06
12	905000	12	1845000	15	1.2e-08	9.6e-06
8	1215000	8	1245000	134	1.2e-08	9.6e-06
10	75000	14	2125000	12	1.21e-08	9.65e-06
12	285000	12	345000	100	1.22e-08	9.73e-06
14	1065000	2	445000	11	1.22e-08	9.73e-06
10	1205000	10	1235000	140	1.22e-08	9.74e-06
11	1955000	11	1995000	96	1.23e-08	9.81e-06
11	815000	12	1305000	14	1.24e-08	9.84e-06
11	45000	8	1415000	8	1.25e-08	9.94e-06
7	245000	7	275000	185	1.25e-08	9.96e-06
10	135000	13	1915000	13	1.26e-08	1.01e-05
10	1625000	10	1655000	23	1.26e-08	1.01e-05
2	455000	8	305000	8	1.27e-08	1.01e-05
14	3045000	14	3095000	134	1.27e-08	1.01e-05
7	795000	8	315000	18	1.29e-08	1.02e-05
12	1285000	9	1235000	12	1.3e-08	1.03e-05
9	1065000	9	1095000	124	1.3e-08	1.03e-05
7	255000	7	285000	84	1.32e-08	1.05e-05
3	465000	3	495000	155	1.32e-08	1.05e-05
7	15000	7	45000	15	1.34e-08	1.06e-05
14	2265000	14	2295000	101	1.35e-08	1.07e-05
6	115000	6	1265000	26	1.35e-08	1.07e-05
13	1705000	13	1755000	72	1.35e-08	1.07e-05
5	425000	8	425000	15	1.35e-08	1.07e-05
12	55000	12	2195000	15	1.36e-08	1.07e-05
2	25000	2	855000	11	1.36e-08	1.08e-05
12	255000	12	295000	106	1.36e-08	1.08e-05
9	995000	9	1025000	150	1.37e-08	1.08e-05
7	115000	7	145000	143	1.37e-08	1.08e-05
9	145000	9	175000	104	1.37e-08	1.08e-05
8	1045000	8	1075000	64	1.37e-08	1.08e-05
12	345000	12	405000	77	1.38e-08	1.09e-05
11	255000	11	285000	122	1.39e-08	1.1e-05
11	815000	7	785000	20	1.39e-08	1.1e-05
1	35000	4	55000	11	1.4e-08	1.1e-05
13	1175000	9	1225000	15	1.42e-08	1.12e-05
5	455000	9	1235000	9	1.42e-08	1.12e-05
10	955000	12	1275000	14	1.43e-08	1.13e-05
12	295000	12	385000	68	1.46e-08	1.15e-05
7	555000	9	75000	10	1.46e-08	1.15e-05
11	825000	14	1085000	19	1.47e-08	1.16e-05
14	1695000	14	1725000	87	1.47e-08	1.16e-05
11	445000	11	505000	95	1.48e-08	1.16e-05
12	1265000	14	1075000	13	1.49e-08	1.17e-05
10	945000	8	305000	9	1.5e-08	1.18e-05
14	2895000	14	2985000	53	1.5e-08	1.18e-05
13	2525000	13	2555000	130	1.51e-08	1.18e-05
7	45000	8	35000	8	1.51e-08	1.18e-05
5	445000	9	1255000	18	1.52e-08	1.2e-05
6	1135000	6	1195000	134	1.54e-08	1.2e-05
14	2535000	14	2565000	101	1.54e-08	1.21e-05
11	55000	6	5000	7	1.54e-08	1.21e-05
13	2575000	13	2605000	184	1.55e-08	1.21e-05
4	645000	7	805000	8	1.55e-08	1.21e-05
12	745000	12	775000	95	1.58e-08	1.23e-05
12	1935000	12	1965000	104	1.58e-08	1.23e-05
1	465000	9	1215000	13	1.58e-08	1.24e-05
2	465000	8	335000	18	1.63e-08	1.27e-05
7	405000	7	455000	53	1.63e-08	1.27e-05
14	2275000	14	2785000	45	1.63e-08	1.27e-05
14	2805000	9	425000	14	1.63e-08	1.27e-05
12	1275000	9	1245000	10	1.64e-08	1.28e-05
12	95000	9	25000	10	1.64e-08	1.28e-05
8	1215000	8	1285000	91	1.64e-08	1.28e-05
13	255000	13	285000	168	1.65e-08	1.29e-05
1	65000	7	545000	6	1.66e-08	1.29e-05
11	835000	5	465000	12	1.66e-08	1.29e-05
13	2835000	5	85000	12	1.67e-08	1.3e-05
9	215000	9	295000	87	1.68e-08	1.3e-05
2	895000	2	925000	17	1.68e-08	1.31e-05
2	485000	7	785000	20	1.69e-08	1.31e-05
3	575000	7	795000	20	1.7e-08	1.32e-05
13	1865000	13	1945000	106	1.71e-08	1.33e-05
1	35000	4	25000	7	1.71e-08	1.33e-05
12	1725000	4	1135000	9	1.72e-08	1.33e-05
12	1285000	7	825000	10	1.73e-08	1.34e-05
4	125000	4	1175000	14	1.73e-08	1.34e-05
5	465000	8	285000	12	1.73e-08	1.34e-05
14	1065000	9	1245000	8	1.74e-08	1.35e-05
8	1115000	8	1155000	113	1.74e-08	1.35e-05
12	355000	12	395000	119	1.75e-08	1.36e-05
6	515000	9	1185000	13	1.77e-08	1.37e-05
1	475000	5	465000	12	1.77e-08	1.37e-05
13	1145000	5	465000	13	1.79e-08	1.38e-05
12	2245000	8	1435000	9	1.8e-08	1.4e-05
14	225000	14	255000	206	1.81e-08	1.4e-05
10	1645000	9	1505000	7	1.81e-08	1.4e-05
8	25000	8	1435000	13	1.81e-08	1.4e-05
13	1145000	3	585000	11	1.82e-08	1.4e-05
13	505000	13	535000	188	1.82e-08	1.4e-05
12	1925000	12	1955000	78	1.83e-08	1.41e-05
12	65000	12	2255000	7	1.83e-08	1.41e-05
4	675000	8	285000	12	1.84e-08	1.42e-05
14	2935000	14	3045000	77	1.87e-08	1.44e-05
4	225000	4	255000	285	1.87e-08	1.44e-05
14	2935000	14	2965000	108	1.88e-08	1.45e-05
14	1255000	8	585000	15	1.89e-08	1.45e-05
10	975000	4	635000	14	1.89e-08	1.46e-05
11	845000	3	605000	10	1.9e-08	1.46e-05
13	1705000	13	1745000	137	1.9e-08	1.46e-05
9	455000	9	485000	148	1.9e-08	1.46e-05
1	465000	11	855000	16	1.92e-08	1.48e-05
14	3185000	14	3215000	48	1.92e-08	1.48e-05
6	305000	9	155000	15	1.92e-08	1.48e-05
13	1205000	4	695000	15	1.93e-08	1.49e-05
12	2245000	4	55000	11	1.94e-08	1.49e-05
13	2385000	13	2415000	104	1.95e-08	1.49e-05
13	1135000	9	1315000	12	1.95e-08	1.49e-05
10	1495000	9	155000	15	1.97e-08	1.51e-05
3	35000	3	1045000	8	1.99e-08	1.53e-05
5	1265000	7	1205000	22	1.99e-08	1.53e-05
13	1015000	14	2975000	12	2.01e-08	1.54e-05
14	925000	5	745000	16	2.02e-08	1.55e-05
14	2855000	14	3035000	34	2.03e-08	1.55e-05
13	1935000	13	1985000	118	2.03e-08	1.55e-05
9	245000	9	455000	55	2.03e-08	1.55e-05
1	455000	7	805000	9	2.03e-08	1.56e-05
4	935000	4	1175000	26	2.05e-08	1.57e-05
13	2725000	13	2775000	45	2.07e-08	1.58e-05
13	1145000	6	495000	15	2.08e-08	1.59e-05
5	1235000	7	1055000	15	2.09e-08	1.59e-05
14	2735000	14	2765000	90	2.11e-08	1.61e-05
4	55000	4	1185000	10	2.11e-08	1.61e-05
6	125000	6	165000	79	2.11e-08	1.61e-05
14	3255000	14	3285000	20	2.12e-08	1.61e-05
11	835000	5	455000	8	2.12e-08	1.61e-05
14	1065000	6	475000	12	2.12e-08	1.61e-05
6	865000	7	325000	15	2.12e-08	1.62e-05
12	335000	12	375000	101	2.12e-08	1.62e-05
10	865000	10	895000	103	2.13e-08	1.62e-05
13	1165000	9	1245000	6	2.13e-08	1.62e-05
10	175000	10	1385000	22	2.14e-08	1.62e-05
14	1055000	2	465000	18	2.15e-08	1.63e-05
13	205000	13	455000	41	2.15e-08	1.64e-05
1	555000	6	1355000	9	2.16e-08	1.64e-05
5	435000	6	445000	11	2.16e-08	1.64e-05
3	145000	3	175000	156	2.17e-08	1.65e-05
13	2545000	13	2585000	96	2.17e-08	1.65e-05
2	455000	5	445000	15	2.19e-08	1.66e-05
12	1995000	12	2075000	41	2.19e-08	1.66e-05
11	2025000	5	1335000	11	2.2e-08	1.67e-05
12	55000	6	1365000	12	2.21e-08	1.67e-05
12	1285000	7	795000	15	2.22e-08	1.68e-05
1	475000	3	595000	11	2.23e-08	1.69e-05
12	325000	12	395000	77	2.24e-08	1.69e-05
5	875000	5	935000	59	2.25e-08	1.71e-05
4	1135000	7	555000	11	2.27e-08	1.72e-05
13	2685000	13	2775000	47	2.3e-08	1.74e-05
9	195000	9	255000	117	2.3e-08	1.74e-05
6	415000	7	785000	19	2.31e-08	1.74e-05
7	1115000	7	1265000	49	2.31e-08	1.74e-05
2	125000	2	155000	82	2.31e-08	1.75e-05
2	455000	2	525000	58	2.31e-08	1.75e-05
3	595000	5	465000	13	2.31e-08	1.75e-05
5	785000	8	975000	12	2.31e-08	1.75e-05
1	475000	8	295000	11	2.32e-08	1.75e-05
1	535000	4	35000	11	2.33e-08	1.76e-05
3	605000	9	1285000	13	2.34e-08	1.76e-05
5	1245000	7	1015000	15	2.38e-08	1.79e-05
12	55000	12	2245000	16	2.39e-08	1.8e-05
7	755000	7	785000	210	2.44e-08	1.84e-05
14	175000	14	215000	89	2.5e-08	1.88e-05
12	2265000	9	105000	6	2.54e-08	1.91e-05
3	215000	4	485000	16	2.55e-08	1.92e-05
12	1275000	6	455000	16	2.55e-08	1.92e-05
7	225000	7	265000	95	2.55e-08	1.92e-05
4	265000	4	295000	219	2.56e-08	1.92e-05
4	35000	6	1365000	9	2.6e-08	1.95e-05
1	315000	1	345000	139	2.61e-08	1.95e-05
9	455000	9	505000	113	2.61e-08	1.96e-05
13	35000	13	75000	23	2.62e-08	1.96e-05
14	1755000	14	1825000	74	2.62e-08	1.96e-05
12	495000	12	525000	118	2.62e-08	1.97e-05
5	865000	5	925000	96	2.65e-08	1.98e-05
8	645000	8	675000	123	2.67e-08	2e-05
1	455000	13	1155000	10	2.68e-08	2.01e-05
6	495000	9	1255000	17	2.69e-08	2.01e-05
12	1365000	2	305000	18	2.7e-08	2.02e-05
14	1085000	3	615000	14	2.71e-08	2.02e-05
14	1815000	14	1855000	100	2.71e-08	2.02e-05
9	345000	9	375000	81	2.72e-08	2.03e-05
9	835000	9	885000	118	2.74e-08	2.05e-05
12	1275000	7	795000	18	2.75e-08	2.05e-05
13	2895000	2	25000	7	2.75e-08	2.05e-05
14	1085000	3	575000	18	2.76e-08	2.06e-05
13	1155000	6	415000	15	2.77e-08	2.06e-05
13	1195000	7	815000	14	2.77e-08	2.07e-05
4	665000	9	1245000	10	2.78e-08	2.07e-05
4	55000	4	965000	14	2.8e-08	2.08e-05
7	1265000	7	1295000	74	2.82e-08	2.1e-05
11	35000	9	25000	10	2.83e-08	2.11e-05
2	425000	4	635000	14	2.85e-08	2.12e-05
5	465000	6	485000	12	2.86e-08	2.13e-05
9	755000	9	785000	122	2.87e-08	2.13e-05
11	435000	11	485000	71	2.87e-08	2.13e-05
7	185000	7	275000	129	2.87e-08	2.13e-05
14	1745000	14	1775000	107	2.87e-08	2.14e-05
1	475000	3	605000	10	2.9e-08	2.15e-05
10	1625000	12	35000	11	2.91e-08	2.16e-05
12	1015000	9	1445000	11	2.92e-08	2.17e-05
11	1825000	11	1865000	82	2.94e-08	2.18e-05
11	825000	5	475000	18	2.95e-08	2.19e-05
11	835000	3	585000	10	2.95e-08	2.19e-05
5	445000	9	1225000	16	2.98e-08	2.21e-05
1	35000	3	115000	13	3e-08	2.22e-05
3	205000	3	245000	95	3.01e-08	2.23e-05
10	945000	7	795000	18	3.02e-08	2.24e-05
14	1055000	3	575000	19	3.02e-08	2.24e-05
8	1055000	8	1115000	123	3.07e-08	2.27e-05
3	595000	8	315000	13	3.08e-08	2.28e-05
10	585000	9	755000	14	3.1e-08	2.29e-05
14	1055000	7	795000	21	3.11e-08	2.3e-05
1	355000	13	1205000	14	3.11e-08	2.3e-05
13	555000	13	605000	95	3.13e-08	2.31e-05
2	505000	7	765000	18	3.15e-08	2.32e-05
10	1425000	10	1455000	109	3.15e-08	2.33e-05
1	485000	10	745000	12	3.17e-08	2.34e-05
13	1175000	4	655000	14	3.18e-08	2.34e-05
6	475000	8	305000	9	3.21e-08	2.37e-05
3	605000	5	435000	11	3.21e-08	2.37e-05
8	1305000	9	145000	14	3.23e-08	2.38e-05
1	525000	1	615000	37	3.25e-08	2.39e-05
5	1245000	7	1055000	17	3.28e-08	2.42e-05
7	1195000	7	1265000	75	3.3e-08	2.43e-05
12	1295000	7	805000	13	3.3e-08	2.43e-05
10	945000	12	1275000	15	3.3e-08	2.43e-05
13	595000	13	2015000	23	3.3e-08	2.43e-05
14	2615000	14	2665000	101	3.3e-08	2.43e-05
4	105000	4	145000	105	3.31e-08	2.43e-05
14	1105000	5	475000	15	3.32e-08	2.44e-05
5	1305000	5	1335000	86	3.34e-08	2.45e-05
13	2155000	13	2195000	82	3.36e-08	2.47e-05
4	135000	4	1165000	19	3.38e-08	2.48e-05
5	645000	9	355000	13	3.38e-08	2.48e-05
8	35000	8	445000	18	3.38e-08	2.48e-05
11	1325000	11	1375000	93	3.41e-08	2.5e-05
4	1165000	6	735000	12	3.41e-08	2.5e-05
12	2015000	6	1285000	14	3.44e-08	2.52e-05
4	935000	7	555000	15	3.44e-08	2.52e-05
3	605000	9	1255000	12	3.47e-08	2.54e-05
12	295000	12	2015000	21	3.48e-08	2.55e-05
12	1265000	7	835000	18	3.49e-08	2.56e-05
11	855000	13	1175000	19	3.51e-08	2.56e-05
7	55000	7	565000	10	3.51e-08	2.57e-05
3	55000	7	585000	5	3.53e-08	2.58e-05
14	2985000	14	3035000	71	3.53e-08	2.58e-05
2	465000	5	445000	18	3.55e-08	2.59e-05
12	55000	9	1455000	10	3.56e-08	2.6e-05
12	1665000	12	1705000	84	3.57e-08	2.6e-05
3	595000	5	475000	14	3.6e-08	2.63e-05
13	1945000	13	1975000	146	3.62e-08	2.64e-05
1	35000	5	95000	11	3.63e-08	2.65e-05
4	635000	7	805000	11	3.64e-08	2.65e-05
13	2645000	13	2715000	77	3.64e-08	2.65e-05
13	2575000	13	2615000	95	3.66e-08	2.67e-05
10	965000	12	1225000	20	3.67e-08	2.67e-05
4	115000	4	1175000	13	3.71e-08	2.7e-05
9	425000	9	485000	78	3.71e-08	2.7e-05
14	1685000	14	1795000	75	3.72e-08	2.71e-05
10	75000	10	1555000	18	3.72e-08	2.71e-05
14	1045000	7	785000	18	3.72e-08	2.71e-05
11	835000	12	1275000	12	3.76e-08	2.73e-05
12	1285000	6	495000	14	3.76e-08	2.73e-05
4	55000	6	1365000	11	3.79e-08	2.75e-05
1	475000	3	545000	12	3.8e-08	2.75e-05
12	1245000	2	465000	16	3.82e-08	2.77e-05
3	615000	7	795000	15	3.82e-08	2.77e-05
2	475000	5	475000	16	3.83e-08	2.78e-05
4	255000	4	285000	182	3.85e-08	2.79e-05
4	1125000	4	1175000	57	3.85e-08	2.79e-05
3	615000	9	1215000	12	3.86e-08	2.79e-05
10	1615000	12	2205000	5	3.88e-08	2.81e-05
13	1445000	7	285000	5	3.88e-08	2.81e-05
12	55000	4	1135000	10	3.89e-08	2.81e-05
2	475000	7	795000	18	3.91e-08	2.83e-05
14	3285000	5	1345000	5	3.91e-08	2.83e-05
2	505000	2	555000	131	3.92e-08	2.83e-05
11	1735000	8	1115000	12	3.92e-08	2.83e-05
6	175000	6	205000	178	3.92e-08	2.83e-05
5	1265000	7	1135000	18	3.92e-08	2.83e-05
12	305000	12	1925000	13	3.94e-08	2.85e-05
13	1155000	6	485000	12	3.94e-08	2.85e-05
10	935000	12	1295000	11	3.98e-08	2.88e-05
5	445000	6	495000	20	4e-08	2.88e-05
4	765000	4	805000	153	4e-08	2.89e-05
8	35000	8	1395000	15	4.01e-08	2.89e-05
11	45000	6	1365000	9	4.01e-08	2.89e-05
13	225000	13	295000	54	4.02e-08	2.9e-05
14	5000	14	3255000	6	4.02e-08	2.9e-05
13	325000	13	365000	134	4.05e-08	2.92e-05
1	125000	4	525000	14	4.08e-08	2.94e-05
11	515000	9	705000	8	4.09e-08	2.94e-05
2	725000	2	755000	156	4.11e-08	2.96e-05
14	2105000	7	345000	11	4.12e-08	2.96e-05
10	955000	3	595000	12	4.12e-08	2.96e-05
12	185000	9	345000	13	4.13e-08	2.96e-05
1	465000	5	415000	14	4.13e-08	2.96e-05
10	565000	8	905000	16	4.16e-08	2.99e-05
5	845000	5	1275000	39	4.22e-08	3.03e-05
7	555000	8	1435000	11	4.24e-08	3.04e-05
5	1335000	6	5000	11	4.24e-08	3.04e-05
11	35000	8	45000	13	4.24e-08	3.04e-05
11	1325000	11	1385000	77	4.25e-08	3.05e-05
11	2025000	3	35000	9	4.26e-08	3.05e-05
14	1085000	8	285000	13	4.29e-08	3.07e-05
5	465000	8	315000	14	4.3e-08	3.08e-05
14	1065000	4	655000	10	4.31e-08	3.09e-05
4	565000	4	965000	12	4.31e-08	3.09e-05
1	545000	8	335000	10	4.34e-08	3.1e-05
14	3155000	14	3185000	71	4.34e-08	3.11e-05
5	385000	7	785000	19	4.38e-08	3.13e-05
2	25000	4	145000	11	4.41e-08	3.15e-05
12	1275000	6	465000	10	4.41e-08	3.15e-05
8	415000	8	465000	145	4.45e-08	3.18e-05
3	575000	7	785000	20	4.46e-08	3.18e-05
7	525000	7	645000	12	4.46e-08	3.18e-05
13	2555000	5	1295000	8	4.48e-08	3.2e-05
4	1125000	4	1155000	60	4.51e-08	3.22e-05
10	25000	12	2245000	8	4.51e-08	3.22e-05
11	55000	12	2195000	6	4.51e-08	3.22e-05
6	1125000	9	105000	17	4.53e-08	3.23e-05
4	615000	5	445000	17	4.58e-08	3.26e-05
4	965000	4	995000	60	4.58e-08	3.26e-05
5	1135000	8	1265000	10	4.61e-08	3.29e-05
14	2955000	14	2995000	81	4.63e-08	3.29e-05
6	1135000	6	1165000	214	4.64e-08	3.3e-05
12	1305000	2	415000	16	4.65e-08	3.31e-05
10	1625000	14	405000	10	4.68e-08	3.33e-05
14	235000	14	2755000	18	4.69e-08	3.33e-05
13	1225000	9	1205000	14	4.71e-08	3.35e-05
4	1055000	4	1085000	113	4.73e-08	3.36e-05
4	535000	4	975000	27	4.79e-08	3.4e-05
11	835000	9	1235000	11	4.79e-08	3.4e-05
3	565000	3	595000	121	4.81e-08	3.41e-05
4	45000	4	85000	28	4.83e-08	3.43e-05
4	645000	7	825000	7	4.83e-08	3.43e-05
11	1595000	11	1685000	97	4.87e-08	3.45e-05
14	2155000	9	365000	11	4.94e-08	3.5e-05
13	2445000	13	2475000	137	4.94e-08	3.5e-05
11	425000	11	495000	111	4.97e-08	3.52e-05
2	825000	3	995000	10	4.98e-08	3.52e-05
1	575000	1	635000	10	4.99e-08	3.53e-05
10	1245000	13	1205000	14	5.02e-08	3.55e-05
4	135000	4	1095000	24	5.02e-08	3.55e-05
8	1145000	8	1235000	62	5.02e-08	3.55e-05
1	565000	4	965000	8	5.03e-08	3.56e-05
14	3095000	14	3145000	113	5.04e-08	3.56e-05
1	155000	1	195000	165	5.07e-08	3.58e-05
6	785000	7	1315000	10	5.07e-08	3.58e-05
13	2865000	4	55000	8	5.08e-08	3.58e-05
2	25000	4	65000	6	5.08e-08	3.58e-05
8	1125000	8	1185000	127	5.12e-08	3.61e-05
11	2025000	4	55000	11	5.14e-08	3.63e-05
6	785000	6	865000	59	5.17e-08	3.64e-05
2	495000	8	295000	14	5.18e-08	3.64e-05
8	45000	8	1415000	13	5.25e-08	3.7e-05
11	25000	7	45000	7	5.27e-08	3.71e-05
10	945000	13	1185000	13	5.28e-08	3.72e-05
14	645000	9	1025000	11	5.35e-08	3.77e-05
12	635000	14	695000	12	5.36e-08	3.77e-05
5	305000	5	635000	32	5.4e-08	3.79e-05
12	1295000	13	1165000	8	5.45e-08	3.83e-05
7	775000	9	1215000	15	5.46e-08	3.83e-05
3	945000	3	975000	144	5.49e-08	3.85e-05
14	1995000	14	3105000	25	5.51e-08	3.87e-05
11	35000	4	65000	7	5.64e-08	3.96e-05
7	175000	7	205000	135	5.66e-08	3.97e-05
4	55000	7	585000	10	5.7e-08	4e-05
4	655000	7	805000	11	5.71e-08	4e-05
4	975000	7	55000	6	5.72e-08	4.01e-05
1	305000	9	1225000	14	5.73e-08	4.01e-05
8	45000	8	455000	23	5.73e-08	4.01e-05
4	635000	7	835000	13	5.75e-08	4.03e-05
6	115000	6	155000	120	5.76e-08	4.03e-05
14	1075000	9	1225000	10	5.78e-08	4.04e-05
7	795000	9	1235000	16	5.79e-08	4.05e-05
11	1605000	11	1655000	85	5.84e-08	4.08e-05
10	1035000	8	265000	16	5.86e-08	4.09e-05
10	905000	5	445000	18	5.86e-08	4.09e-05
11	1965000	11	2035000	73	5.87e-08	4.1e-05
9	265000	9	315000	102	5.87e-08	4.1e-05
14	2635000	14	2665000	108	5.91e-08	4.13e-05
14	485000	14	515000	259	5.91e-08	4.13e-05
14	3105000	9	65000	7	5.92e-08	4.13e-05
14	1025000	5	365000	17	5.93e-08	4.13e-05
2	435000	4	635000	10	5.95e-08	4.15e-05
4	925000	4	1085000	59	5.95e-08	4.15e-05
13	1805000	6	1155000	12	5.96e-08	4.15e-05
4	665000	5	475000	16	5.97e-08	4.16e-05
6	485000	9	1255000	12	5.98e-08	4.16e-05
2	465000	6	495000	17	6e-08	4.17e-05
13	535000	13	605000	107	6.02e-08	4.19e-05
1	285000	3	455000	16	6.03e-08	4.19e-05
11	1875000	11	2035000	31	6.04e-08	4.2e-05
11	2035000	12	2195000	8	6.04e-08	4.2e-05
14	15000	14	3175000	8	6.07e-08	4.21e-05
13	1185000	2	425000	14	6.07e-08	4.22e-05
14	3175000	14	3235000	38	6.08e-08	4.22e-05
5	465000	6	495000	16	6.08e-08	4.22e-05
7	1125000	9	1505000	8	6.1e-08	4.23e-05
2	35000	2	915000	7	6.13e-08	4.25e-05
4	645000	9	1235000	8	6.13e-08	4.25e-05
13	1165000	4	635000	7	6.16e-08	4.27e-05
14	675000	14	775000	58	6.17e-08	4.27e-05
10	945000	2	465000	15	6.24e-08	4.32e-05
1	425000	7	785000	18	6.24e-08	4.32e-05
13	45000	13	75000	26	6.25e-08	4.33e-05
11	825000	4	635000	14	6.28e-08	4.34e-05
11	2035000	14	25000	6	6.32e-08	4.37e-05
4	235000	6	1215000	13	6.36e-08	4.4e-05
9	105000	9	155000	91	6.37e-08	4.41e-05
1	35000	5	1325000	9	6.38e-08	4.41e-05
2	45000	9	25000	6	6.38e-08	4.41e-05
7	25000	7	565000	14	6.39e-08	4.41e-05
10	345000	12	795000	12	6.43e-08	4.44e-05
13	2725000	13	2755000	71	6.45e-08	4.46e-05
9	155000	9	205000	113	6.49e-08	4.48e-05
10	1095000	6	615000	9	6.5e-08	4.48e-05
3	565000	8	315000	15	6.51e-08	4.49e-05
4	115000	4	1165000	15	6.51e-08	4.49e-05
6	1255000	6	1285000	108	6.55e-08	4.51e-05
13	1605000	13	2545000	22	6.57e-08	4.53e-05
12	295000	14	1735000	19	6.59e-08	4.54e-05
10	1555000	8	25000	12	6.65e-08	4.58e-05
3	115000	9	425000	18	6.66e-08	4.58e-05
1	455000	12	1295000	10	6.7e-08	4.61e-05
2	865000	2	915000	23	6.72e-08	4.63e-05
12	1295000	3	635000	14	6.79e-08	4.67e-05
14	1725000	14	1785000	94	6.86e-08	4.72e-05
12	1285000	9	1285000	13	6.94e-08	4.77e-05
1	595000	8	35000	8	6.97e-08	4.79e-05
10	55000	9	1505000	7	6.98e-08	4.79e-05
12	755000	2	305000	12	7.04e-08	4.83e-05
11	2025000	2	25000	9	7.05e-08	4.83e-05
1	465000	14	1055000	15	7.04e-08	4.83e-05
11	1835000	9	665000	15	7.08e-08	4.85e-05
13	2385000	13	2425000	106	7.08e-08	4.85e-05
4	995000	4	1175000	25	7.08e-08	4.85e-05
11	595000	5	385000	11	7.1e-08	4.86e-05
12	2245000	6	5000	10	7.12e-08	4.88e-05
13	2495000	13	2815000	49	7.12e-08	4.88e-05
14	3235000	8	1395000	9	7.27e-08	4.98e-05
10	15000	12	1045000	6	7.28e-08	4.98e-05
5	465000	9	1255000	14	7.3e-08	4.99e-05
11	825000	13	1155000	16	7.31e-08	5e-05
14	2275000	14	2865000	30	7.33e-08	5.01e-05
2	475000	3	575000	16	7.34e-08	5.02e-05
10	925000	3	605000	10	7.4e-08	5.06e-05
7	235000	7	265000	97	7.42e-08	5.06e-05
12	2115000	13	2815000	20	7.45e-08	5.08e-05
5	65000	9	115000	9	7.45e-08	5.08e-05
6	445000	6	475000	97	7.45e-08	5.09e-05
11	2015000	3	885000	10	7.49e-08	5.11e-05
11	1645000	11	1675000	97	7.5e-08	5.12e-05
9	25000	9	85000	38	7.52e-08	5.13e-05
11	115000	14	1715000	9	7.53e-08	5.13e-05
1	485000	4	495000	13	7.54e-08	5.14e-05
14	705000	5	835000	15	7.55e-08	5.15e-05
11	855000	13	1185000	15	7.56e-08	5.15e-05
2	25000	8	85000	10	7.58e-08	5.16e-05
9	795000	9	845000	88	7.65e-08	5.2e-05
14	2935000	14	3025000	54	7.74e-08	5.26e-05
1	405000	1	465000	87	7.76e-08	5.28e-05
7	595000	7	1385000	12	7.76e-08	5.28e-05
11	1895000	7	455000	10	7.78e-08	5.29e-05
14	1685000	14	1745000	84	7.82e-08	5.32e-05
14	1095000	2	415000	13	7.87e-08	5.35e-05
5	45000	5	1285000	16	7.94e-08	5.4e-05
7	1315000	9	325000	8	7.98e-08	5.42e-05
13	2475000	13	2525000	94	8.01e-08	5.44e-05
12	1875000	13	195000	11	8.11e-08	5.5e-05
12	315000	12	435000	64	8.12e-08	5.5e-05
3	945000	4	755000	14	8.12e-08	5.5e-05
12	2245000	6	1335000	8	8.13e-08	5.51e-05
6	455000	8	315000	15	8.14e-08	5.51e-05
11	1245000	11	1285000	127	8.15e-08	5.52e-05
11	1455000	14	1605000	11	8.21e-08	5.55e-05
12	1245000	9	1275000	12	8.25e-08	5.58e-05
12	595000	12	625000	153	8.28e-08	5.6e-05
12	35000	2	155000	14	8.29e-08	5.61e-05
11	275000	11	305000	217	8.29e-08	5.61e-05
12	295000	13	365000	16	8.32e-08	5.62e-05
14	3215000	6	5000	10	8.36e-08	5.64e-05
11	175000	7	1015000	15	8.37e-08	5.65e-05
11	2005000	2	85000	10	8.4e-08	5.67e-05
14	2985000	14	3075000	46	8.41e-08	5.68e-05
1	555000	4	1135000	8	8.41e-08	5.68e-05
14	1195000	14	1225000	113	8.43e-08	5.68e-05
11	1595000	11	1625000	144	8.44e-08	5.69e-05
1	135000	2	35000	7	8.46e-08	5.7e-05
13	1195000	8	315000	13	8.47e-08	5.71e-05
5	475000	8	265000	19	8.48e-08	5.71e-05
4	635000	5	465000	12	8.58e-08	5.78e-05
7	85000	7	535000	23	8.58e-08	5.78e-05
12	445000	12	475000	116	8.59e-08	5.78e-05
6	1175000	9	985000	12	8.63e-08	5.8e-05
2	785000	7	355000	12	8.66e-08	5.82e-05
10	705000	14	935000	8	8.68e-08	5.83e-05
2	525000	5	365000	15	8.77e-08	5.9e-05
4	135000	4	1075000	10	8.81e-08	5.92e-05
14	465000	8	1085000	18	8.82e-08	5.92e-05
4	165000	6	5000	10	8.84e-08	5.93e-05
4	55000	4	1155000	12	8.84e-08	5.93e-05
1	615000	4	1085000	11	8.91e-08	5.98e-05
5	735000	5	865000	45	8.94e-08	6e-05
7	35000	8	135000	9	8.97e-08	6.01e-05
8	265000	9	1225000	16	8.97e-08	6.01e-05
2	45000	7	75000	5	9.01e-08	6.04e-05
13	1205000	5	445000	17	9.07e-08	6.08e-05
6	585000	8	325000	18	9.1e-08	6.09e-05
11	1845000	11	1895000	50	9.11e-08	6.1e-05
3	625000	9	1255000	17	9.2e-08	6.16e-05
10	695000	10	725000	114	9.34e-08	6.25e-05
14	1055000	3	625000	20	9.34e-08	6.25e-05
1	565000	3	5000	4	9.35e-08	6.25e-05
9	95000	9	1455000	11	9.34e-08	6.25e-05
11	1445000	11	1475000	106	9.35e-08	6.25e-05
1	465000	2	425000	14	9.35e-08	6.25e-05
8	1125000	8	1205000	70	9.35e-08	6.25e-05
1	475000	7	805000	10	9.36e-08	6.25e-05
13	1175000	5	425000	17	9.41e-08	6.28e-05
4	265000	4	1095000	29	9.49e-08	6.34e-05
2	65000	2	865000	11	9.55e-08	6.38e-05
8	595000	8	625000	160	9.56e-08	6.38e-05
13	2515000	13	2545000	79	9.72e-08	6.48e-05
11	845000	14	1055000	13	9.77e-08	6.51e-05
12	295000	12	495000	41	9.79e-08	6.52e-05
7	1115000	7	1195000	88	9.83e-08	6.55e-05
9	145000	9	245000	67	9.83e-08	6.55e-05
8	315000	9	1255000	14	9.85e-08	6.56e-05
5	135000	5	1085000	20	9.86e-08	6.57e-05
7	1165000	7	1205000	224	9.88e-08	6.58e-05
14	665000	14	705000	104	9.89e-08	6.58e-05
12	1715000	12	2205000	7	1e-07	6.67e-05
1	535000	1	565000	79	1e-07	6.67e-05
4	35000	4	935000	14	1.01e-07	6.7e-05
13	325000	13	355000	97	1.01e-07	6.71e-05
10	625000	10	1485000	18	1.01e-07	6.73e-05
12	1275000	3	625000	17	1.02e-07	6.74e-05
4	85000	4	1175000	10	1.02e-07	6.76e-05
12	2015000	12	2075000	69	1.02e-07	6.78e-05
1	35000	6	1375000	8	1.03e-07	6.8e-05
10	935000	7	805000	9	1.03e-07	6.82e-05
13	1165000	8	295000	7	1.03e-07	6.82e-05
11	855000	12	1275000	17	1.03e-07	6.82e-05
12	1445000	12	1475000	295	1.03e-07	6.85e-05
10	855000	10	885000	166	1.04e-07	6.86e-05
8	425000	8	535000	39	1.04e-07	6.87e-05
12	335000	12	525000	40	1.05e-07	6.91e-05
13	445000	13	2465000	18	1.05e-07	6.93e-05
10	1265000	5	865000	12	1.05e-07	6.94e-05
13	1195000	5	475000	14	1.05e-07	6.94e-05
1	35000	10	45000	6	1.06e-07	6.97e-05
13	2765000	13	2815000	138	1.06e-07	6.99e-05
7	25000	8	45000	9	1.06e-07	6.99e-05
9	315000	9	345000	143	1.06e-07	7.01e-05
13	2035000	13	2075000	99	1.06e-07	7.01e-05
11	1975000	2	865000	8	1.07e-07	7.04e-05
6	1235000	6	1285000	125	1.07e-07	7.07e-05
11	795000	6	185000	16	1.08e-07	7.11e-05
3	565000	8	325000	16	1.08e-07	7.14e-05
12	1295000	3	575000	16	1.09e-07	7.15e-05
11	1975000	14	2855000	9	1.1e-07	7.27e-05
9	845000	9	875000	92	1.11e-07	7.29e-05
11	1305000	11	1575000	19	1.11e-07	7.3e-05
12	355000	12	385000	128	1.11e-07	7.32e-05
7	345000	7	385000	114	1.12e-07	7.34e-05
13	2225000	13	2255000	179	1.12e-07	7.35e-05
7	115000	7	1295000	17	1.13e-07	7.43e-05
14	3115000	14	3145000	82	1.14e-07	7.47e-05
14	1395000	14	1425000	233	1.14e-07	7.49e-05
13	2285000	13	2315000	108	1.14e-07	7.5e-05
11	445000	11	475000	107	1.14e-07	7.5e-05
2	675000	3	85000	12	1.15e-07	7.52e-05
11	1685000	11	1715000	139	1.15e-07	7.52e-05
11	555000	11	585000	107	1.15e-07	7.57e-05
14	2345000	14	2405000	99	1.16e-07	7.58e-05
10	185000	8	895000	11	1.16e-07	7.6e-05
1	105000	4	1195000	5	1.16e-07	7.6e-05
14	1995000	14	2035000	111	1.16e-07	7.6e-05
5	1175000	7	1345000	12	1.16e-07	7.62e-05
14	85000	14	2465000	16	1.16e-07	7.63e-05
13	1755000	8	795000	7	1.17e-07	7.64e-05
1	465000	6	515000	13	1.17e-07	7.65e-05
14	2615000	14	2655000	127	1.17e-07	7.66e-05
12	275000	5	1025000	15	1.17e-07	7.67e-05
4	935000	4	1135000	23	1.18e-07	7.73e-05
12	1665000	7	515000	11	1.18e-07	7.74e-05
4	745000	4	785000	124	1.18e-07	7.74e-05
1	455000	8	285000	8	1.19e-07	7.74e-05
10	215000	2	15000	6	1.19e-07	7.78e-05
12	345000	12	375000	102	1.19e-07	7.79e-05
1	565000	8	25000	9	1.19e-07	7.79e-05
14	135000	8	445000	7	1.2e-07	7.81e-05
7	45000	7	1425000	9	1.2e-07	7.81e-05
1	465000	9	1205000	12	1.2e-07	7.82e-05
12	845000	12	895000	124	1.2e-07	7.83e-05
11	815000	14	1075000	11	1.2e-07	7.84e-05
12	35000	8	25000	12	1.2e-07	7.84e-05
14	3005000	14	3105000	59	1.2e-07	7.84e-05
7	115000	7	1275000	37	1.21e-07	7.87e-05
6	725000	6	755000	76	1.21e-07	7.87e-05
[truncated: 5,831 more rows]

## Sheet: Trophozoites_contact_FDR_0.01
Chr	Mid(10kb)	Chr	Mid(10kb)	Raw contact count	p-value(after ICE normalization)	q-value(after ICE normalization)
12	1695000	12	1725000	441	6.24e-278	3.46e-273
8	435000	8	465000	419	4.25e-214	1.7e-209
7	555000	7	585000	356	2.43e-176	6.36e-172
1	35000	1	615000	97	4.88e-139	9.35e-135
7	545000	7	575000	211	5.38e-135	1e-130
11	825000	7	815000	97	1.64e-131	2.97e-127
12	1695000	12	1735000	209	2.46e-130	4.43e-126
4	55000	4	1165000	92	8.16e-130	1.41e-125
7	555000	7	595000	262	2.36e-127	3.99e-123
7	545000	7	595000	193	2.05e-126	3.45e-122
4	965000	4	1165000	120	1.97e-122	3.2e-118
4	975000	4	1165000	130	5.69e-121	8.99e-117
7	535000	7	585000	181	2.82e-114	3.96e-110
7	535000	7	595000	163	9.15e-109	1.18e-104
7	545000	7	585000	189	2.25e-104	2.71e-100
11	825000	13	1175000	82	3.68e-101	4.24e-97
12	15000	12	55000	176	2.66e-100	2.98e-96
4	255000	4	295000	492	2.83e-100	3.15e-96
6	1335000	6	1365000	175	4.12e-99	4.45e-95
12	1705000	12	1735000	162	5.66e-98	6.01e-94
7	515000	7	545000	185	5.39e-96	5.6e-92
4	55000	4	85000	182	7.98e-95	8.1e-91
4	55000	4	965000	66	9.32e-94	9.29e-90
7	535000	7	575000	150	7.33e-93	7.22e-89
4	265000	4	295000	461	8.64e-92	8.39e-88
13	1175000	7	815000	71	2.11e-90	2e-86
7	515000	7	555000	178	1.91e-76	1.43e-72
6	5000	6	1365000	54	2.96e-74	2.13e-70
4	935000	4	975000	187	3.95e-74	2.82e-70
11	825000	6	475000	64	4.03e-74	2.86e-70
6	1135000	6	1165000	418	5.15e-74	3.64e-70
6	475000	7	815000	60	8.87e-74	6.25e-70
7	515000	7	585000	98	3.7e-73	2.6e-69
11	1935000	11	1965000	251	6.63e-73	4.65e-69
4	25000	4	55000	123	1.5e-72	1.04e-68
9	705000	9	735000	321	6.77e-72	4.65e-68
4	965000	4	1175000	72	4.33e-71	2.95e-67
12	25000	12	55000	132	1.26e-70	8.47e-67
7	565000	7	595000	173	6.85e-70	4.55e-66
4	35000	4	1165000	49	2.28e-69	1.5e-65
7	535000	7	565000	198	7.7e-69	5e-65
4	55000	4	1175000	50	2.5e-66	1.55e-62
12	35000	12	65000	163	3.33e-66	2.06e-62
11	2025000	5	1335000	44	1.55e-65	9.41e-62
4	35000	4	1175000	42	1.23e-63	7.21e-60
12	1285000	7	815000	47	2.28e-63	1.32e-59
5	1335000	7	1425000	42	6.11e-63	3.52e-59
12	1685000	12	1725000	168	4.1e-62	2.32e-58
7	575000	7	605000	143	6.58e-62	3.69e-58
4	975000	4	1155000	66	1.08e-61	6e-58
4	965000	4	1155000	60	2.75e-61	1.51e-57
11	825000	12	1275000	54	3.78e-61	2.07e-57
4	45000	4	1165000	42	8.14e-61	4.43e-57
4	55000	4	975000	50	1.5e-60	8.14e-57
1	35000	10	1645000	35	3.45e-60	1.84e-56
10	945000	6	475000	51	7.54e-60	4.01e-56
10	35000	10	1645000	37	3.34e-59	1.75e-55
14	1385000	14	1425000	433	3.47e-59	1.82e-55
4	1135000	4	1165000	150	5.15e-59	2.69e-55
7	555000	7	605000	192	8.59e-59	4.45e-55
4	975000	4	1175000	69	9.05e-59	4.68e-55
14	2505000	14	2535000	333	2.04e-58	1.05e-54
4	55000	4	1155000	41	6.87e-57	3.45e-53
5	465000	7	815000	47	9.46e-57	4.75e-53
7	1395000	7	1425000	110	1.06e-56	5.31e-53
11	2035000	5	1335000	36	1.66e-56	8.28e-53
10	945000	11	825000	51	1.74e-56	8.69e-53
12	1295000	13	1175000	50	3.78e-56	1.87e-52
9	255000	9	285000	381	4.81e-56	2.36e-52
2	455000	7	815000	43	6.44e-56	3.16e-52
11	825000	2	445000	48	8.21e-56	4.02e-52
12	1685000	12	1735000	115	8.77e-56	4.28e-52
4	935000	4	965000	164	1.01e-55	4.92e-52
4	1125000	4	1165000	180	1.68e-55	8.14e-52
14	1735000	14	1765000	468	2.97e-55	1.42e-51
7	535000	7	605000	122	6.13e-55	2.91e-51
1	615000	9	1505000	30	1.53e-54	7.15e-51
8	425000	8	465000	207	1.75e-54	8.14e-51
7	515000	7	595000	76	2.26e-53	1.02e-49
6	1115000	6	1145000	353	2.97e-53	1.33e-49
3	755000	3	785000	338	4.85e-53	2.16e-49
6	1125000	6	1155000	248	1.89e-52	8.32e-49
2	445000	7	815000	43	2.42e-52	1.06e-48
11	825000	12	1285000	43	2.61e-52	1.14e-48
11	2005000	11	2035000	118	3.51e-52	1.52e-48
14	705000	14	735000	307	9.43e-52	4.06e-48
7	545000	7	605000	127	1.64e-51	7e-48
11	2035000	6	5000	33	3.99e-51	1.69e-47
7	515000	7	575000	71	5.15e-51	2.17e-47
12	1165000	12	1195000	372	1.61e-50	6.67e-47
14	1395000	14	1425000	391	2.04e-50	8.43e-47
13	35000	13	65000	57	3.82e-50	1.57e-46
13	1175000	6	485000	40	4.96e-50	2.03e-46
11	825000	9	1235000	44	6.15e-50	2.5e-46
11	825000	7	795000	52	8.37e-50	3.4e-46
11	825000	12	1295000	47	1.18e-49	4.79e-46
13	1175000	5	465000	44	1.2e-49	4.84e-46
10	945000	13	1175000	45	1.33e-49	5.37e-46
4	555000	4	615000	101	1.75e-49	7.06e-46
12	2195000	9	65000	22	2.39e-49	9.58e-46
7	815000	8	295000	40	3.81e-49	1.52e-45
11	25000	11	2025000	36	1.36e-48	5.35e-45
11	1885000	11	1955000	238	1.5e-48	5.87e-45
11	35000	12	2245000	35	1.76e-48	6.82e-45
12	1295000	7	815000	43	4.19e-48	1.62e-44
6	475000	8	295000	40	6.47e-48	2.49e-44
11	1475000	11	1505000	362	7.94e-48	3.05e-44
12	1705000	12	2245000	44	8.97e-48	3.44e-44
6	5000	6	35000	89	1.05e-47	4.02e-44
8	1405000	8	1435000	122	2.54e-47	9.58e-44
6	485000	7	815000	37	3.52e-47	1.32e-43
11	825000	3	595000	41	7.33e-47	2.72e-43
4	555000	4	605000	79	8.98e-47	3.32e-43
4	35000	4	975000	35	1.06e-46	3.92e-43
11	1965000	13	2815000	60	1.08e-46	3.97e-43
12	35000	12	2245000	38	1.15e-46	4.23e-43
4	55000	4	165000	85	1.82e-46	6.63e-43
2	645000	2	675000	364	1.89e-46	6.87e-43
11	25000	13	2895000	26	3.06e-46	1.1e-42
7	815000	9	1235000	39	3.05e-46	1.1e-42
12	2195000	12	2245000	95	5.2e-46	1.86e-42
4	285000	4	315000	195	6.05e-46	2.16e-42
12	1285000	8	295000	34	6.52e-46	2.32e-42
13	1175000	5	445000	47	7.86e-46	2.78e-42
13	1175000	9	1235000	40	1.16e-45	4.06e-42
4	1175000	7	25000	27	2.03e-45	7.08e-42
13	1175000	6	475000	43	4.99e-45	1.73e-41
6	1235000	6	1265000	442	8.03e-45	2.76e-41
7	515000	7	565000	95	1.19e-44	4.08e-41
8	45000	8	85000	179	2.55e-44	8.63e-41
12	1725000	12	2245000	45	3.6e-44	1.21e-40
12	2215000	12	2245000	98	3.88e-44	1.31e-40
7	515000	7	605000	77	5.06e-44	1.7e-40
13	1175000	8	295000	38	6.63e-44	2.22e-40
1	615000	4	35000	27	6.8e-44	2.27e-40
10	945000	12	1265000	43	1.44e-43	4.79e-40
13	505000	13	535000	307	1.74e-43	5.76e-40
10	1645000	12	2245000	27	2.06e-43	6.8e-40
11	35000	11	2035000	33	2.48e-43	8.18e-40
3	595000	6	475000	37	2.7e-43	8.91e-40
13	35000	13	75000	62	2.83e-43	9.32e-40
12	2245000	4	1175000	29	3.5e-43	1.15e-39
4	55000	6	1365000	32	5e-43	1.63e-39
10	35000	12	2245000	28	5.04e-43	1.65e-39
10	35000	7	25000	25	7.24e-43	2.36e-39
8	15000	8	45000	90	8.45e-43	2.75e-39
11	835000	13	1175000	35	9.27e-43	3.01e-39
4	55000	8	45000	35	9.64e-43	3.13e-39
11	35000	4	55000	34	1.05e-42	3.41e-39
11	35000	7	25000	28	1.43e-42	4.63e-39
12	1285000	3	595000	32	1.54e-42	4.96e-39
3	755000	3	795000	330	4.14e-42	1.32e-38
5	195000	5	225000	292	6.33e-42	2.01e-38
14	325000	14	355000	324	1.01e-41	3.21e-38
13	1745000	13	1775000	359	1.11e-41	3.5e-38
5	1065000	5	1105000	177	1.14e-41	3.61e-38
1	615000	8	25000	29	1.21e-41	3.82e-38
4	985000	4	1165000	67	1.74e-41	5.48e-38
11	35000	9	25000	29	2.03e-41	6.36e-38
11	835000	7	815000	33	2.28e-41	7.17e-38
4	55000	7	25000	27	2.83e-41	8.83e-38
6	5000	8	25000	31	3.89e-41	1.21e-37
12	2245000	2	25000	27	3.92e-41	1.21e-37
2	445000	8	295000	33	5.28e-41	1.63e-37
14	2135000	14	2195000	217	6.75e-41	2.07e-37
3	35000	9	1505000	23	7.38e-41	2.26e-37
4	1125000	4	1155000	124	7.89e-41	2.42e-37
11	35000	8	1445000	27	8.88e-41	2.72e-37
4	965000	7	555000	31	9.78e-41	2.98e-37
7	1105000	7	1135000	261	1.28e-40	3.89e-37
4	545000	4	615000	132	1.29e-40	3.93e-37
11	825000	14	1055000	44	1.41e-40	4.26e-37
10	35000	6	1365000	27	2.37e-40	7.15e-37
10	945000	9	1235000	35	2.47e-40	7.47e-37
1	615000	3	1035000	27	2.52e-40	7.6e-37
11	835000	12	1285000	29	2.78e-40	8.35e-37
11	1875000	11	1955000	204	3.18e-40	9.54e-37
4	975000	4	1125000	70	3.56e-40	1.06e-36
13	1175000	14	1065000	32	4.69e-40	1.4e-36
10	945000	7	815000	37	5.05e-40	1.51e-36
10	1645000	11	25000	25	5.27e-40	1.57e-36
12	1265000	5	445000	45	5.91e-40	1.75e-36
10	945000	7	805000	33	7.87e-40	2.33e-36
10	35000	11	25000	26	8.96e-40	2.63e-36
1	615000	8	35000	28	1.11e-39	3.25e-36
11	1875000	11	1965000	189	1.28e-39	3.75e-36
2	25000	2	65000	84	1.33e-39	3.89e-36
12	15000	12	2245000	26	1.45e-39	4.24e-36
6	475000	7	795000	42	1.45e-39	4.24e-36
11	2035000	12	15000	23	1.48e-39	4.31e-36
6	1125000	6	1165000	293	1.57e-39	4.56e-36
14	3015000	14	3045000	293	1.68e-39	4.88e-36
5	445000	9	1235000	38	1.79e-39	5.21e-36
11	825000	8	295000	36	2.54e-39	7.36e-36
12	1295000	14	1085000	39	2.54e-39	7.36e-36
4	895000	4	925000	410	4e-39	1.15e-35
3	35000	3	1035000	30	9.07e-39	2.6e-35
12	1275000	7	815000	36	1.14e-38	3.26e-35
1	615000	8	45000	29	1.18e-38	3.36e-35
12	2245000	4	1165000	29	1.21e-38	3.44e-35
14	1795000	14	1825000	194	1.51e-38	4.29e-35
7	25000	7	545000	36	1.57e-38	4.46e-35
11	35000	11	2015000	30	1.76e-38	4.99e-35
3	1035000	8	45000	30	1.84e-38	5.18e-35
1	615000	6	5000	27	2e-38	5.64e-35
10	1615000	10	1645000	71	3.38e-38	9.48e-35
4	255000	4	315000	181	4.36e-38	1.22e-34
11	1995000	11	2025000	104	4.83e-38	1.35e-34
12	1725000	4	975000	27	5.53e-38	1.54e-34
7	25000	7	555000	41	7.01e-38	1.95e-34
11	825000	7	805000	34	7.06e-38	1.96e-34
1	455000	11	825000	29	8.65e-38	2.4e-34
11	35000	13	35000	26	9.17e-38	2.54e-34
13	2855000	13	2885000	63	9.85e-38	2.73e-34
12	775000	12	815000	145	1.12e-37	3.09e-34
14	1085000	9	1235000	35	1.74e-37	4.76e-34
3	35000	3	75000	107	2.01e-37	5.49e-34
11	825000	5	445000	42	2.03e-37	5.54e-34
13	35000	8	25000	25	2.2e-37	6e-34
13	1175000	7	795000	41	2.49e-37	6.76e-34
11	825000	14	1065000	31	4.21e-37	1.14e-33
10	35000	7	1425000	25	5.24e-37	1.42e-33
11	25000	7	1425000	26	6.15e-37	1.66e-33
10	945000	3	595000	32	6.29e-37	1.69e-33
4	975000	7	545000	27	7.5e-37	2.01e-33
4	55000	4	1185000	25	8.4e-37	2.25e-33
3	595000	7	815000	32	1.09e-36	2.9e-33
12	1285000	5	465000	30	1.31e-36	3.47e-33
3	605000	7	815000	30	1.5e-36	3.97e-33
4	965000	8	45000	27	1.83e-36	4.83e-33
12	2245000	7	1425000	26	2.09e-36	5.5e-33
14	1055000	5	445000	42	2.49e-36	6.52e-33
4	295000	4	325000	247	2.79e-36	7.28e-33
7	795000	9	1235000	36	3.49e-36	9.09e-33
5	1335000	6	5000	28	3.98e-36	1.03e-32
10	35000	10	65000	139	5.29e-36	1.37e-32
10	1645000	11	35000	25	5.7e-36	1.47e-32
14	2735000	14	2765000	158	5.77e-36	1.49e-32
12	1285000	6	475000	31	6.07e-36	1.56e-32
14	3015000	14	3055000	191	6.64e-36	1.71e-32
4	975000	7	555000	30	6.63e-36	1.71e-32
4	1175000	6	5000	26	7.43e-36	1.91e-32
14	2135000	14	2165000	287	7.69e-36	1.97e-32
4	1005000	4	1035000	410	7.88e-36	2.02e-32
4	965000	7	565000	25	8.29e-36	2.12e-32
11	35000	8	45000	31	8.58e-36	2.19e-32
12	1705000	4	965000	23	9.56e-36	2.44e-32
12	35000	13	45000	26	1.13e-35	2.88e-32
11	1955000	11	1985000	270	1.28e-35	3.24e-32
12	1695000	12	2245000	41	1.53e-35	3.88e-32
6	475000	7	805000	31	1.62e-35	4.08e-32
12	35000	5	1335000	30	1.73e-35	4.36e-32
4	965000	4	1135000	43	1.96e-35	4.93e-32
10	935000	11	825000	29	2.06e-35	5.19e-32
12	1275000	13	1175000	35	2.27e-35	5.71e-32
12	1705000	7	535000	25	3.42e-35	8.53e-32
2	25000	8	35000	25	3.74e-35	9.3e-32
4	975000	7	535000	26	4.44e-35	1.1e-31
2	25000	2	915000	23	4.65e-35	1.15e-31
11	825000	5	465000	35	5.4e-35	1.33e-31
13	1175000	3	595000	32	5.6e-35	1.38e-31
1	35000	1	95000	78	6.17e-35	1.51e-31
10	935000	7	815000	27	6.91e-35	1.69e-31
11	825000	14	1085000	38	8.39e-35	2.05e-31
6	5000	8	45000	29	8.49e-35	2.07e-31
11	25000	6	1385000	21	1.1e-34	2.68e-31
5	345000	5	375000	266	1.11e-34	2.69e-31
7	25000	7	1425000	25	1.32e-34	3.21e-31
12	55000	12	2245000	30	1.39e-34	3.37e-31
4	1125000	4	1175000	103	1.39e-34	3.37e-31
2	315000	2	345000	323	1.46e-34	3.53e-31
14	1085000	5	445000	39	1.56e-34	3.78e-31
4	1165000	6	1365000	27	1.66e-34	4.02e-31
10	945000	7	795000	37	1.7e-34	4.09e-31
14	1065000	9	1235000	26	2.3e-34	5.53e-31
9	245000	9	275000	186	2.35e-34	5.64e-31
4	55000	4	125000	92	2.82e-34	6.76e-31
7	505000	7	535000	167	3.43e-34	8.19e-31
11	35000	8	25000	28	3.88e-34	9.26e-31
14	2495000	14	2535000	194	3.92e-34	9.37e-31
11	835000	6	475000	29	4.47e-34	1.06e-30
7	565000	7	605000	132	4.59e-34	1.09e-30
5	175000	5	205000	295	4.96e-34	1.18e-30
1	35000	8	45000	27	6.24e-34	1.48e-30
4	85000	4	1165000	27	6.77e-34	1.6e-30
2	455000	8	295000	27	8.63e-34	2.04e-30
12	485000	12	515000	274	9.58e-34	2.25e-30
12	2245000	13	35000	22	1.01e-33	2.38e-30
1	35000	6	1375000	22	1.06e-33	2.49e-30
13	1175000	2	445000	32	1.09e-33	2.56e-30
4	975000	8	45000	27	1.28e-33	2.98e-30
2	305000	2	335000	259	1.28e-33	2.99e-30
12	1295000	5	465000	32	1.32e-33	3.08e-30
10	35000	10	1625000	25	1.48e-33	3.44e-30
10	1605000	10	1645000	65	1.56e-33	3.64e-30
2	25000	8	25000	24	1.57e-33	3.65e-30
5	445000	7	815000	36	2e-33	4.64e-30
11	825000	7	785000	40	2.11e-33	4.88e-30
1	465000	7	815000	30	2.34e-33	5.4e-30
13	35000	6	1375000	20	2.93e-33	6.75e-30
8	295000	9	1235000	28	2.99e-33	6.88e-30
12	1285000	9	1235000	27	3e-33	6.91e-30
10	945000	12	1275000	32	3.23e-33	7.42e-30
1	35000	4	35000	22	5.13e-33	1.18e-29
13	45000	13	85000	69	5.23e-33	1.2e-29
11	825000	6	485000	30	5.24e-33	1.2e-29
12	1265000	9	1255000	35	5.57e-33	1.27e-29
12	1275000	9	1235000	30	6.08e-33	1.38e-29
3	35000	3	1045000	20	6.73e-33	1.53e-29
4	1165000	8	35000	27	6.95e-33	1.58e-29
1	35000	3	45000	21	7.31e-33	1.66e-29
11	35000	8	1435000	24	8.03e-33	1.82e-29
12	745000	12	775000	158	8.21e-33	1.86e-29
5	445000	7	795000	40	8.44e-33	1.91e-29
3	595000	8	295000	27	1.19e-32	2.67e-29
1	35000	4	1175000	23	1.27e-32	2.86e-29
11	825000	13	1165000	22	1.31e-32	2.93e-29
11	1335000	11	1365000	240	1.56e-32	3.5e-29
10	945000	12	1295000	32	1.67e-32	3.73e-29
13	1175000	14	1085000	35	1.81e-32	4.03e-29
11	25000	4	1165000	25	1.81e-32	4.04e-29
5	455000	7	815000	23	1.81e-32	4.04e-29
13	35000	13	85000	60	2.5e-32	5.55e-29
12	1295000	9	1235000	30	2.85e-32	6.34e-29
10	1385000	10	1425000	155	2.92e-32	6.49e-29
10	1405000	10	1435000	100	2.99e-32	6.63e-29
10	35000	11	35000	24	3.73e-32	8.26e-29
4	1175000	8	25000	24	4.46e-32	9.87e-29
11	25000	12	2245000	23	5.44e-32	1.2e-28
7	1425000	9	25000	22	5.58e-32	1.23e-28
1	615000	3	35000	21	5.59e-32	1.23e-28
6	1365000	7	555000	28	5.95e-32	1.31e-28
12	1265000	13	1175000	36	6.04e-32	1.32e-28
10	25000	10	1645000	21	6.32e-32	1.38e-28
7	1245000	7	1275000	365	6.42e-32	1.4e-28
1	35000	3	1035000	23	7.45e-32	1.62e-28
8	1415000	8	1445000	70	8.66e-32	1.88e-28
4	965000	7	585000	21	1.27e-31	2.76e-28
1	35000	8	25000	24	1.34e-31	2.9e-28
13	1715000	13	1745000	217	1.46e-31	3.14e-28
4	965000	4	1125000	53	1.51e-31	3.24e-28
9	145000	9	175000	167	1.6e-31	3.43e-28
3	35000	4	35000	20	1.78e-31	3.83e-28
5	1075000	5	1105000	146	1.9e-31	4.07e-28
1	615000	11	35000	24	1.95e-31	4.18e-28
10	1645000	6	1365000	21	2.96e-31	6.33e-28
11	25000	7	25000	20	3.33e-31	7.09e-28
7	25000	7	535000	31	3.57e-31	7.6e-28
12	1285000	6	485000	24	3.66e-31	7.79e-28
11	835000	9	1235000	25	4.27e-31	9.06e-28
4	45000	4	75000	65	4.42e-31	9.37e-28
11	25000	11	2015000	23	4.68e-31	9.91e-28
12	1275000	3	595000	28	5.11e-31	1.08e-27
12	1365000	12	1395000	428	5.46e-31	1.15e-27
3	595000	5	445000	31	6e-31	1.26e-27
13	1165000	7	815000	20	6.19e-31	1.3e-27
2	295000	2	325000	248	6.38e-31	1.34e-27
11	25000	4	55000	24	6.56e-31	1.38e-27
4	35000	8	25000	22	7.1e-31	1.49e-27
4	1035000	4	1105000	155	7.34e-31	1.53e-27
4	545000	4	605000	87	7.7e-31	1.61e-27
11	35000	12	35000	28	8.1e-31	1.69e-27
4	565000	4	605000	62	8.15e-31	1.7e-27
8	1175000	8	1205000	212	9.4e-31	1.95e-27
12	1275000	7	795000	34	9.7e-31	2.01e-27
1	35000	9	1495000	19	1.09e-30	2.25e-27
4	965000	7	535000	22	1.1e-30	2.28e-27
4	255000	4	285000	267	1.14e-30	2.35e-27
11	2025000	6	5000	24	1.35e-30	2.78e-27
7	805000	8	295000	25	1.4e-30	2.88e-27
1	35000	11	25000	22	1.47e-30	3.02e-27
4	565000	4	615000	76	1.48e-30	3.04e-27
11	855000	7	785000	39	1.5e-30	3.06e-27
5	335000	5	375000	191	1.54e-30	3.15e-27
12	2245000	9	25000	21	1.74e-30	3.55e-27
7	25000	7	85000	72	1.77e-30	3.62e-27
11	1855000	11	1965000	148	1.88e-30	3.83e-27
13	105000	13	2815000	42	1.88e-30	3.83e-27
10	1645000	3	35000	19	1.89e-30	3.85e-27
12	1295000	5	445000	34	1.9e-30	3.85e-27
11	2025000	12	35000	26	1.9e-30	3.86e-27
8	415000	8	465000	204	1.94e-30	3.94e-27
13	35000	6	5000	21	2.25e-30	4.56e-27
7	1385000	7	1425000	86	2.42e-30	4.89e-27
4	55000	4	105000	117	2.48e-30	5.01e-27
4	1165000	7	545000	25	2.55e-30	5.15e-27
13	35000	9	25000	19	2.61e-30	5.27e-27
11	35000	6	1375000	22	2.65e-30	5.34e-27
11	835000	8	295000	24	2.65e-30	5.34e-27
4	35000	8	45000	23	2.82e-30	5.66e-27
7	585000	8	45000	24	3.19e-30	6.41e-27
14	1065000	3	595000	23	3.4e-30	6.81e-27
12	1695000	4	975000	24	3.47e-30	6.95e-27
11	855000	14	1055000	37	3.52e-30	7.05e-27
11	825000	14	1075000	26	4.04e-30	8.08e-27
7	505000	7	585000	76	4.15e-30	8.29e-27
12	1265000	2	445000	31	4.61e-30	9.21e-27
11	825000	6	495000	35	5.18e-30	1.03e-26
13	1175000	9	1245000	23	5.25e-30	1.05e-26
4	55000	8	25000	25	5.43e-30	1.08e-26
13	45000	7	25000	18	5.82e-30	1.16e-26
10	1645000	2	25000	19	5.85e-30	1.16e-26
12	1285000	2	445000	25	5.97e-30	1.19e-26
12	2245000	6	5000	23	6.35e-30	1.26e-26
4	935000	4	1165000	58	6.52e-30	1.29e-26
3	595000	6	485000	24	7.91e-30	1.56e-26
12	1725000	4	935000	25	7.99e-30	1.58e-26
10	945000	2	445000	28	8.17e-30	1.61e-26
2	25000	2	55000	64	8.78e-30	1.73e-26
7	795000	9	1225000	31	1.11e-29	2.18e-26
14	655000	14	685000	299	1.14e-29	2.24e-26
4	965000	4	995000	106	1.16e-29	2.28e-26
13	185000	13	215000	228	1.17e-29	2.31e-26
1	615000	9	1495000	18	1.2e-29	2.35e-26
3	1035000	8	25000	23	1.26e-29	2.47e-26
11	2025000	9	25000	21	1.3e-29	2.55e-26
4	55000	4	985000	30	1.45e-29	2.83e-26
11	35000	7	1425000	24	1.47e-29	2.88e-26
5	465000	9	1235000	27	1.77e-29	3.45e-26
14	1375000	14	1425000	198	2.22e-29	4.32e-26
4	415000	4	445000	270	2.3e-29	4.48e-26
13	35000	4	55000	21	2.4e-29	4.67e-26
13	1175000	2	465000	31	2.59e-29	5.02e-26
13	45000	8	45000	22	3.08e-29	5.96e-26
3	595000	6	495000	29	3.13e-29	6.05e-26
2	455000	6	485000	23	3.3e-29	6.38e-26
12	2245000	6	1365000	22	3.54e-29	6.83e-26
11	1845000	11	1955000	122	3.57e-29	6.89e-26
11	35000	11	2025000	27	3.75e-29	7.23e-26
7	795000	8	295000	30	3.88e-29	7.47e-26
13	45000	13	75000	55	3.99e-29	7.69e-26
14	1075000	3	595000	22	4.16e-29	8.01e-26
4	55000	6	1375000	21	4.92e-29	9.47e-26
11	825000	9	1245000	23	5.18e-29	9.94e-26
10	945000	14	1065000	24	5.38e-29	1.03e-25
13	1175000	2	455000	27	5.68e-29	1.09e-25
6	1365000	8	25000	23	5.81e-29	1.11e-25
13	2895000	8	1445000	16	5.85e-29	1.12e-25
12	2245000	7	25000	19	6.5e-29	1.24e-25
4	965000	6	5000	21	6.56e-29	1.25e-25
5	465000	6	475000	29	6.77e-29	1.29e-25
11	2025000	12	2245000	22	6.87e-29	1.31e-25
13	1175000	8	285000	26	7.01e-29	1.33e-25
12	1265000	14	1085000	34	8.61e-29	1.63e-25
12	1295000	7	795000	33	9.31e-29	1.76e-25
11	825000	9	1255000	31	9.69e-29	1.83e-25
12	25000	12	2245000	18	1.15e-28	2.18e-25
12	1285000	14	1075000	21	1.3e-28	2.46e-25
8	165000	8	195000	215	1.35e-28	2.54e-25
11	2025000	7	1425000	22	1.43e-28	2.7e-25
12	1455000	12	1485000	247	1.46e-28	2.75e-25
11	1885000	11	1965000	176	1.48e-28	2.77e-25
14	3255000	9	65000	13	1.48e-28	2.77e-25
12	1265000	7	795000	36	1.5e-28	2.81e-25
12	15000	13	35000	17	1.66e-28	3.11e-25
4	1175000	6	1375000	19	1.66e-28	3.11e-25
1	35000	9	1505000	18	1.73e-28	3.23e-25
10	25000	6	1365000	19	1.81e-28	3.38e-25
11	2035000	7	1425000	20	1.96e-28	3.65e-25
2	365000	2	395000	284	2.02e-28	3.76e-25
12	1295000	14	1055000	32	2.1e-28	3.9e-25
1	35000	12	2245000	21	2.14e-28	3.98e-25
1	615000	4	1175000	20	2.21e-28	4.09e-25
4	55000	8	35000	24	2.63e-28	4.88e-25
6	1365000	8	1435000	20	2.72e-28	5.03e-25
10	1645000	13	2895000	16	2.92e-28	5.39e-25
1	615000	4	25000	16	3.36e-28	6.2e-25
11	1835000	11	1965000	121	4.08e-28	7.5e-25
5	915000	5	945000	276	4.08e-28	7.5e-25
5	445000	7	805000	28	4.52e-28	8.3e-25
12	35000	7	1425000	24	4.64e-28	8.51e-25
11	45000	6	1375000	18	4.8e-28	8.8e-25
12	1285000	9	1245000	19	4.87e-28	8.91e-25
10	945000	14	1075000	23	4.93e-28	9.02e-25
4	975000	4	1135000	41	5.06e-28	9.25e-25
2	25000	7	1425000	20	5.08e-28	9.28e-25
12	1275000	6	475000	29	5.56e-28	1.01e-24
4	1165000	7	555000	27	5.76e-28	1.05e-24
12	2245000	13	25000	15	5.79e-28	1.05e-24
13	505000	13	545000	190	5.95e-28	1.08e-24
4	295000	4	345000	168	6.48e-28	1.17e-24
10	1395000	10	1425000	147	6.98e-28	1.27e-24
14	1075000	7	815000	23	7.32e-28	1.32e-24
12	1265000	6	495000	34	7.8e-28	1.41e-24
12	1725000	7	545000	22	7.96e-28	1.44e-24
11	825000	3	605000	26	8.08e-28	1.46e-24
11	35000	8	35000	24	8.58e-28	1.55e-24
11	825000	3	585000	26	9.95e-28	1.79e-24
14	695000	14	735000	179	1.09e-27	1.96e-24
10	945000	2	455000	25	1.18e-27	2.11e-24
11	1845000	11	1965000	113	1.35e-27	2.41e-24
4	35000	4	1155000	20	1.38e-27	2.46e-24
11	25000	11	2035000	21	1.39e-27	2.47e-24
14	1425000	14	1465000	297	1.4e-27	2.49e-24
4	1185000	8	25000	17	1.43e-27	2.54e-24
12	55000	12	775000	33	1.45e-27	2.58e-24
6	1335000	6	1375000	60	1.5e-27	2.66e-24
11	25000	4	1175000	20	1.65e-27	2.92e-24
2	455000	3	595000	23	1.68e-27	2.97e-24
1	615000	10	1645000	18	1.7e-27	3e-24
12	1295000	8	295000	26	1.75e-27	3.08e-24
13	25000	3	35000	14	1.75e-27	3.08e-24
10	945000	3	605000	24	1.76e-27	3.1e-24
4	25000	4	1175000	18	1.77e-27	3.12e-24
10	945000	11	835000	24	1.78e-27	3.12e-24
1	615000	9	1515000	13	1.95e-27	3.42e-24
10	35000	12	35000	22	2.05e-27	3.61e-24
2	335000	2	375000	278	2.28e-27	4e-24
4	1165000	8	45000	25	2.35e-27	4.11e-24
10	945000	5	445000	31	2.49e-27	4.36e-24
11	35000	13	2885000	18	2.6e-27	4.55e-24
2	445000	6	485000	23	2.66e-27	4.64e-24
2	295000	2	335000	273	2.73e-27	4.78e-24
12	2245000	8	45000	23	2.91e-27	5.07e-24
4	965000	7	545000	20	2.91e-27	5.08e-24
4	655000	5	445000	28	3.05e-27	5.32e-24
10	945000	11	855000	31	3.11e-27	5.42e-24
10	945000	5	465000	27	3.17e-27	5.52e-24
11	35000	2	875000	21	3.27e-27	5.69e-24
12	1735000	12	1765000	101	3.32e-27	5.76e-24
4	635000	7	815000	25	3.46e-27	6.01e-24
1	455000	12	1275000	21	3.49e-27	6.06e-24
4	1005000	4	1105000	130	4.02e-27	6.98e-24
14	1055000	4	665000	31	4.06e-27	7.04e-24
2	445000	5	445000	29	4.23e-27	7.32e-24
13	45000	13	95000	66	4.61e-27	7.97e-24
10	1365000	10	1405000	140	4.69e-27	8.1e-24
12	2245000	3	35000	19	4.8e-27	8.28e-24
12	1265000	4	665000	31	4.93e-27	8.49e-24
11	835000	12	1295000	24	5.29e-27	9.11e-24
11	35000	4	1165000	24	5.33e-27	9.16e-24
10	35000	3	35000	18	5.51e-27	9.46e-24
12	1295000	14	1065000	23	5.53e-27	9.5e-24
3	595000	9	1245000	19	5.65e-27	9.69e-24
10	945000	6	485000	24	5.77e-27	9.9e-24
11	825000	8	305000	20	6.04e-27	1.03e-23
2	465000	7	815000	28	6.27e-27	1.07e-23
11	855000	7	795000	35	6.53e-27	1.12e-23
6	495000	7	815000	30	7.03e-27	1.2e-23
5	335000	5	365000	212	7.32e-27	1.25e-23
14	1065000	8	295000	21	7.38e-27	1.26e-23
11	35000	13	45000	20	7.91e-27	1.35e-23
1	35000	2	25000	19	8.01e-27	1.36e-23
4	1165000	8	25000	23	8.02e-27	1.36e-23
4	1165000	7	575000	19	8.13e-27	1.38e-23
12	1695000	12	1745000	101	9.01e-27	1.53e-23
8	45000	8	445000	36	9.05e-27	1.53e-23
11	2015000	13	35000	17	9.87e-27	1.67e-23
13	35000	13	2885000	16	9.94e-27	1.68e-23
4	655000	7	815000	25	1.03e-26	1.75e-23
1	575000	1	615000	56	1.05e-26	1.77e-23
2	455000	9	1235000	23	1.07e-26	1.81e-23
3	75000	3	1035000	27	1.08e-26	1.83e-23
12	1725000	4	55000	22	1.11e-26	1.87e-23
4	55000	7	555000	26	1.12e-26	1.88e-23
10	945000	14	1085000	29	1.14e-26	1.92e-23
10	925000	11	825000	26	1.22e-26	2.05e-23
1	465000	5	445000	28	1.25e-26	2.1e-23
12	1265000	3	625000	34	1.26e-26	2.11e-23
14	1065000	7	795000	25	1.31e-26	2.19e-23
6	5000	6	1355000	23	1.4e-26	2.33e-23
2	25000	3	1035000	19	1.44e-26	2.4e-23
4	975000	7	565000	21	1.48e-26	2.47e-23
12	1295000	6	485000	24	1.72e-26	2.86e-23
12	1295000	2	445000	26	1.74e-26	2.9e-23
12	1285000	13	1175000	25	1.81e-26	3.01e-23
9	255000	9	295000	253	1.84e-26	3.06e-23
8	45000	8	435000	39	1.89e-26	3.14e-23
11	35000	5	1335000	23	1.94e-26	3.22e-23
4	975000	8	25000	21	2.05e-26	3.4e-23
6	1225000	6	1265000	232	2.1e-26	3.48e-23
14	1055000	9	1235000	28	2.31e-26	3.82e-23
12	1725000	4	965000	19	2.34e-26	3.87e-23
6	5000	7	1425000	21	2.41e-26	3.99e-23
11	1795000	11	1955000	118	2.5e-26	4.12e-23
12	35000	6	1365000	23	3.14e-26	5.16e-23
10	935000	8	295000	20	3.21e-26	5.27e-23
1	455000	8	295000	19	3.91e-26	6.41e-23
13	1175000	7	805000	25	3.96e-26	6.49e-23
11	1955000	13	2815000	41	3.99e-26	6.53e-23
6	1115000	6	1165000	128	4.08e-26	6.66e-23
11	35000	6	1365000	22	4.09e-26	6.68e-23
7	1425000	8	25000	21	4.63e-26	7.56e-23
11	35000	3	35000	20	5.03e-26	8.2e-23
11	1835000	11	1955000	123	5.42e-26	8.83e-23
5	1335000	7	1435000	14	5.96e-26	9.69e-23
12	1275000	5	465000	26	6.15e-26	9.99e-23
5	475000	9	1225000	26	6.19e-26	1e-22
12	1265000	3	595000	27	6.34e-26	1.03e-22
2	235000	2	265000	187	7.08e-26	1.14e-22
2	25000	4	1165000	20	7.2e-26	1.16e-22
1	35000	4	1165000	21	7.74e-26	1.25e-22
10	1645000	4	1165000	19	7.92e-26	1.28e-22
1	455000	6	485000	18	8.39e-26	1.35e-22
5	745000	5	775000	212	8.58e-26	1.38e-22
7	15000	7	1425000	15	9.35e-26	1.5e-22
13	1175000	9	1225000	26	9.36e-26	1.51e-22
13	45000	7	1425000	18	9.46e-26	1.52e-22
10	975000	10	1005000	256	1.04e-25	1.66e-22
4	1135000	8	45000	20	1.12e-25	1.8e-22
13	2885000	9	25000	15	1.14e-25	1.83e-22
10	935000	12	1285000	19	1.15e-25	1.85e-22
12	2245000	4	55000	21	1.25e-25	2e-22
14	1085000	7	795000	32	1.25e-25	2e-22
12	1695000	8	435000	21	1.27e-25	2.02e-22
11	825000	4	625000	28	1.33e-25	2.11e-22
14	1055000	3	625000	33	1.39e-25	2.21e-22
12	775000	12	915000	57	1.41e-25	2.24e-22
4	565000	4	595000	27	1.46e-25	2.32e-22
1	35000	3	35000	18	1.54e-25	2.45e-22
5	1335000	8	1435000	19	1.62e-25	2.57e-22
1	35000	8	1445000	17	1.62e-25	2.57e-22
3	1035000	4	35000	18	1.65e-25	2.61e-22
7	1205000	7	1275000	269	1.65e-25	2.62e-22
10	165000	10	195000	225	1.66e-25	2.64e-22
11	35000	4	1155000	19	1.75e-25	2.77e-22
12	1265000	7	775000	31	1.79e-25	2.83e-22
12	1705000	7	555000	22	1.84e-25	2.9e-22
12	1265000	7	785000	34	1.89e-25	2.98e-22
2	445000	7	795000	28	1.93e-25	3.04e-22
2	25000	4	1175000	18	1.95e-25	3.08e-22
2	445000	5	455000	18	1.96e-25	3.09e-22
10	35000	4	1175000	18	1.98e-25	3.12e-22
12	1295000	7	825000	22	2.03e-25	3.19e-22
14	2675000	14	2705000	178	2.07e-25	3.25e-22
7	25000	7	75000	40	2.07e-25	3.25e-22
10	1645000	6	1375000	16	2.17e-25	3.4e-22
1	565000	1	615000	62	2.49e-25	3.89e-22
11	25000	11	55000	52	2.54e-25	3.97e-22
12	2245000	8	1435000	18	2.55e-25	3.98e-22
2	455000	6	475000	24	2.69e-25	4.2e-22
12	35000	12	775000	31	3.03e-25	4.72e-22
4	1155000	4	1185000	49	3.19e-25	4.97e-22
4	35000	4	1185000	16	3.67e-25	5.71e-22
2	25000	3	35000	17	3.67e-25	5.71e-22
8	45000	9	1495000	18	4e-25	6.2e-22
14	2165000	14	2195000	256	4.23e-25	6.55e-22
10	1645000	6	5000	18	4.4e-25	6.81e-22
6	485000	8	295000	21	4.49e-25	6.94e-22
8	45000	8	1435000	23	4.83e-25	7.45e-22
12	1695000	7	585000	20	5.29e-25	8.15e-22
4	45000	4	1175000	19	5.44e-25	8.38e-22
1	25000	1	615000	18	5.56e-25	8.55e-22
4	1175000	8	45000	21	6.31e-25	9.66e-22
11	35000	13	2895000	17	6.36e-25	9.74e-22
7	785000	9	1235000	28	6.66e-25	1.02e-21
4	255000	4	305000	231	6.89e-25	1.05e-21
7	415000	7	445000	261	6.91e-25	1.06e-21
11	25000	13	35000	17	7.01e-25	1.07e-21
8	45000	9	1505000	18	7.08e-25	1.08e-21
1	465000	13	1175000	25	7.8e-25	1.19e-21
8	25000	8	1445000	20	8.39e-25	1.27e-21
4	1175000	7	585000	18	8.4e-25	1.28e-21
11	35000	12	15000	18	8.72e-25	1.32e-21
12	1295000	6	475000	27	9.01e-25	1.37e-21
1	25000	3	35000	13	9.04e-25	1.37e-21
6	485000	9	1245000	17	9.21e-25	1.39e-21
13	35000	13	95000	56	9.51e-25	1.44e-21
13	2475000	13	2545000	121	9.87e-25	1.49e-21
12	1725000	7	555000	23	9.9e-25	1.5e-21
1	455000	6	475000	20	9.92e-25	1.5e-21
5	165000	5	195000	232	1.06e-24	1.6e-21
3	35000	3	65000	60	1.1e-24	1.65e-21
3	45000	3	1035000	20	1.12e-24	1.69e-21
3	45000	3	75000	90	1.35e-24	2.02e-21
10	1055000	10	1085000	234	1.39e-24	2.09e-21
13	1155000	6	475000	26	1.41e-24	2.12e-21
4	1145000	4	1175000	58	1.42e-24	2.13e-21
7	525000	7	555000	82	1.51e-24	2.27e-21
7	25000	7	595000	23	1.52e-24	2.27e-21
7	815000	9	1245000	19	1.52e-24	2.27e-21
12	1705000	4	975000	18	1.61e-24	2.41e-21
10	1645000	4	965000	16	1.65e-24	2.47e-21
4	85000	4	1175000	19	1.67e-24	2.49e-21
4	1165000	9	1495000	17	1.75e-24	2.61e-21
6	1375000	8	1435000	16	1.75e-24	2.61e-21
3	35000	6	1375000	16	1.88e-24	2.79e-21
4	45000	4	85000	51	1.88e-24	2.8e-21
14	1055000	6	495000	31	1.9e-24	2.83e-21
1	615000	4	965000	17	1.94e-24	2.88e-21
7	25000	7	585000	23	1.97e-24	2.92e-21
4	45000	4	975000	20	2.09e-24	3.1e-21
6	485000	9	1235000	21	2.24e-24	3.31e-21
4	105000	4	165000	82	2.25e-24	3.33e-21
10	1645000	8	1445000	15	2.28e-24	3.38e-21
1	35000	4	55000	20	2.41e-24	3.55e-21
12	1695000	4	965000	19	2.45e-24	3.61e-21
10	1645000	7	25000	15	2.57e-24	3.79e-21
7	815000	8	285000	22	2.58e-24	3.81e-21
2	25000	4	55000	19	2.6e-24	3.83e-21
4	55000	7	545000	21	2.95e-24	4.35e-21
13	1735000	13	1775000	219	3.08e-24	4.53e-21
4	55000	4	1125000	27	3.18e-24	4.68e-21
8	35000	8	1435000	21	3.29e-24	4.83e-21
12	35000	4	55000	23	3.4e-24	5e-21
4	55000	6	5000	21	3.5e-24	5.13e-21
12	55000	3	1035000	21	3.74e-24	5.47e-21
14	1055000	7	795000	32	3.96e-24	5.79e-21
7	85000	7	535000	37	4.21e-24	6.15e-21
11	35000	12	55000	23	5.28e-24	7.7e-21
10	35000	13	45000	16	5.37e-24	7.82e-21
4	385000	4	415000	293	5.5e-24	8.01e-21
6	145000	6	175000	217	6.33e-24	9.2e-21
9	225000	9	255000	262	6.42e-24	9.32e-21
4	55000	6	1355000	19	6.5e-24	9.43e-21
12	55000	5	1335000	22	7.24e-24	1.05e-20
14	1735000	14	1815000	149	7.5e-24	1.09e-20
5	455000	6	485000	16	7.91e-24	1.14e-20
10	25000	11	25000	16	8.03e-24	1.16e-20
7	25000	7	515000	22	8.11e-24	1.17e-20
10	945000	9	1255000	25	8.15e-24	1.18e-20
10	1565000	10	1645000	51	8.43e-24	1.22e-20
14	1065000	8	285000	18	8.59e-24	1.24e-20
11	835000	5	465000	21	8.68e-24	1.25e-20
11	25000	11	75000	33	8.78e-24	1.27e-20
4	55000	7	1425000	20	8.82e-24	1.27e-20
1	615000	9	1485000	15	8.87e-24	1.28e-20
12	2025000	12	2055000	161	8.9e-24	1.28e-20
12	1725000	6	1365000	19	8.99e-24	1.29e-20
12	1725000	7	585000	18	9.25e-24	1.33e-20
3	1035000	4	1175000	18	9.53e-24	1.37e-20
1	455000	7	815000	19	9.64e-24	1.38e-20
11	605000	11	635000	189	1.04e-23	1.49e-20
4	55000	4	1145000	18	1.06e-23	1.52e-20
7	805000	9	1235000	21	1.07e-23	1.53e-20
3	895000	3	925000	205	1.08e-23	1.55e-20
7	555000	8	45000	25	1.15e-23	1.65e-20
4	245000	4	295000	158	1.18e-23	1.69e-20
11	25000	3	45000	16	1.21e-23	1.73e-20
14	655000	14	735000	138	1.32e-23	1.89e-20
3	45000	8	45000	18	1.35e-23	1.92e-20
14	1985000	14	2015000	256	1.42e-23	2.02e-20
13	1175000	14	1055000	29	1.42e-23	2.02e-20
12	1285000	3	605000	19	1.59e-23	2.25e-20
6	15000	6	1355000	15	1.6e-23	2.26e-20
12	2245000	7	545000	19	1.61e-23	2.29e-20
13	1155000	8	285000	21	1.73e-23	2.45e-20
11	1855000	11	1955000	141	1.74e-23	2.46e-20
6	475000	9	1235000	24	1.78e-23	2.52e-20
4	635000	9	1235000	21	1.81e-23	2.55e-20
12	2245000	8	1445000	16	1.82e-23	2.56e-20
11	25000	2	25000	17	1.83e-23	2.57e-20
7	155000	7	185000	244	1.87e-23	2.64e-20
4	975000	7	25000	16	1.89e-23	2.66e-20
13	1155000	14	1055000	27	1.92e-23	2.7e-20
3	625000	7	815000	28	2.11e-23	2.96e-20
14	1055000	3	595000	25	2.14e-23	3.01e-20
4	55000	4	135000	84	2.19e-23	3.07e-20
10	35000	13	2885000	14	2.28e-23	3.2e-20
11	825000	9	1225000	25	2.29e-23	3.2e-20
1	35000	10	35000	17	2.39e-23	3.34e-20
10	1645000	4	1175000	16	2.56e-23	3.58e-20
12	2255000	7	25000	12	2.61e-23	3.65e-20
13	35000	4	1175000	16	2.62e-23	3.66e-20
10	1645000	9	1505000	14	2.67e-23	3.73e-20
11	855000	5	475000	29	2.78e-23	3.88e-20
12	15000	2	25000	15	2.89e-23	4.02e-20
12	35000	5	1325000	20	2.89e-23	4.02e-20
3	75000	3	125000	98	3e-23	4.17e-20
12	355000	12	385000	182	3.36e-23	4.67e-20
12	2245000	8	25000	19	3.39e-23	4.7e-20
12	1265000	7	835000	28	3.4e-23	4.72e-20
9	815000	9	855000	213	3.42e-23	4.73e-20
10	1645000	10	1675000	42	3.61e-23	5e-20
12	2245000	3	1035000	18	3.86e-23	5.33e-20
4	1165000	7	25000	17	3.86e-23	5.33e-20
14	695000	14	725000	204	3.89e-23	5.37e-20
4	1155000	8	25000	17	4.01e-23	5.53e-20
4	1175000	9	1505000	15	4.03e-23	5.56e-20
11	2035000	12	35000	19	4.19e-23	5.76e-20
1	95000	4	55000	19	4.33e-23	5.96e-20
12	1735000	7	535000	17	4.34e-23	5.97e-20
13	1725000	13	1775000	144	4.68e-23	6.43e-20
6	495000	9	1235000	25	4.99e-23	6.84e-20
10	25000	7	25000	14	5.17e-23	7.08e-20
3	615000	7	785000	25	5.27e-23	7.22e-20
12	1275000	14	1085000	26	5.6e-23	7.65e-20
12	1265000	3	605000	23	6e-23	8.19e-20
6	1135000	6	1235000	153	6.02e-23	8.22e-20
10	35000	2	25000	16	6.13e-23	8.36e-20
12	1275000	14	1055000	27	6.2e-23	8.45e-20
11	45000	6	1365000	17	6.74e-23	9.17e-20
11	815000	14	1055000	28	7.04e-23	9.58e-20
6	1335000	6	1385000	42	7.38e-23	1e-19
6	485000	7	805000	19	7.46e-23	1.01e-19
12	1725000	12	2195000	27	7.94e-23	1.08e-19
10	335000	10	365000	174	8.92e-23	1.21e-19
14	1065000	5	445000	22	9.91e-23	1.34e-19
7	215000	7	245000	148	1.05e-22	1.41e-19
3	625000	7	765000	28	1.05e-22	1.42e-19
12	35000	8	45000	23	1.12e-22	1.51e-19
4	1165000	7	535000	20	1.19e-22	1.6e-19
12	2205000	12	2245000	40	1.21e-22	1.62e-19
10	935000	13	1175000	20	1.22e-22	1.64e-19
11	1995000	11	2035000	57	1.27e-22	1.71e-19
5	1255000	5	1285000	148	1.28e-22	1.71e-19
4	1165000	6	5000	20	1.28e-22	1.72e-19
12	1405000	12	1435000	275	1.36e-22	1.83e-19
12	2245000	7	15000	12	1.37e-22	1.84e-19
9	915000	9	945000	221	1.44e-22	1.92e-19
1	475000	3	625000	23	1.46e-22	1.95e-19
12	1275000	5	445000	27	1.47e-22	1.96e-19
11	35000	4	965000	18	1.48e-22	1.98e-19
14	1085000	5	465000	25	1.56e-22	2.08e-19
12	1735000	4	975000	16	1.57e-22	2.1e-19
12	1395000	12	1425000	314	1.58e-22	2.11e-19
5	25000	5	1335000	17	1.72e-22	2.3e-19
12	2245000	13	45000	16	1.73e-22	2.31e-19
3	335000	3	365000	225	1.82e-22	2.42e-19
1	615000	2	25000	16	1.85e-22	2.46e-19
1	465000	7	795000	25	1.91e-22	2.54e-19
12	1675000	12	1735000	74	1.93e-22	2.57e-19
11	45000	13	45000	15	2.05e-22	2.72e-19
13	1175000	2	435000	21	2.13e-22	2.83e-19
6	5000	6	1375000	19	2.22e-22	2.94e-19
4	1135000	4	1175000	65	2.26e-22	2.99e-19
12	1695000	7	555000	23	2.44e-22	3.22e-19
12	15000	5	1335000	16	2.53e-22	3.34e-19
13	35000	6	1365000	16	2.61e-22	3.44e-19
10	35000	9	1495000	14	2.63e-22	3.46e-19
6	5000	7	25000	16	2.68e-22	3.53e-19
4	1005000	4	1095000	140	2.71e-22	3.57e-19
11	35000	6	5000	20	2.87e-22	3.77e-19
11	25000	6	5000	18	2.98e-22	3.92e-19
8	875000	8	905000	256	3.04e-22	3.99e-19
2	315000	2	375000	187	3.12e-22	4.09e-19
10	1605000	13	35000	14	3.13e-22	4.11e-19
11	825000	8	285000	22	3.28e-22	4.3e-19
12	55000	12	85000	136	3.32e-22	4.35e-19
1	465000	10	945000	22	3.37e-22	4.41e-19
4	55000	8	1405000	19	3.37e-22	4.41e-19
13	2435000	13	2475000	220	3.38e-22	4.42e-19
8	45000	8	75000	108	3.47e-22	4.53e-19
13	1175000	14	1075000	20	3.49e-22	4.56e-19
10	1625000	6	1365000	17	3.54e-22	4.62e-19
10	945000	6	495000	26	3.55e-22	4.64e-19
5	175000	5	215000	155	3.55e-22	4.64e-19
14	1425000	14	1495000	159	3.57e-22	4.66e-19
11	835000	14	1065000	17	3.58e-22	4.67e-19
11	25000	3	35000	16	3.6e-22	4.69e-19
12	1265000	13	1155000	26	3.66e-22	4.76e-19
6	1375000	7	25000	14	3.67e-22	4.78e-19
4	1175000	8	35000	18	3.79e-22	4.93e-19
4	55000	4	115000	76	3.81e-22	4.95e-19
1	35000	1	595000	21	3.84e-22	4.99e-19
8	1405000	8	1445000	63	3.88e-22	5.03e-19
11	35000	3	1035000	19	3.89e-22	5.04e-19
14	1065000	6	475000	20	3.96e-22	5.12e-19
6	1355000	6	1385000	60	3.98e-22	5.16e-19
4	975000	4	1185000	25	4.2e-22	5.43e-19
12	1295000	7	785000	28	4.3e-22	5.55e-19
4	265000	4	305000	210	4.47e-22	5.76e-19
11	25000	9	25000	16	4.6e-22	5.93e-19
7	35000	8	45000	16	4.75e-22	6.11e-19
14	3015000	14	3105000	137	4.78e-22	6.14e-19
3	35000	8	35000	17	4.79e-22	6.15e-19
5	1335000	9	25000	17	4.8e-22	6.16e-19
12	2245000	13	2885000	14	4.85e-22	6.23e-19
2	465000	3	595000	22	4.87e-22	6.26e-19
12	2245000	4	35000	16	4.95e-22	6.36e-19
4	635000	7	805000	19	4.97e-22	6.37e-19
9	425000	9	455000	305	5.22e-22	6.69e-19
1	435000	3	625000	29	5.84e-22	7.47e-19
12	1725000	7	515000	16	5.86e-22	7.49e-19
2	25000	6	5000	17	6.13e-22	7.83e-19
3	1045000	9	1515000	9	6.25e-22	7.97e-19
14	225000	14	255000	266	6.4e-22	8.17e-19
7	815000	8	305000	16	6.67e-22	8.49e-19
10	955000	13	1175000	23	7.26e-22	9.24e-19
5	855000	5	895000	204	7.27e-22	9.25e-19
11	845000	7	815000	20	8.18e-22	1.04e-18
1	465000	12	1265000	24	8.45e-22	1.07e-18
1	425000	14	1055000	26	8.64e-22	1.1e-18
10	945000	4	625000	23	8.65e-22	1.1e-18
5	475000	8	275000	26	8.96e-22	1.13e-18
11	45000	8	45000	18	9.04e-22	1.14e-18
4	1175000	7	35000	14	9.09e-22	1.15e-18
11	465000	11	505000	226	9.37e-22	1.18e-18
10	965000	10	1005000	223	9.8e-22	1.24e-18
14	255000	14	285000	171	9.82e-22	1.24e-18
5	1235000	5	1265000	170	9.97e-22	1.26e-18
10	945000	14	1055000	26	1.12e-21	1.41e-18
12	1705000	7	545000	17	1.14e-21	1.43e-18
7	1275000	7	1305000	332	1.14e-21	1.43e-18
12	15000	9	25000	14	1.15e-21	1.44e-18
12	2245000	4	965000	16	1.19e-21	1.5e-18
11	25000	8	45000	19	1.2e-21	1.51e-18
12	15000	7	1425000	15	1.26e-21	1.59e-18
12	1725000	12	2225000	22	1.28e-21	1.6e-18
12	1275000	2	445000	22	1.29e-21	1.61e-18
10	35000	8	1435000	15	1.34e-21	1.68e-18
13	1175000	8	275000	26	1.34e-21	1.68e-18
12	2245000	13	2895000	14	1.35e-21	1.69e-18
7	25000	8	1435000	14	1.38e-21	1.73e-18
4	965000	7	575000	14	1.46e-21	1.82e-18
3	625000	7	845000	28	1.52e-21	1.9e-18
1	465000	12	1285000	19	1.67e-21	2.08e-18
2	25000	8	45000	18	1.71e-21	2.13e-18
10	35000	8	45000	18	1.73e-21	2.15e-18
8	425000	8	455000	114	1.76e-21	2.19e-18
12	1285000	7	795000	23	1.8e-21	2.23e-18
11	2025000	13	2885000	14	1.87e-21	2.32e-18
2	435000	6	475000	20	1.87e-21	2.33e-18
4	55000	4	145000	80	1.87e-21	2.33e-18
11	45000	7	25000	14	2.04e-21	2.52e-18
12	15000	6	1365000	15	2.04e-21	2.53e-18
10	1645000	13	25000	11	2.07e-21	2.56e-18
4	35000	4	105000	59	2.17e-21	2.69e-18
10	1645000	8	45000	17	2.18e-21	2.7e-18
13	35000	8	45000	17	2.24e-21	2.76e-18
13	2475000	13	2505000	175	2.35e-21	2.9e-18
12	35000	4	1165000	21	2.37e-21	2.92e-18
3	615000	8	295000	19	2.43e-21	2.99e-18
11	35000	11	115000	59	2.69e-21	3.31e-18
8	45000	8	1445000	19	2.69e-21	3.31e-18
14	2495000	14	2525000	145	2.88e-21	3.54e-18
2	25000	8	1445000	14	3.02e-21	3.7e-18
4	25000	4	1165000	16	3.02e-21	3.7e-18
12	1425000	12	1455000	244	3.1e-21	3.8e-18
13	2895000	9	25000	13	3.15e-21	3.86e-18
12	775000	4	975000	17	3.42e-21	4.18e-18
11	835000	13	1165000	13	3.61e-21	4.41e-18
1	195000	1	245000	224	3.64e-21	4.45e-18
4	605000	4	965000	25	3.71e-21	4.53e-18
4	745000	4	775000	220	3.79e-21	4.62e-18
12	1265000	12	1295000	243	3.89e-21	4.74e-18
3	1045000	8	45000	14	3.91e-21	4.76e-18
2	475000	5	445000	26	3.91e-21	4.77e-18
13	75000	13	105000	80	4.16e-21	5.06e-18
11	1325000	11	1365000	127	4.22e-21	5.14e-18
8	1115000	8	1145000	235	4.34e-21	5.27e-18
2	645000	2	695000	167	4.36e-21	5.29e-18
9	255000	9	315000	156	4.4e-21	5.34e-18
13	35000	4	975000	15	4.66e-21	5.66e-18
10	945000	8	295000	21	4.8e-21	5.81e-18
14	2735000	14	2775000	143	4.87e-21	5.9e-18
7	25000	8	1445000	13	4.88e-21	5.91e-18
9	1175000	9	1205000	169	4.9e-21	5.93e-18
4	965000	7	605000	17	5.1e-21	6.17e-18
12	2245000	7	555000	20	5.16e-21	6.24e-18
12	1285000	7	805000	18	5.51e-21	6.64e-18
14	1055000	8	275000	27	5.59e-21	6.73e-18
7	85000	7	585000	29	5.64e-21	6.78e-18
14	685000	14	735000	167	5.64e-21	6.79e-18
12	1395000	12	1455000	191	5.95e-21	7.16e-18
1	35000	1	105000	59	5.99e-21	7.2e-18
13	2885000	7	25000	12	6.06e-21	7.28e-18
6	1365000	6	1395000	45	6.09e-21	7.31e-18
11	2035000	13	35000	14	6.38e-21	7.66e-18
11	25000	12	2255000	12	6.55e-21	7.86e-18
4	85000	4	965000	17	7.05e-21	8.46e-18
11	1905000	11	1965000	176	7.14e-21	8.56e-18
10	945000	12	1285000	20	7.78e-21	9.32e-18
11	35000	7	555000	22	7.85e-21	9.41e-18
12	1445000	12	1475000	369	8.56e-21	1.02e-17
11	825000	12	1305000	22	9.06e-21	1.08e-17
10	35000	11	2025000	16	9.14e-21	1.09e-17
12	35000	12	2225000	17	9.49e-21	1.13e-17
11	35000	2	25000	17	9.51e-21	1.13e-17
11	855000	12	1295000	26	9.59e-21	1.14e-17
6	1365000	8	45000	19	9.83e-21	1.17e-17
12	35000	7	555000	23	9.92e-21	1.18e-17
3	605000	6	485000	17	9.94e-21	1.18e-17
14	1055000	6	475000	26	9.98e-21	1.19e-17
12	1295000	6	455000	24	1e-20	1.19e-17
11	35000	6	1335000	16	1.01e-20	1.2e-17
11	1245000	11	1285000	167	1.08e-20	1.28e-17
1	445000	7	815000	18	1.08e-20	1.28e-17
4	1115000	4	1165000	79	1.1e-20	1.31e-17
11	2035000	13	45000	14	1.12e-20	1.33e-17
11	35000	4	975000	18	1.13e-20	1.34e-17
12	125000	12	155000	151	1.15e-20	1.36e-17
3	625000	6	495000	28	1.22e-20	1.45e-17
13	1185000	5	445000	23	1.23e-20	1.46e-17
11	35000	6	1385000	15	1.24e-20	1.47e-17
10	1645000	12	2255000	11	1.25e-20	1.47e-17
10	35000	13	35000	14	1.26e-20	1.48e-17
3	45000	3	115000	65	1.3e-20	1.53e-17
2	445000	9	1235000	20	1.32e-20	1.55e-17
1	35000	6	5000	17	1.4e-20	1.65e-17
1	435000	7	795000	28	1.42e-20	1.67e-17
4	1165000	6	1375000	16	1.42e-20	1.67e-17
4	265000	4	315000	130	1.45e-20	1.71e-17
1	615000	4	1165000	17	1.55e-20	1.82e-17
11	275000	11	305000	278	1.58e-20	1.85e-17
6	1115000	6	1155000	87	1.63e-20	1.91e-17
12	1665000	12	1735000	71	1.68e-20	1.98e-17
7	785000	8	285000	22	1.76e-20	2.06e-17
12	775000	12	1695000	23	1.78e-20	2.09e-17
12	1715000	7	555000	16	1.82e-20	2.13e-17
13	35000	7	25000	13	1.83e-20	2.14e-17
10	1645000	13	2885000	12	1.84e-20	2.15e-17
1	465000	3	595000	19	1.84e-20	2.15e-17
12	1485000	12	1515000	183	1.87e-20	2.18e-17
11	825000	4	655000	22	1.95e-20	2.27e-17
11	2025000	12	55000	19	2.04e-20	2.38e-17
3	625000	7	795000	29	2.06e-20	2.4e-17
3	625000	9	1205000	24	2.08e-20	2.42e-17
11	2025000	12	25000	13	2.1e-20	2.44e-17
11	855000	9	1205000	24	2.13e-20	2.47e-17
1	35000	8	1435000	15	2.14e-20	2.49e-17
6	1365000	9	1505000	14	2.17e-20	2.53e-17
13	185000	13	225000	113	2.26e-20	2.63e-17
4	55000	4	1135000	19	2.28e-20	2.65e-17
11	45000	8	25000	16	2.34e-20	2.72e-17
7	815000	9	1225000	21	2.36e-20	2.74e-17
3	615000	7	815000	20	2.45e-20	2.85e-17
2	915000	6	1365000	13	2.64e-20	3.06e-17
8	285000	9	1235000	18	2.66e-20	3.08e-17
13	2885000	6	1375000	12	2.83e-20	3.28e-17
11	835000	12	1275000	19	2.88e-20	3.33e-17
12	1295000	2	465000	23	2.89e-20	3.35e-17
11	25000	5	25000	13	2.94e-20	3.4e-17
14	1055000	9	1225000	23	3.06e-20	3.54e-17
4	1065000	4	1095000	150	3.09e-20	3.56e-17
2	25000	9	1505000	13	3.14e-20	3.62e-17
10	35000	9	1505000	13	3.17e-20	3.66e-17
1	515000	4	615000	23	3.32e-20	3.83e-17
14	1065000	6	485000	16	3.35e-20	3.86e-17
4	565000	7	555000	16	3.43e-20	3.95e-17
10	945000	8	285000	19	3.48e-20	4e-17
3	605000	7	805000	17	3.54e-20	4.07e-17
11	825000	4	645000	16	3.55e-20	4.07e-17
14	2495000	14	2555000	81	3.56e-20	4.09e-17
10	35000	12	25000	12	3.56e-20	4.09e-17
4	105000	4	135000	157	3.57e-20	4.09e-17
12	1695000	8	45000	20	3.57e-20	4.1e-17
12	35000	7	25000	16	3.61e-20	4.14e-17
4	925000	4	1095000	80	3.79e-20	4.35e-17
11	825000	9	1215000	23	4e-20	4.57e-17
10	1285000	10	1325000	180	4e-20	4.58e-17
10	35000	5	1335000	16	4.05e-20	4.62e-17
12	1275000	13	1165000	14	4.08e-20	4.66e-17
11	825000	12	1265000	27	4.18e-20	4.77e-17
11	2035000	12	2245000	15	4.38e-20	5e-17
1	465000	6	475000	21	4.52e-20	5.15e-17
4	645000	7	815000	15	4.68e-20	5.33e-17
4	45000	4	115000	44	4.7e-20	5.35e-17
14	655000	14	705000	168	4.8e-20	5.46e-17
1	565000	4	975000	15	4.98e-20	5.66e-17
14	2985000	14	3015000	165	5.33e-20	6.05e-17
12	1705000	7	515000	14	5.43e-20	6.16e-17
10	35000	4	35000	14	5.52e-20	6.26e-17
2	465000	9	1235000	21	5.54e-20	6.28e-17
6	295000	6	325000	161	5.7e-20	6.46e-17
12	1725000	7	535000	17	5.73e-20	6.5e-17
13	1825000	13	1865000	172	5.94e-20	6.73e-17
11	45000	12	35000	17	5.99e-20	6.78e-17
10	25000	12	2245000	14	6.04e-20	6.84e-17
2	865000	8	45000	17	6.33e-20	7.16e-17
10	945000	7	825000	18	6.44e-20	7.27e-17
11	1895000	11	1965000	99	6.47e-20	7.3e-17
10	945000	5	475000	23	6.53e-20	7.38e-17
14	1055000	8	315000	24	6.54e-20	7.38e-17
4	45000	4	965000	16	6.55e-20	7.39e-17
13	1175000	7	785000	27	6.58e-20	7.42e-17
4	115000	4	165000	70	6.61e-20	7.44e-17
2	445000	3	595000	19	6.64e-20	7.48e-17
14	2505000	14	2555000	105	6.68e-20	7.52e-17
13	1165000	8	295000	13	6.93e-20	7.8e-17
3	1035000	7	25000	14	6.99e-20	7.86e-17
2	25000	2	895000	15	7.24e-20	8.13e-17
10	945000	9	1245000	16	7.29e-20	8.18e-17
11	705000	11	735000	221	7.31e-20	8.2e-17
1	35000	1	635000	13	8.09e-20	9.07e-17
14	665000	14	725000	112	8.12e-20	9.1e-17
11	845000	6	475000	19	8.12e-20	9.1e-17
10	35000	4	975000	15	8.31e-20	9.31e-17
11	825000	2	455000	21	8.37e-20	9.37e-17
5	175000	5	225000	158	8.39e-20	9.39e-17
4	1155000	8	45000	16	8.42e-20	9.41e-17
11	35000	4	35000	16	8.44e-20	9.44e-17
10	935000	3	595000	16	8.52e-20	9.53e-17
13	35000	5	1335000	15	8.61e-20	9.62e-17
13	2855000	6	1365000	14	8.76e-20	9.78e-17
10	25000	3	35000	13	8.86e-20	9.88e-17
4	925000	4	1005000	152	8.9e-20	9.92e-17
11	835000	7	795000	21	8.94e-20	9.96e-17
1	615000	2	925000	11	9.11e-20	1.01e-16
3	45000	4	55000	15	9.16e-20	1.02e-16
12	1265000	3	575000	26	9.4e-20	1.05e-16
7	35000	7	555000	24	9.82e-20	1.09e-16
11	35000	4	1175000	17	9.92e-20	1.1e-16
12	2035000	12	2065000	238	9.92e-20	1.1e-16
10	35000	9	25000	14	1e-19	1.11e-16
7	835000	8	265000	26	1e-19	1.11e-16
8	1115000	8	1195000	117	1.01e-19	1.12e-16
13	1175000	5	455000	16	1.01e-19	1.12e-16
1	475000	7	795000	21	1.01e-19	1.12e-16
12	35000	2	25000	17	1.09e-19	1.21e-16
1	595000	8	25000	14	1.11e-19	1.23e-16
3	595000	7	785000	23	1.14e-19	1.26e-16
8	275000	9	1205000	22	1.18e-19	1.3e-16
10	25000	11	45000	13	1.2e-19	1.33e-16
10	205000	10	245000	239	1.3e-19	1.44e-16
14	1085000	6	475000	24	1.32e-19	1.45e-16
12	765000	12	795000	150	1.32e-19	1.45e-16
11	45000	11	75000	33	1.32e-19	1.46e-16
12	755000	12	785000	136	1.35e-19	1.48e-16
13	1145000	14	1085000	21	1.35e-19	1.49e-16
12	775000	12	805000	80	1.37e-19	1.51e-16
14	1055000	8	295000	22	1.39e-19	1.52e-16
1	535000	1	615000	65	1.4e-19	1.53e-16
8	295000	9	1205000	19	1.42e-19	1.56e-16
12	1265000	2	435000	20	1.43e-19	1.57e-16
1	505000	4	615000	22	1.43e-19	1.57e-16
11	2025000	8	1435000	15	1.45e-19	1.59e-16
10	35000	12	15000	13	1.47e-19	1.61e-16
6	1375000	8	25000	15	1.48e-19	1.62e-16
4	965000	7	25000	13	1.48e-19	1.62e-16
13	1165000	9	1225000	13	1.53e-19	1.68e-16
7	525000	7	575000	32	1.58e-19	1.72e-16
4	275000	4	315000	113	1.59e-19	1.74e-16
6	1365000	8	1445000	14	1.6e-19	1.74e-16
4	975000	6	1365000	16	1.62e-19	1.77e-16
1	35000	4	1155000	14	1.66e-19	1.81e-16
12	1285000	2	455000	17	1.67e-19	1.82e-16
12	1395000	12	1465000	133	1.69e-19	1.84e-16
12	2185000	12	2245000	33	1.7e-19	1.85e-16
14	1195000	14	1225000	153	1.75e-19	1.9e-16
10	945000	2	465000	22	1.78e-19	1.94e-16
6	475000	8	285000	19	1.8e-19	1.96e-16
3	1035000	4	1165000	17	1.81e-19	1.96e-16
12	1355000	12	1395000	246	1.82e-19	1.97e-16
11	35000	7	545000	18	1.83e-19	1.98e-16
8	145000	8	175000	255	1.91e-19	2.07e-16
12	1295000	13	1185000	20	1.93e-19	2.09e-16
14	1065000	7	835000	18	1.98e-19	2.15e-16
12	1265000	14	1055000	27	2e-19	2.16e-16
3	615000	9	1225000	18	2e-19	2.17e-16
4	1175000	7	545000	16	2.02e-19	2.19e-16
4	35000	4	85000	44	2.08e-19	2.25e-16
7	505000	7	555000	129	2.11e-19	2.28e-16
11	2035000	5	1345000	12	2.12e-19	2.28e-16
13	1425000	13	1465000	174	2.12e-19	2.29e-16
13	2895000	8	1435000	12	2.13e-19	2.3e-16
13	1005000	13	1035000	180	2.17e-19	2.34e-16
11	25000	6	1375000	14	2.19e-19	2.36e-16
3	585000	5	465000	18	2.19e-19	2.36e-16
7	515000	8	45000	16	2.21e-19	2.38e-16
13	2895000	6	1385000	11	2.25e-19	2.42e-16
6	1375000	9	1495000	12	2.3e-19	2.46e-16
1	615000	4	975000	15	2.33e-19	2.5e-16
5	915000	5	955000	157	2.36e-19	2.53e-16
2	25000	6	1365000	15	2.37e-19	2.54e-16
10	1645000	4	975000	14	2.38e-19	2.55e-16
11	2025000	8	1445000	14	2.44e-19	2.61e-16
7	595000	8	45000	17	2.45e-19	2.63e-16
4	665000	7	795000	25	2.52e-19	2.7e-16
1	615000	12	2245000	15	2.53e-19	2.7e-16
7	95000	7	505000	33	2.64e-19	2.82e-16
7	785000	8	255000	29	2.81e-19	3e-16
2	445000	7	805000	18	2.86e-19	3.05e-16
14	1055000	2	455000	21	2.94e-19	3.14e-16
4	565000	8	435000	13	3.06e-19	3.26e-16
3	5000	3	35000	22	3.07e-19	3.27e-16
12	1435000	12	1465000	214	3.13e-19	3.34e-16
10	1645000	8	1435000	13	3.23e-19	3.43e-16
8	45000	8	1415000	18	3.3e-19	3.51e-16
13	35000	4	1165000	15	3.41e-19	3.63e-16
12	1415000	12	1455000	214	3.43e-19	3.65e-16
6	475000	9	1255000	22	3.55e-19	3.77e-16
4	985000	8	45000	18	3.67e-19	3.9e-16
14	1055000	7	785000	28	3.69e-19	3.92e-16
14	655000	14	725000	140	3.74e-19	3.96e-16
8	1085000	8	1135000	155	3.94e-19	4.18e-16
4	55000	9	1505000	14	3.96e-19	4.19e-16
4	965000	7	595000	14	4.02e-19	4.26e-16
14	3075000	14	3105000	220	4.05e-19	4.28e-16
13	1185000	7	795000	22	4.09e-19	4.33e-16
13	35000	13	2855000	13	4.13e-19	4.37e-16
12	1265000	3	615000	21	4.16e-19	4.4e-16
12	2245000	6	1375000	14	4.22e-19	4.46e-16
6	455000	7	785000	26	4.47e-19	4.72e-16
4	1165000	9	1505000	14	4.48e-19	4.73e-16
2	445000	4	635000	18	4.48e-19	4.73e-16
4	75000	4	1165000	17	4.58e-19	4.83e-16
1	425000	3	625000	24	4.6e-19	4.84e-16
13	95000	13	125000	86	4.61e-19	4.85e-16
4	785000	4	815000	218	4.65e-19	4.9e-16
7	595000	8	445000	14	4.81e-19	5.05e-16
7	35000	7	545000	20	4.83e-19	5.08e-16
7	805000	9	1245000	14	4.88e-19	5.12e-16
7	575000	8	45000	15	4.99e-19	5.24e-16
3	595000	7	795000	22	5.04e-19	5.29e-16
14	1735000	14	1785000	211	5.05e-19	5.3e-16
14	1055000	8	285000	20	5.09e-19	5.34e-16
14	1075000	6	485000	15	5.2e-19	5.45e-16
4	935000	4	1175000	37	5.24e-19	5.49e-16
5	1245000	5	1275000	218	5.24e-19	5.49e-16
5	355000	5	385000	208	5.91e-19	6.18e-16
11	25000	4	35000	14	5.92e-19	6.2e-16
10	935000	14	1065000	14	6.01e-19	6.28e-16
11	25000	8	25000	16	6.15e-19	6.43e-16
3	35000	8	25000	15	6.42e-19	6.7e-16
7	795000	9	1215000	23	6.53e-19	6.82e-16
8	285000	9	1255000	18	6.73e-19	7.02e-16
6	1375000	7	1425000	14	6.74e-19	7.03e-16
8	45000	8	1395000	21	6.93e-19	7.22e-16
4	1175000	9	25000	14	6.96e-19	7.24e-16
11	35000	6	1355000	16	7.13e-19	7.42e-16
8	1165000	8	1195000	157	7.4e-19	7.69e-16
6	5000	8	35000	17	7.41e-19	7.7e-16
13	35000	2	25000	13	7.5e-19	7.78e-16
12	1725000	7	595000	15	7.55e-19	7.83e-16
2	465000	9	1225000	20	7.66e-19	7.94e-16
5	185000	5	225000	163	7.74e-19	8.03e-16
13	2405000	13	2435000	201	7.95e-19	8.23e-16
1	365000	1	395000	281	7.98e-19	8.27e-16
1	565000	1	595000	53	8e-19	8.28e-16
12	1265000	9	1235000	22	8.09e-19	8.38e-16
11	855000	8	265000	28	8.13e-19	8.41e-16
11	825000	2	435000	19	8.15e-19	8.43e-16
13	1155000	8	295000	19	8.17e-19	8.45e-16
14	1195000	14	1245000	165	8.23e-19	8.51e-16
13	1165000	5	465000	13	8.54e-19	8.83e-16
2	465000	7	785000	25	8.56e-19	8.84e-16
11	855000	2	475000	24	8.82e-19	9.09e-16
10	945000	6	455000	22	9.02e-19	9.3e-16
12	1105000	12	1135000	217	9.04e-19	9.32e-16
1	15000	9	1505000	9	9.21e-19	9.49e-16
11	2015000	12	35000	16	9.38e-19	9.66e-16
12	1695000	7	595000	16	9.39e-19	9.66e-16
12	1285000	13	1165000	12	9.44e-19	9.72e-16
10	1645000	11	2025000	14	9.77e-19	1e-15
4	655000	7	785000	22	9.99e-19	1.03e-15
4	665000	7	785000	25	1.01e-18	1.04e-15
1	465000	11	825000	21	1.01e-18	1.04e-15
11	855000	3	605000	20	1.03e-18	1.06e-15
3	625000	7	785000	28	1.03e-18	1.06e-15
7	25000	8	25000	14	1.03e-18	1.06e-15
12	465000	12	495000	221	1.07e-18	1.09e-15
12	1265000	8	315000	23	1.09e-18	1.12e-15
2	455000	7	795000	21	1.1e-18	1.13e-15
13	2895000	5	1335000	13	1.13e-18	1.15e-15
14	1965000	14	1995000	150	1.14e-18	1.16e-15
3	625000	9	1225000	22	1.15e-18	1.17e-15
2	25000	6	1375000	13	1.17e-18	1.19e-15
11	165000	11	1965000	39	1.19e-18	1.21e-15
11	1335000	11	1375000	186	1.23e-18	1.26e-15
3	585000	7	815000	18	1.23e-18	1.26e-15
4	1175000	8	1445000	13	1.24e-18	1.26e-15
11	855000	13	1175000	25	1.24e-18	1.27e-15
7	25000	8	35000	14	1.24e-18	1.27e-15
3	595000	9	1235000	18	1.24e-18	1.27e-15
12	2045000	12	2075000	186	1.28e-18	1.3e-15
12	1265000	2	425000	25	1.29e-18	1.31e-15
10	25000	13	2895000	11	1.3e-18	1.32e-15
2	465000	5	445000	24	1.32e-18	1.35e-15
7	505000	7	605000	68	1.39e-18	1.41e-15
12	1265000	6	485000	20	1.4e-18	1.42e-15
4	1155000	6	1355000	13	1.4e-18	1.42e-15
12	1265000	4	655000	21	1.41e-18	1.43e-15
14	1085000	2	445000	21	1.42e-18	1.44e-15
6	215000	6	245000	153	1.43e-18	1.45e-15
11	1505000	11	1685000	101	1.45e-18	1.47e-15
12	1275000	13	1185000	19	1.46e-18	1.48e-15
13	1175000	5	475000	23	1.47e-18	1.49e-15
7	785000	8	275000	26	1.49e-18	1.51e-15
4	555000	4	595000	21	1.49e-18	1.51e-15
10	535000	10	565000	220	1.53e-18	1.54e-15
3	1035000	8	35000	16	1.56e-18	1.57e-15
3	465000	3	495000	195	1.56e-18	1.58e-15
10	35000	8	25000	15	1.56e-18	1.58e-15
1	35000	4	965000	14	1.57e-18	1.58e-15
5	455000	6	475000	15	1.61e-18	1.62e-15
12	1295000	3	625000	24	1.66e-18	1.67e-15
4	35000	4	965000	16	1.7e-18	1.71e-15
12	55000	12	765000	32	1.72e-18	1.73e-15
7	555000	8	435000	18	1.74e-18	1.75e-15
11	25000	7	15000	10	1.75e-18	1.76e-15
12	1735000	12	2245000	21	1.8e-18	1.81e-15
11	2015000	9	25000	13	1.84e-18	1.84e-15
11	25000	8	1445000	13	1.85e-18	1.86e-15
13	2445000	13	2475000	177	1.92e-18	1.92e-15
5	895000	5	955000	103	1.94e-18	1.94e-15
12	35000	4	965000	16	2e-18	2e-15
4	55000	8	1435000	15	2.02e-18	2.02e-15
11	2025000	5	1325000	15	2.1e-18	2.1e-15
11	825000	2	465000	23	2.12e-18	2.12e-15
14	1065000	7	815000	17	2.12e-18	2.12e-15
5	1045000	5	1105000	73	2.18e-18	2.17e-15
2	585000	2	615000	196	2.23e-18	2.23e-15
11	45000	3	1035000	14	2.27e-18	2.26e-15
11	1865000	11	1955000	141	2.27e-18	2.26e-15
4	295000	4	335000	201	2.28e-18	2.27e-15
11	855000	8	275000	25	2.34e-18	2.33e-15
12	1705000	7	565000	15	2.37e-18	2.36e-15
11	35000	3	75000	18	2.44e-18	2.42e-15
7	1425000	8	1435000	14	2.51e-18	2.49e-15
10	1645000	5	25000	11	2.53e-18	2.51e-15
1	35000	5	25000	12	2.54e-18	2.52e-15
10	1425000	10	1455000	143	2.58e-18	2.56e-15
11	825000	4	635000	20	2.61e-18	2.59e-15
12	55000	8	1415000	15	2.68e-18	2.66e-15
11	2035000	9	25000	13	2.77e-18	2.74e-15
13	2565000	13	2595000	133	2.85e-18	2.81e-15
11	45000	11	2025000	16	2.89e-18	2.86e-15
7	245000	7	275000	228	2.97e-18	2.93e-15
11	25000	6	1365000	15	2.99e-18	2.95e-15
13	1145000	3	625000	21	3.03e-18	2.99e-15
11	45000	4	55000	15	3.05e-18	3e-15
12	1285000	5	455000	13	3.06e-18	3.02e-15
5	475000	7	845000	23	3.24e-18	3.2e-15
6	1135000	6	1195000	153	3.39e-18	3.34e-15
13	1155000	9	1235000	19	3.4e-18	3.34e-15
12	1275000	7	785000	24	3.42e-18	3.37e-15
12	1725000	8	435000	15	3.45e-18	3.39e-15
12	1695000	7	535000	17	3.46e-18	3.4e-15
13	335000	13	365000	201	3.53e-18	3.47e-15
11	1795000	11	1825000	132	3.64e-18	3.57e-15
11	45000	7	1425000	14	3.68e-18	3.62e-15
14	1025000	14	1055000	247	3.7e-18	3.63e-15
11	825000	7	835000	23	3.72e-18	3.65e-15
14	1085000	3	595000	20	3.76e-18	3.68e-15
11	2005000	5	1335000	15	3.8e-18	3.72e-15
12	1395000	12	1435000	276	3.87e-18	3.79e-15
11	825000	13	1155000	22	3.98e-18	3.9e-15
14	3285000	5	1335000	11	4.01e-18	3.92e-15
13	45000	7	535000	14	4.05e-18	3.96e-15
14	15000	5	1335000	12	4.09e-18	4e-15
3	725000	3	755000	129	4.09e-18	4e-15
10	1645000	13	35000	12	4.12e-18	4.02e-15
11	1505000	11	1955000	68	4.14e-18	4.04e-15
8	45000	8	1405000	20	4.19e-18	4.09e-15
12	35000	8	1415000	15	4.2e-18	4.1e-15
12	1675000	12	1745000	83	4.24e-18	4.13e-15
7	555000	8	25000	19	4.24e-18	4.13e-15
8	25000	9	1495000	13	4.28e-18	4.17e-15
12	55000	7	1425000	17	4.35e-18	4.24e-15
11	825000	7	825000	18	4.57e-18	4.45e-15
5	915000	5	1105000	58	4.6e-18	4.47e-15
7	815000	8	265000	24	4.62e-18	4.49e-15
13	1145000	7	835000	19	4.64e-18	4.51e-15
3	45000	3	125000	43	4.93e-18	4.79e-15
10	25000	7	1425000	13	5.02e-18	4.88e-15
6	1375000	8	45000	15	5.04e-18	4.89e-15
1	615000	11	25000	14	5.21e-18	5.06e-15
1	35000	1	605000	14	5.32e-18	5.16e-15
7	555000	8	35000	19	5.39e-18	5.23e-15
14	1795000	14	1835000	119	5.4e-18	5.24e-15
12	35000	13	35000	15	5.43e-18	5.26e-15
10	25000	11	35000	14	5.46e-18	5.29e-15
12	1135000	12	1175000	203	5.52e-18	5.35e-15
11	855000	9	1215000	22	5.54e-18	5.36e-15
8	1395000	8	1445000	51	5.55e-18	5.37e-15
3	605000	8	295000	16	5.56e-18	5.37e-15
7	25000	7	55000	32	5.59e-18	5.4e-15
10	35000	2	915000	11	5.68e-18	5.48e-15
10	1515000	3	35000	13	5.7e-18	5.5e-15
12	485000	12	535000	137	5.76e-18	5.56e-15
7	555000	7	1425000	24	5.89e-18	5.68e-15
4	935000	7	585000	16	5.9e-18	5.69e-15
2	25000	4	965000	13	6.03e-18	5.81e-15
12	1305000	5	475000	19	6.29e-18	6.05e-15
14	675000	14	705000	173	6.38e-18	6.14e-15
7	25000	9	1505000	11	6.4e-18	6.16e-15
3	615000	9	1235000	17	6.64e-18	6.39e-15
12	1275000	13	1155000	20	6.65e-18	6.39e-15
10	1645000	13	45000	12	6.65e-18	6.39e-15
10	1365000	10	1395000	177	6.86e-18	6.59e-15
7	785000	8	265000	28	6.94e-18	6.66e-15
13	35000	13	105000	62	6.99e-18	6.71e-15
13	1175000	4	635000	19	7.26e-18	6.96e-15
8	1445000	9	25000	12	7.39e-18	7.09e-15
11	1685000	11	1955000	95	7.53e-18	7.22e-15
8	35000	9	1505000	13	7.66e-18	7.34e-15
9	145000	9	185000	138	7.66e-18	7.34e-15
12	1265000	14	1035000	26	7.77e-18	7.44e-15
3	35000	3	125000	45	8.05e-18	7.7e-15
12	1265000	8	345000	25	8.09e-18	7.74e-15
3	25000	3	1055000	8	8.3e-18	7.94e-15
6	135000	6	175000	162	8.38e-18	8.01e-15
13	35000	7	15000	9	8.49e-18	8.11e-15
11	2025000	12	15000	13	8.57e-18	8.18e-15
4	975000	7	605000	16	8.57e-18	8.18e-15
10	555000	10	585000	123	8.63e-18	8.23e-15
13	1735000	13	1765000	162	8.64e-18	8.23e-15
5	445000	7	785000	27	8.71e-18	8.3e-15
7	675000	7	705000	154	9.02e-18	8.59e-15
11	2025000	4	965000	14	9.32e-18	8.88e-15
7	1335000	7	1365000	132	9.44e-18	8.98e-15
13	2435000	13	2485000	131	9.51e-18	9.05e-15
9	445000	9	475000	176	9.54e-18	9.07e-15
3	115000	3	1035000	24	9.57e-18	9.1e-15
6	475000	9	1245000	15	9.78e-18	9.3e-15
12	1715000	12	2245000	18	9.83e-18	9.34e-15
14	1355000	14	1425000	162	9.83e-18	9.34e-15
11	835000	14	1075000	14	9.84e-18	9.34e-15
5	325000	5	355000	227	9.91e-18	9.41e-15
3	625000	5	475000	24	9.94e-18	9.43e-15
5	465000	8	295000	18	1.01e-17	9.54e-15
13	25000	4	1175000	10	1.01e-17	9.6e-15
7	385000	7	415000	281	1.02e-17	9.64e-15
10	935000	9	1235000	15	1.02e-17	9.64e-15
13	1155000	7	815000	20	1.04e-17	9.89e-15
4	35000	6	5000	14	1.06e-17	1.01e-14
12	1265000	8	285000	19	1.08e-17	1.02e-14
4	975000	7	585000	14	1.09e-17	1.03e-14
11	1825000	11	1965000	69	1.1e-17	1.04e-14
13	1175000	3	585000	18	1.1e-17	1.04e-14
1	45000	4	55000	13	1.11e-17	1.05e-14
11	825000	6	455000	23	1.13e-17	1.06e-14
11	835000	6	485000	15	1.13e-17	1.07e-14
12	55000	4	55000	18	1.14e-17	1.08e-14
10	1645000	4	55000	14	1.15e-17	1.08e-14
11	25000	13	45000	13	1.15e-17	1.09e-14
1	465000	8	295000	17	1.19e-17	1.12e-14
12	1265000	8	275000	24	1.25e-17	1.17e-14
11	825000	5	475000	23	1.29e-17	1.21e-14
14	1085000	9	1225000	20	1.3e-17	1.22e-14
11	855000	3	625000	26	1.33e-17	1.25e-14
4	985000	4	1175000	33	1.35e-17	1.26e-14
12	1265000	13	1195000	21	1.39e-17	1.3e-14
4	1185000	7	25000	10	1.41e-17	1.32e-14
10	955000	4	665000	19	1.42e-17	1.33e-14
1	35000	1	625000	11	1.43e-17	1.34e-14
12	1275000	14	1075000	16	1.44e-17	1.34e-14
5	25000	8	45000	13	1.44e-17	1.34e-14
11	2025000	2	25000	14	1.44e-17	1.34e-14
7	545000	8	435000	15	1.44e-17	1.35e-14
14	1945000	14	1985000	206	1.45e-17	1.36e-14
11	825000	5	455000	15	1.57e-17	1.46e-14
11	1815000	11	1955000	100	1.58e-17	1.47e-14
12	1275000	3	605000	17	1.65e-17	1.54e-14
13	2865000	13	2895000	37	1.67e-17	1.55e-14
4	55000	7	585000	15	1.72e-17	1.6e-14
10	965000	14	1085000	24	1.74e-17	1.62e-14
11	25000	9	1505000	12	1.75e-17	1.63e-14
11	2015000	5	1335000	14	1.76e-17	1.63e-14
1	465000	4	625000	18	1.78e-17	1.66e-14
12	1295000	13	1155000	20	1.81e-17	1.68e-14
11	35000	11	75000	35	1.82e-17	1.69e-14
9	45000	9	1505000	11	1.83e-17	1.69e-14
3	605000	9	1235000	16	1.87e-17	1.74e-14
14	3005000	14	3055000	78	1.89e-17	1.75e-14
13	35000	8	1435000	12	1.96e-17	1.82e-14
4	35000	8	35000	14	1.97e-17	1.82e-14
12	15000	6	5000	13	1.97e-17	1.83e-14
8	1105000	8	1135000	165	2e-17	1.85e-14
10	1625000	2	25000	13	2.03e-17	1.87e-14
11	1795000	11	1965000	95	2.03e-17	1.87e-14
13	45000	4	55000	14	2.04e-17	1.89e-14
7	1175000	7	1205000	264	2.06e-17	1.9e-14
10	25000	12	15000	11	2.06e-17	1.9e-14
1	535000	4	555000	15	2.06e-17	1.9e-14
8	45000	8	455000	30	2.18e-17	2.01e-14
11	2035000	5	1325000	13	2.2e-17	2.03e-14
10	215000	10	245000	207	2.26e-17	2.08e-14
1	615000	10	35000	13	2.26e-17	2.08e-14
4	295000	4	1035000	41	2.28e-17	2.1e-14
11	855000	4	665000	23	2.29e-17	2.11e-14
3	75000	4	55000	17	2.33e-17	2.14e-14
6	815000	6	845000	174	2.37e-17	2.18e-14
12	1285000	3	585000	15	2.42e-17	2.22e-14
10	945000	4	655000	18	2.42e-17	2.22e-14
1	615000	4	45000	12	2.5e-17	2.3e-14
11	35000	11	2005000	17	2.51e-17	2.31e-14
13	105000	13	135000	214	2.52e-17	2.31e-14
10	1615000	6	1365000	12	2.54e-17	2.33e-14
4	975000	4	1145000	23	2.57e-17	2.35e-14
14	1085000	7	785000	25	2.63e-17	2.41e-14
11	2035000	14	3275000	11	2.64e-17	2.42e-14
12	35000	14	3205000	14	2.66e-17	2.43e-14
11	1965000	14	3105000	30	2.67e-17	2.44e-14
13	2475000	13	2535000	126	2.7e-17	2.47e-14
4	45000	7	25000	11	2.71e-17	2.47e-14
1	435000	12	1295000	22	2.79e-17	2.55e-14
7	535000	8	45000	17	2.88e-17	2.63e-14
13	1165000	14	1085000	13	2.88e-17	2.63e-14
13	35000	4	965000	12	2.89e-17	2.63e-14
7	1195000	7	1275000	156	3.18e-17	2.9e-14
14	1055000	9	1255000	22	3.22e-17	2.93e-14
4	15000	4	1195000	7	3.27e-17	2.98e-14
11	825000	4	665000	22	3.28e-17	2.99e-14
13	45000	3	35000	12	3.34e-17	3.04e-14
5	185000	5	215000	152	3.35e-17	3.05e-14
11	825000	3	615000	19	3.38e-17	3.07e-14
11	835000	7	805000	15	3.45e-17	3.14e-14
4	965000	8	25000	14	3.51e-17	3.19e-14
14	425000	14	465000	169	3.53e-17	3.21e-14
12	775000	12	905000	33	3.58e-17	3.25e-14
11	25000	8	1435000	13	3.63e-17	3.29e-14
1	155000	1	185000	115	3.69e-17	3.34e-14
1	615000	3	45000	12	3.75e-17	3.4e-14
2	455000	5	465000	17	3.76e-17	3.41e-14
12	1705000	12	2225000	17	3.85e-17	3.49e-14
4	1095000	4	1125000	175	3.91e-17	3.54e-14
14	1085000	4	655000	19	3.93e-17	3.56e-14
13	925000	13	955000	200	3.96e-17	3.59e-14
13	45000	9	25000	12	4.01e-17	3.63e-14
4	925000	4	1035000	109	4.12e-17	3.72e-14
4	965000	8	35000	14	4.22e-17	3.81e-14
10	375000	10	405000	292	4.29e-17	3.87e-14
11	855000	4	655000	20	4.41e-17	3.98e-14
12	1295000	3	585000	17	4.5e-17	4.06e-14
11	1685000	11	1965000	91	4.5e-17	4.06e-14
7	525000	7	585000	32	4.51e-17	4.07e-14
12	1705000	7	585000	13	4.61e-17	4.15e-14
6	1365000	9	1485000	12	4.68e-17	4.21e-14
14	3005000	14	3035000	120	4.89e-17	4.4e-14
4	295000	4	385000	124	4.95e-17	4.45e-14
13	45000	6	1365000	13	4.95e-17	4.45e-14
12	1735000	12	1785000	70	4.98e-17	4.48e-14
1	615000	10	1625000	13	5e-17	4.49e-14
2	25000	2	875000	16	5.23e-17	4.69e-14
1	555000	1	615000	49	5.41e-17	4.85e-14
12	855000	12	885000	160	5.49e-17	4.92e-14
13	2475000	13	2575000	104	5.52e-17	4.95e-14
14	1995000	14	2025000	112	5.53e-17	4.95e-14
7	765000	7	845000	103	5.54e-17	4.96e-14
3	595000	4	635000	16	5.58e-17	5e-14
14	655000	14	695000	166	5.59e-17	5e-14
2	445000	6	475000	19	5.62e-17	5.03e-14
11	1915000	11	1965000	142	5.65e-17	5.06e-14
5	435000	9	1235000	17	5.67e-17	5.06e-14
4	135000	4	165000	118	5.69e-17	5.09e-14
6	1365000	7	545000	15	5.7e-17	5.09e-14
7	25000	7	525000	14	5.75e-17	5.13e-14
1	615000	9	1465000	12	5.76e-17	5.15e-14
4	105000	4	145000	130	5.79e-17	5.17e-14
12	35000	6	5000	17	5.86e-17	5.23e-14
2	445000	4	625000	18	5.93e-17	5.29e-14
4	635000	8	295000	16	5.95e-17	5.3e-14
13	35000	7	555000	15	6e-17	5.35e-14
1	35000	12	35000	16	6e-17	5.35e-14
1	35000	1	115000	65	6.11e-17	5.44e-14
4	555000	8	45000	14	6.13e-17	5.45e-14
11	855000	12	1265000	25	6.2e-17	5.51e-14
3	765000	3	795000	190	6.2e-17	5.51e-14
10	925000	14	1055000	19	6.24e-17	5.55e-14
4	835000	4	865000	231	6.31e-17	5.61e-14
4	565000	4	975000	19	6.44e-17	5.72e-14
6	795000	6	825000	201	6.5e-17	5.77e-14
10	1645000	2	915000	10	6.6e-17	5.86e-14
6	5000	6	1335000	15	6.76e-17	5.99e-14
13	45000	2	25000	12	6.77e-17	6e-14
11	25000	12	2265000	9	6.82e-17	6.04e-14
6	1385000	9	1495000	10	6.83e-17	6.05e-14
12	2115000	12	2155000	119	6.84e-17	6.06e-14
14	1165000	14	1195000	220	7.05e-17	6.24e-14
11	25000	12	15000	12	7.17e-17	6.34e-14
12	2245000	4	975000	14	7.21e-17	6.38e-14
11	855000	9	1255000	22	7.49e-17	6.61e-14
14	2095000	14	2135000	198	7.61e-17	6.72e-14
14	2745000	14	2775000	166	7.68e-17	6.78e-14
1	455000	2	455000	13	7.87e-17	6.94e-14
8	335000	8	365000	254	7.87e-17	6.94e-14
1	435000	7	785000	25	7.96e-17	7.02e-14
13	1155000	2	445000	18	8.09e-17	7.12e-14
11	1965000	13	105000	27	8.19e-17	7.21e-14
12	1285000	14	1065000	14	8.24e-17	7.25e-14
8	295000	9	1245000	13	8.29e-17	7.29e-14
3	35000	4	1165000	14	8.35e-17	7.34e-14
2	445000	6	495000	20	8.4e-17	7.38e-14
4	145000	4	1165000	23	8.55e-17	7.51e-14
2	925000	4	25000	8	8.59e-17	7.55e-14
2	465000	8	295000	18	8.66e-17	7.61e-14
10	1625000	4	1155000	12	8.79e-17	7.72e-14
14	1055000	7	805000	19	8.79e-17	7.72e-14
10	945000	7	765000	20	8.87e-17	7.78e-14
1	455000	13	1175000	15	9.16e-17	8.04e-14
2	915000	6	1375000	10	9.46e-17	8.29e-14
4	925000	4	1105000	65	9.54e-17	8.36e-14
7	435000	7	465000	136	9.55e-17	8.37e-14
12	35000	12	765000	30	9.74e-17	8.53e-14
12	1685000	12	1745000	74	9.8e-17	8.58e-14
5	1335000	6	1365000	15	9.88e-17	8.65e-14
10	925000	9	1235000	16	9.96e-17	8.71e-14
4	75000	4	965000	14	9.98e-17	8.72e-14
4	965000	4	1005000	117	1.02e-16	8.93e-14
13	2855000	13	2895000	35	1.04e-16	9.09e-14
14	1055000	3	615000	19	1.05e-16	9.13e-14
8	265000	9	1235000	21	1.05e-16	9.16e-14
14	1425000	14	1475000	163	1.09e-16	9.51e-14
12	1295000	2	425000	21	1.09e-16	9.54e-14
1	35000	10	25000	12	1.1e-16	9.63e-14
6	635000	6	665000	259	1.11e-16	9.69e-14
1	455000	7	795000	16	1.15e-16	1e-13
11	855000	5	445000	25	1.15e-16	1e-13
11	885000	7	795000	25	1.18e-16	1.03e-13
4	135000	4	1105000	25	1.18e-16	1.03e-13
10	925000	2	445000	16	1.22e-16	1.06e-13
1	595000	8	45000	13	1.23e-16	1.07e-13
1	15000	1	615000	12	1.23e-16	1.07e-13
4	975000	7	575000	12	1.25e-16	1.08e-13
10	945000	13	1165000	12	1.25e-16	1.09e-13
10	935000	13	1165000	10	1.25e-16	1.09e-13
6	1375000	8	1445000	11	1.26e-16	1.1e-13
3	425000	3	455000	236	1.28e-16	1.11e-13
12	1195000	12	1225000	294	1.3e-16	1.13e-13
4	15000	4	55000	32	1.31e-16	1.13e-13
11	2025000	14	3285000	10	1.32e-16	1.15e-13
1	465000	12	1295000	18	1.33e-16	1.15e-13
11	695000	11	735000	208	1.35e-16	1.17e-13
7	545000	7	1425000	19	1.38e-16	1.19e-13
3	125000	3	1035000	19	1.4e-16	1.21e-13
5	335000	5	395000	137	1.42e-16	1.23e-13
10	925000	7	815000	17	1.42e-16	1.23e-13
11	835000	3	595000	15	1.44e-16	1.24e-13
12	1695000	8	25000	16	1.45e-16	1.26e-13
3	15000	3	45000	29	1.46e-16	1.26e-13
13	45000	7	545000	13	1.52e-16	1.31e-13
12	35000	14	45000	18	1.53e-16	1.32e-13
1	35000	10	1675000	10	1.56e-16	1.35e-13
2	445000	9	1255000	18	1.57e-16	1.36e-13
7	415000	7	455000	156	1.6e-16	1.38e-13
11	835000	14	1055000	18	1.61e-16	1.38e-13
11	2015000	2	25000	12	1.62e-16	1.39e-13
7	35000	7	585000	16	1.69e-16	1.45e-13
8	165000	8	215000	109	1.73e-16	1.49e-13
6	545000	6	575000	287	1.75e-16	1.51e-13
6	5000	9	1535000	8	1.81e-16	1.56e-13
10	955000	14	1085000	19	1.83e-16	1.57e-13
14	3225000	14	3255000	61	1.87e-16	1.6e-13
12	35000	8	1405000	16	1.87e-16	1.61e-13
13	1175000	3	605000	17	1.92e-16	1.64e-13
4	655000	6	455000	18	1.94e-16	1.66e-13
12	55000	13	45000	14	2e-16	1.71e-13
14	1055000	2	445000	20	2.02e-16	1.73e-13
12	1695000	12	2195000	23	2.04e-16	1.74e-13
12	15000	8	1405000	12	2.06e-16	1.76e-13
6	5000	9	1505000	12	2.1e-16	1.8e-13
10	35000	10	1605000	13	2.16e-16	1.85e-13
12	1295000	13	1165000	12	2.17e-16	1.86e-13
1	35000	10	1625000	13	2.23e-16	1.9e-13
11	815000	3	595000	18	2.27e-16	1.94e-13
12	15000	12	775000	16	2.3e-16	1.97e-13
2	475000	7	795000	22	2.32e-16	1.98e-13
11	2025000	8	45000	16	2.39e-16	2.04e-13
12	1415000	12	1445000	289	2.44e-16	2.08e-13
11	35000	11	1995000	15	2.47e-16	2.1e-13
3	615000	7	805000	15	2.52e-16	2.14e-13
4	735000	4	775000	134	2.57e-16	2.18e-13
5	485000	5	515000	129	2.57e-16	2.19e-13
13	35000	4	1155000	11	2.62e-16	2.23e-13
11	865000	7	785000	22	2.63e-16	2.24e-13
5	445000	7	775000	23	2.63e-16	2.24e-13
4	35000	6	1355000	12	2.66e-16	2.26e-13
10	1295000	10	1325000	226	2.67e-16	2.27e-13
13	2885000	8	1405000	11	2.69e-16	2.28e-13
2	315000	2	365000	178	2.71e-16	2.3e-13
13	1165000	3	595000	11	2.78e-16	2.36e-13
12	35000	6	1375000	14	2.8e-16	2.37e-13
12	2245000	6	1355000	13	2.82e-16	2.39e-13
1	35000	7	585000	13	2.84e-16	2.4e-13
1	565000	4	605000	12	2.86e-16	2.42e-13
12	1305000	7	845000	18	2.88e-16	2.43e-13
2	25000	2	925000	11	2.95e-16	2.49e-13
11	115000	12	35000	15	2.96e-16	2.51e-13
14	1065000	5	465000	15	2.97e-16	2.51e-13
13	45000	6	1335000	11	2.99e-16	2.53e-13
8	1385000	8	1415000	62	3e-16	2.53e-13
12	1265000	6	475000	22	3e-16	2.53e-13
4	35000	7	25000	11	3.02e-16	2.55e-13
3	75000	8	45000	17	3.03e-16	2.56e-13
13	1175000	6	495000	22	3.05e-16	2.58e-13
8	25000	9	1505000	12	3.06e-16	2.58e-13
12	1705000	4	55000	14	3.09e-16	2.61e-13
10	35000	12	1725000	13	3.12e-16	2.63e-13
12	1265000	12	1305000	138	3.26e-16	2.74e-13
12	1725000	4	1165000	15	3.32e-16	2.79e-13
13	1175000	9	1215000	19	3.34e-16	2.81e-13
1	455000	10	945000	14	3.43e-16	2.88e-13
5	25000	7	1425000	11	3.43e-16	2.88e-13
10	955000	7	835000	18	3.45e-16	2.89e-13
11	825000	5	435000	19	3.55e-16	2.98e-13
10	1405000	10	1455000	78	3.56e-16	2.99e-13
13	45000	4	1175000	12	3.6e-16	3.02e-13
12	35000	9	45000	12	3.65e-16	3.07e-13
11	845000	12	1285000	14	3.68e-16	3.08e-13
12	15000	12	45000	50	3.76e-16	3.15e-13
11	1805000	11	1955000	85	3.78e-16	3.17e-13
4	975000	4	1005000	167	3.79e-16	3.18e-13
11	1695000	11	1725000	157	3.84e-16	3.21e-13
13	1855000	13	1885000	192	4e-16	3.35e-13
2	325000	2	375000	140	4.03e-16	3.37e-13
12	1735000	13	35000	11	4.05e-16	3.39e-13
7	45000	7	555000	20	4.12e-16	3.44e-13
4	125000	4	165000	78	4.29e-16	3.58e-13
12	35000	8	1395000	16	4.29e-16	3.59e-13
11	1325000	11	1955000	40	4.36e-16	3.64e-13
1	615000	4	55000	14	4.38e-16	3.65e-13
4	625000	6	475000	19	4.42e-16	3.69e-13
10	945000	3	585000	16	4.56e-16	3.8e-13
11	885000	7	785000	25	4.57e-16	3.81e-13
4	795000	4	825000	103	4.63e-16	3.85e-13
6	125000	6	175000	94	4.66e-16	3.88e-13
8	1315000	8	1365000	123	4.68e-16	3.89e-13
12	1695000	4	55000	16	5.16e-16	4.29e-13
5	445000	6	475000	22	5.21e-16	4.33e-13
11	2025000	4	55000	15	5.26e-16	4.37e-13
1	435000	14	1055000	23	5.37e-16	4.46e-13
1	555000	8	435000	13	5.41e-16	4.49e-13
2	485000	7	785000	23	5.41e-16	4.49e-13
10	1645000	3	1035000	12	5.49e-16	4.56e-13
8	1115000	8	1165000	125	5.52e-16	4.58e-13
10	1615000	11	35000	12	5.53e-16	4.58e-13
6	225000	6	255000	106	5.6e-16	4.65e-13
11	35000	13	25000	10	5.74e-16	4.76e-13
12	1665000	12	1695000	177	5.81e-16	4.82e-13
12	1295000	9	1265000	16	5.82e-16	4.82e-13
7	85000	7	595000	24	5.93e-16	4.91e-13
11	15000	11	2035000	9	5.94e-16	4.92e-13
3	625000	6	475000	22	5.95e-16	4.92e-13
13	45000	6	1375000	11	5.96e-16	4.93e-13
4	965000	4	1085000	45	5.97e-16	4.93e-13
10	1645000	12	1695000	13	6.05e-16	5e-13
12	1275000	2	465000	19	6.05e-16	5e-13
12	1365000	12	1405000	219	6.07e-16	5.01e-13
7	1415000	9	25000	9	6.08e-16	5.02e-13
11	1505000	11	1965000	63	6.1e-16	5.03e-13
1	535000	4	605000	15	6.11e-16	5.04e-13
1	615000	9	1525000	9	6.12e-16	5.05e-13
5	365000	5	395000	286	6.13e-16	5.05e-13
2	55000	8	45000	12	6.16e-16	5.08e-13
10	1605000	7	555000	14	6.24e-16	5.14e-13
6	495000	7	805000	18	6.28e-16	5.17e-13
4	1165000	7	595000	14	6.33e-16	5.21e-13
12	2115000	12	2145000	163	6.43e-16	5.29e-13
12	1265000	5	475000	22	6.44e-16	5.3e-13
2	635000	2	675000	133	6.6e-16	5.43e-13
13	1195000	3	595000	16	6.61e-16	5.43e-13
13	1775000	13	1825000	118	6.62e-16	5.44e-13
12	1705000	12	2195000	19	6.64e-16	5.45e-13
4	985000	4	1155000	28	6.65e-16	5.46e-13
14	1085000	5	475000	21	6.66e-16	5.47e-13
5	445000	6	485000	18	6.75e-16	5.54e-13
3	1035000	6	5000	14	6.97e-16	5.72e-13
5	475000	7	785000	23	6.97e-16	5.72e-13
12	55000	12	1695000	20	7.03e-16	5.76e-13
10	1605000	4	965000	11	7.12e-16	5.83e-13
11	2025000	6	1365000	14	7.2e-16	5.9e-13
3	595000	8	275000	18	7.22e-16	5.91e-13
4	555000	4	965000	18	7.23e-16	5.92e-13
10	875000	11	885000	20	7.25e-16	5.93e-13
3	615000	6	475000	17	7.31e-16	5.98e-13
11	2035000	8	45000	14	7.42e-16	6.06e-13
10	35000	6	1355000	12	7.52e-16	6.14e-13
2	25000	2	935000	10	7.58e-16	6.2e-13
8	415000	8	445000	127	7.63e-16	6.23e-13
12	265000	12	295000	188	7.69e-16	6.28e-13
2	465000	9	1205000	18	7.81e-16	6.37e-13
12	1275000	6	485000	16	7.94e-16	6.48e-13
5	465000	7	805000	16	8.04e-16	6.56e-13
13	35000	4	35000	11	8.42e-16	6.86e-13
12	1265000	2	475000	21	8.46e-16	6.9e-13
6	5000	7	555000	17	8.47e-16	6.91e-13
11	1955000	13	105000	26	8.51e-16	6.94e-13
1	615000	6	1365000	13	8.63e-16	7.03e-13
5	195000	5	235000	206	8.67e-16	7.06e-13
12	1385000	12	1415000	261	8.7e-16	7.09e-13
11	1865000	11	1965000	125	8.73e-16	7.1e-13
2	485000	5	445000	22	8.74e-16	7.11e-13
14	2505000	14	2545000	85	8.81e-16	7.16e-13
7	585000	8	445000	12	8.81e-16	7.16e-13
2	445000	5	465000	17	8.9e-16	7.23e-13
9	145000	9	225000	93	8.95e-16	7.28e-13
1	565000	8	45000	14	8.99e-16	7.3e-13
2	25000	3	45000	11	9.07e-16	7.37e-13
2	465000	4	655000	17	9.29e-16	7.54e-13
3	585000	7	825000	13	9.32e-16	7.56e-13
10	925000	13	1155000	16	9.46e-16	7.67e-13
10	1645000	9	1495000	10	9.47e-16	7.68e-13
4	555000	7	555000	14	9.92e-16	8.04e-13
2	25000	7	555000	15	1e-15	8.13e-13
4	35000	4	75000	43	1e-15	8.13e-13
12	35000	12	1705000	17	1.01e-15	8.17e-13
13	2895000	4	35000	10	1.01e-15	8.2e-13
9	25000	9	75000	37	1.03e-15	8.33e-13
5	1325000	7	1425000	13	1.04e-15	8.4e-13
12	1465000	12	1495000	143	1.05e-15	8.5e-13
11	855000	3	595000	19	1.06e-15	8.56e-13
2	25000	7	545000	13	1.07e-15	8.64e-13
12	55000	7	25000	13	1.08e-15	8.71e-13
1	35000	1	565000	19	1.09e-15	8.77e-13
12	55000	14	3225000	15	1.1e-15	8.9e-13
12	1725000	12	1755000	138	1.12e-15	9e-13
6	125000	6	155000	140	1.12e-15	9.01e-13
4	55000	4	935000	22	1.18e-15	9.47e-13
7	415000	7	465000	125	1.18e-15	9.48e-13
13	35000	4	1125000	13	1.18e-15	9.53e-13
1	575000	8	45000	12	1.21e-15	9.72e-13
2	345000	2	375000	281	1.21e-15	9.73e-13
4	45000	4	1155000	12	1.21e-15	9.73e-13
4	975000	8	35000	14	1.21e-15	9.74e-13
14	1085000	2	415000	24	1.23e-15	9.91e-13
12	35000	12	1695000	20	1.24e-15	9.98e-13
1	65000	2	65000	8	1.27e-15	1.02e-12
4	55000	9	1395000	13	1.29e-15	1.03e-12
8	1085000	8	1125000	179	1.3e-15	1.04e-12
11	135000	13	105000	17	1.32e-15	1.06e-12
12	2245000	6	1385000	11	1.32e-15	1.06e-12
12	1695000	7	515000	13	1.34e-15	1.07e-12
6	5000	7	1435000	9	1.35e-15	1.08e-12
4	1165000	4	1195000	31	1.36e-15	1.09e-12
12	35000	14	3255000	13	1.37e-15	1.1e-12
4	925000	4	1085000	68	1.38e-15	1.11e-12
12	2215000	4	1165000	12	1.39e-15	1.11e-12
3	575000	4	665000	20	1.4e-15	1.12e-12
12	1285000	9	1255000	16	1.4e-15	1.12e-12
4	1175000	7	1425000	13	1.4e-15	1.12e-12
12	775000	12	1705000	16	1.4e-15	1.12e-12
4	45000	4	1125000	15	1.45e-15	1.16e-12
11	45000	13	35000	11	1.47e-15	1.17e-12
14	1075000	6	475000	15	1.48e-15	1.18e-12
13	45000	8	1405000	12	1.49e-15	1.19e-12
4	55000	4	155000	33	1.5e-15	1.2e-12
6	5000	7	15000	9	1.51e-15	1.2e-12
12	1295000	3	595000	17	1.52e-15	1.21e-12
4	975000	4	1105000	48	1.53e-15	1.22e-12
1	435000	11	825000	22	1.57e-15	1.25e-12
3	605000	6	475000	16	1.59e-15	1.26e-12
10	1675000	3	15000	7	1.59e-15	1.27e-12
13	45000	14	25000	9	1.6e-15	1.27e-12
1	455000	5	445000	15	1.61e-15	1.28e-12
14	3225000	14	3275000	39	1.64e-15	1.3e-12
14	1085000	2	465000	20	1.66e-15	1.32e-12
5	445000	6	495000	23	1.66e-15	1.32e-12
1	615000	7	25000	11	1.68e-15	1.33e-12
12	15000	7	25000	10	1.69e-15	1.34e-12
2	615000	2	645000	183	1.69e-15	1.34e-12
6	375000	6	405000	242	1.7e-15	1.35e-12
7	1105000	7	1155000	120	1.73e-15	1.37e-12
11	825000	13	1145000	18	1.73e-15	1.37e-12
5	1025000	5	1105000	83	1.74e-15	1.38e-12
11	825000	9	1205000	19	1.76e-15	1.4e-12
4	35000	8	15000	9	1.77e-15	1.4e-12
12	1725000	13	45000	12	1.77e-15	1.4e-12
13	1175000	3	625000	22	1.78e-15	1.4e-12
11	2025000	13	35000	12	1.78e-15	1.41e-12
5	1335000	7	25000	12	1.79e-15	1.42e-12
11	855000	11	885000	282	1.8e-15	1.42e-12
1	115000	4	1105000	19	1.8e-15	1.42e-12
13	1195000	7	785000	20	1.85e-15	1.46e-12
6	1375000	9	1505000	10	1.87e-15	1.47e-12
2	25000	2	865000	15	1.87e-15	1.48e-12
10	975000	3	625000	22	1.88e-15	1.49e-12
14	1085000	4	665000	20	1.9e-15	1.5e-12
1	455000	13	1165000	9	1.91e-15	1.5e-12
11	855000	6	495000	23	1.95e-15	1.53e-12
10	945000	11	815000	19	1.98e-15	1.56e-12
12	1735000	12	2225000	15	2.02e-15	1.59e-12
12	1695000	6	5000	15	2.04e-15	1.6e-12
7	525000	7	595000	28	2.06e-15	1.62e-12
12	1245000	9	1205000	18	2.09e-15	1.64e-12
10	1625000	7	45000	10	2.1e-15	1.65e-12
4	1175000	6	1365000	13	2.11e-15	1.66e-12
9	225000	9	275000	99	2.18e-15	1.71e-12
4	985000	7	535000	14	2.19e-15	1.72e-12
6	1135000	6	1265000	116	2.25e-15	1.76e-12
14	2145000	14	2195000	143	2.26e-15	1.77e-12
1	35000	9	25000	12	2.26e-15	1.77e-12
13	935000	13	965000	96	2.27e-15	1.78e-12
6	1135000	6	1185000	180	2.27e-15	1.78e-12
3	1035000	4	975000	13	2.27e-15	1.78e-12
6	5000	6	1385000	13	2.31e-15	1.81e-12
7	805000	9	1225000	15	2.33e-15	1.82e-12
12	1275000	6	495000	20	2.37e-15	1.86e-12
12	35000	8	35000	16	2.38e-15	1.86e-12
3	15000	3	1045000	8	2.39e-15	1.86e-12
4	555000	4	975000	19	2.41e-15	1.89e-12
2	455000	5	445000	18	2.42e-15	1.89e-12
7	1125000	7	1155000	141	2.47e-15	1.93e-12
11	855000	5	505000	23	2.48e-15	1.94e-12
13	475000	13	505000	150	2.5e-15	1.95e-12
4	1165000	8	1435000	13	2.51e-15	1.96e-12
8	1435000	8	1465000	22	2.52e-15	1.96e-12
1	35000	7	1425000	13	2.53e-15	1.97e-12
4	85000	4	1155000	12	2.53e-15	1.97e-12
10	965000	12	1265000	23	2.54e-15	1.98e-12
12	35000	14	3235000	14	2.63e-15	2.05e-12
11	35000	7	535000	15	2.65e-15	2.06e-12
3	615000	9	1255000	16	2.66e-15	2.07e-12
13	1145000	8	265000	19	2.67e-15	2.08e-12
13	1115000	9	1205000	19	2.68e-15	2.08e-12
4	645000	5	455000	9	2.7e-15	2.09e-12
12	1215000	4	675000	19	2.72e-15	2.11e-12
7	415000	7	475000	104	2.73e-15	2.12e-12
11	2035000	4	55000	13	2.74e-15	2.12e-12
2	35000	2	65000	42	2.9e-15	2.24e-12
12	1835000	12	1865000	210	2.95e-15	2.28e-12
12	1275000	3	615000	16	2.96e-15	2.29e-12
13	1155000	9	1215000	17	2.97e-15	2.3e-12
1	35000	2	915000	10	2.98e-15	2.3e-12
14	2745000	14	2785000	200	3.06e-15	2.37e-12
11	2025000	4	1175000	13	3.11e-15	2.41e-12
10	35000	6	1375000	11	3.19e-15	2.46e-12
10	25000	13	25000	8	3.24e-15	2.5e-12
10	945000	3	615000	16	3.26e-15	2.52e-12
3	625000	4	675000	20	3.27e-15	2.53e-12
11	855000	3	615000	18	3.31e-15	2.55e-12
12	1275000	9	1255000	18	3.31e-15	2.55e-12
2	465000	6	475000	19	3.34e-15	2.57e-12
10	965000	7	785000	24	3.4e-15	2.62e-12
13	2895000	8	15000	8	3.4e-15	2.62e-12
1	515000	4	515000	20	3.43e-15	2.64e-12
1	45000	1	615000	15	3.45e-15	2.66e-12
4	35000	8	1435000	11	3.45e-15	2.66e-12
4	295000	4	395000	102	3.52e-15	2.71e-12
11	855000	13	1235000	23	3.54e-15	2.72e-12
2	415000	7	785000	26	3.57e-15	2.75e-12
1	25000	8	45000	10	3.6e-15	2.77e-12
5	495000	8	255000	25	3.61e-15	2.77e-12
9	1475000	9	1505000	33	3.65e-15	2.8e-12
3	755000	3	815000	148	3.7e-15	2.84e-12
12	1245000	14	1055000	21	3.77e-15	2.89e-12
11	855000	7	845000	22	3.8e-15	2.91e-12
14	255000	14	305000	145	3.8e-15	2.91e-12
3	595000	8	285000	14	3.9e-15	2.99e-12
13	1155000	3	605000	15	3.92e-15	3e-12
4	1175000	6	1355000	12	3.93e-15	3.01e-12
11	1855000	11	1885000	190	3.95e-15	3.02e-12
12	35000	7	1395000	12	3.99e-15	3.05e-12
14	1045000	4	655000	16	4.15e-15	3.17e-12
4	1005000	4	1165000	65	4.15e-15	3.17e-12
1	35000	12	15000	11	4.17e-15	3.19e-12
12	2245000	8	1405000	13	4.18e-15	3.2e-12
4	925000	4	1025000	64	4.21e-15	3.22e-12
7	785000	9	1205000	20	4.22e-15	3.22e-12
12	1305000	9	1195000	16	4.22e-15	3.22e-12
2	415000	3	625000	25	4.24e-15	3.23e-12
13	135000	13	205000	109	4.28e-15	3.26e-12
1	615000	4	15000	8	4.33e-15	3.3e-12
4	55000	8	1445000	12	4.41e-15	3.36e-12
10	975000	2	415000	23	4.47e-15	3.4e-12
1	455000	9	1245000	10	4.47e-15	3.4e-12
14	2285000	14	2315000	201	4.53e-15	3.44e-12
2	485000	8	265000	22	4.53e-15	3.44e-12
3	745000	3	775000	153	4.52e-15	3.44e-12
13	45000	13	2885000	10	4.62e-15	3.52e-12
1	615000	4	1155000	11	4.64e-15	3.53e-12
4	985000	7	555000	16	4.67e-15	3.55e-12
8	1165000	8	1205000	95	4.72e-15	3.59e-12
3	615000	7	825000	13	4.75e-15	3.61e-12
10	945000	12	1305000	16	4.77e-15	3.62e-12
11	855000	14	1085000	22	4.78e-15	3.63e-12
12	2245000	3	75000	14	4.79e-15	3.64e-12
11	135000	7	1355000	14	4.8e-15	3.64e-12
13	2835000	13	2865000	55	4.8e-15	3.64e-12
1	515000	4	535000	21	4.84e-15	3.67e-12
4	1105000	4	1165000	87	4.99e-15	3.78e-12
3	615000	7	795000	18	5.02e-15	3.81e-12
12	1385000	12	1435000	178	5.07e-15	3.84e-12
4	965000	6	15000	9	5.07e-15	3.84e-12
10	35000	4	55000	13	5.08e-15	3.85e-12
12	15000	12	65000	34	5.12e-15	3.88e-12
10	965000	3	625000	23	5.13e-15	3.88e-12
1	425000	2	475000	18	5.19e-15	3.92e-12
7	25000	7	565000	18	5.22e-15	3.95e-12
10	965000	11	855000	23	5.24e-15	3.96e-12
11	845000	9	1225000	14	5.25e-15	3.97e-12
5	1325000	6	5000	13	5.27e-15	3.98e-12
14	2135000	14	2185000	119	5.3e-15	4.01e-12
13	35000	14	3255000	10	5.31e-15	4.01e-12
10	965000	12	1255000	20	5.34e-15	4.03e-12
10	1665000	9	1525000	6	5.35e-15	4.03e-12
2	455000	7	805000	14	5.38e-15	4.06e-12
2	465000	7	805000	16	5.45e-15	4.11e-12
10	1645000	8	25000	12	5.46e-15	4.12e-12
10	1555000	10	1645000	42	5.48e-15	4.13e-12
13	1155000	3	595000	16	5.64e-15	4.25e-12
3	1035000	6	1365000	13	5.64e-15	4.25e-12
4	1155000	7	595000	11	5.65e-15	4.26e-12
4	185000	4	295000	69	5.73e-15	4.31e-12
7	795000	8	305000	13	5.87e-15	4.42e-12
5	475000	8	295000	17	5.94e-15	4.47e-12
7	195000	7	275000	111	5.95e-15	4.48e-12
13	2575000	13	2605000	215	6.03e-15	4.53e-12
2	925000	7	1425000	9	6.14e-15	4.62e-12
4	125000	4	1165000	18	6.17e-15	4.63e-12
12	415000	12	445000	140	6.22e-15	4.68e-12
1	435000	12	1265000	22	6.31e-15	4.74e-12
4	1175000	5	25000	10	6.31e-15	4.74e-12
3	625000	8	265000	24	6.36e-15	4.77e-12
1	555000	7	555000	15	6.36e-15	4.77e-12
14	3285000	7	1425000	9	6.37e-15	4.78e-12
10	1645000	8	35000	12	6.39e-15	4.79e-12
14	3155000	14	3225000	67	6.39e-15	4.79e-12
11	25000	13	2885000	10	6.41e-15	4.8e-12
13	35000	13	2895000	10	6.43e-15	4.82e-12
14	3275000	9	65000	7	6.55e-15	4.9e-12
14	1075000	8	295000	13	6.64e-15	4.97e-12
12	1295000	3	615000	16	6.65e-15	4.97e-12
12	115000	12	155000	96	6.72e-15	5.02e-12
14	1085000	8	325000	20	6.72e-15	5.02e-12
4	665000	6	495000	20	6.78e-15	5.06e-12
1	35000	6	1355000	12	6.78e-15	5.07e-12
5	175000	5	235000	147	6.8e-15	5.08e-12
2	25000	7	15000	8	6.82e-15	5.09e-12
12	1705000	8	435000	12	6.83e-15	5.1e-12
2	25000	4	35000	11	6.9e-15	5.15e-12
12	35000	12	2195000	15	7.05e-15	5.26e-12
14	3245000	9	65000	8	7.08e-15	5.28e-12
10	945000	3	575000	19	7.11e-15	5.3e-12
7	1255000	7	1285000	202	7.12e-15	5.31e-12
1	615000	8	15000	9	7.27e-15	5.42e-12
12	105000	12	155000	88	7.27e-15	5.42e-12
7	35000	7	1425000	12	7.29e-15	5.43e-12
[truncated: 16,321 more rows]

## Sheet: Schizonts_contact_FDR0.01
Chr	Mid(10kb)	Chr	Mid(10kb)	Raw contact count	p-value(after ICE normalization)	q-value(after ICE normalization)
6	475000	7	815000	254	5.27e-286	6.67e-282
12	2195000	9	65000	127	2.04e-283	2.53e-279
11	825000	6	475000	250	8.32e-256	8.61e-252
11	825000	13	1175000	250	4.23e-250	4.17e-246
11	825000	7	815000	233	9.09e-239	7.93e-235
13	1175000	7	815000	219	3.36e-228	2.69e-224
11	825000	2	445000	209	9.54e-223	7.33e-219
2	445000	8	295000	181	2.46e-222	1.88e-218
12	1285000	7	815000	183	2.88e-220	2.15e-216
11	825000	12	1285000	192	2.67e-216	1.93e-212
2	445000	6	475000	191	4.55e-209	3.17e-205
13	1175000	6	475000	207	1.19e-204	7.97e-201
6	485000	8	295000	158	1.9e-203	1.25e-199
7	815000	8	295000	177	1.68e-200	1.09e-196
12	1285000	8	295000	158	1.8e-200	1.16e-196
2	445000	7	815000	181	1.15e-199	7.38e-196
12	1285000	13	1175000	175	5.31e-198	3.36e-194
13	1175000	2	445000	186	2.63e-197	1.65e-193
11	825000	8	295000	185	4.4e-195	2.7e-191
6	475000	8	295000	176	1.43e-193	8.61e-190
11	825000	2	455000	174	1.06e-186	6.12e-183
13	1175000	5	445000	209	1.83e-185	1.04e-181
1	465000	13	1175000	173	1.68e-183	9.46e-180
14	1075000	7	815000	146	4.18e-181	2.31e-177
1	465000	7	815000	163	1.2e-177	6.44e-174
6	1235000	6	1265000	1575	1.42e-177	7.55e-174
12	1285000	6	475000	158	8.57e-176	4.51e-172
10	935000	11	825000	147	7.13e-172	3.67e-168
11	825000	3	605000	157	3.09e-170	1.56e-166
4	1005000	4	1035000	1541	1.01e-169	5.07e-166
11	835000	7	815000	146	4.72e-168	2.34e-164
1	465000	6	475000	158	2.25e-165	1.09e-161
13	1175000	8	295000	159	1.21e-164	5.81e-161
5	465000	7	815000	161	6.89e-163	3.23e-159
11	825000	5	465000	172	3.29e-162	1.52e-158
11	825000	6	485000	153	5.16e-161	2.35e-157
11	825000	9	1235000	165	6.84e-161	3.1e-157
10	945000	11	825000	174	5.75e-159	2.57e-155
1	465000	11	825000	160	8.01e-158	3.54e-154
6	475000	9	1235000	155	2.47e-157	1.09e-153
11	835000	6	475000	141	5.65e-156	2.44e-152
2	455000	7	815000	143	9.1e-156	3.92e-152
13	1175000	9	1235000	156	3.38e-155	1.45e-151
11	825000	5	445000	191	1.2e-154	5.1e-151
10	945000	7	815000	159	1.35e-154	5.71e-151
14	1075000	2	445000	122	6.25e-153	2.62e-149
12	1285000	2	455000	125	4.43e-152	1.85e-148
11	835000	2	445000	128	1.67e-151	6.93e-148
6	485000	7	815000	137	3.29e-151	1.36e-147
10	945000	6	475000	160	3.81e-151	1.57e-147
14	1075000	6	475000	130	4.42e-151	1.82e-147
12	1285000	2	445000	131	4.97e-151	2.04e-147
12	1285000	5	455000	102	8.56e-151	3.49e-147
11	825000	12	1275000	167	2.93e-150	1.18e-146
11	835000	8	295000	123	2.2e-148	8.78e-145
5	445000	6	475000	176	5.02e-148	1.99e-144
10	935000	6	475000	125	3.82e-146	1.47e-142
12	1275000	6	485000	132	4.96e-145	1.89e-141
10	945000	13	1175000	156	2.98e-142	1.11e-138
1	465000	8	295000	127	2.42e-141	8.99e-138
10	935000	12	1285000	107	3.26e-141	1.21e-137
3	595000	6	475000	140	3.41e-141	1.26e-137
1	455000	6	475000	115	5.88e-140	2.15e-136
13	1175000	7	805000	137	1.77e-139	6.43e-136
2	445000	9	1235000	131	3.13e-139	1.13e-135
11	825000	14	1085000	169	5.38e-139	1.94e-135
12	1275000	6	475000	149	6.89e-137	2.45e-133
13	1175000	6	485000	132	1.19e-136	4.21e-133
10	945000	2	445000	137	1.25e-136	4.4e-133
10	935000	7	815000	116	1.17e-135	4.07e-132
5	465000	6	475000	143	1.59e-133	5.45e-130
5	445000	7	815000	160	2.89e-133	9.86e-130
5	445000	9	1235000	149	3.47e-133	1.18e-129
12	1365000	12	1395000	1551	1.05e-132	3.55e-129
2	455000	8	295000	117	1.65e-132	5.55e-129
11	825000	14	1075000	122	1.34e-130	4.47e-127
13	1175000	6	495000	160	2.95e-130	9.8e-127
12	1285000	9	1235000	117	3.55e-130	1.17e-126
3	595000	5	445000	142	4.65e-129	1.53e-125
14	1085000	5	445000	166	8.54e-129	2.8e-125
10	935000	8	295000	103	2.06e-128	6.73e-125
4	635000	6	475000	128	2.42e-128	7.9e-125
11	825000	9	1255000	149	1.01e-127	3.29e-124
5	455000	7	815000	99	6.6e-127	2.13e-123
12	1275000	7	815000	138	1.07e-126	3.47e-123
14	1065000	6	475000	116	1.85e-126	5.96e-123
1	465000	2	445000	120	3.71e-126	1.19e-122
1	465000	7	795000	142	1.23e-125	3.92e-122
2	445000	6	485000	113	1.31e-125	4.15e-122
11	825000	12	1295000	150	2.92e-125	9.23e-122
11	835000	13	1175000	122	5.16e-125	1.63e-121
14	1085000	6	475000	149	1.23e-124	3.86e-121
4	775000	4	805000	1258	1.95e-124	6.12e-121
5	445000	7	795000	173	2.84e-124	8.89e-121
11	825000	4	635000	130	1.07e-122	3.34e-119
7	815000	9	1235000	127	1.45e-122	4.5e-119
1	465000	12	1285000	109	9.01e-121	2.76e-117
12	1285000	14	1075000	96	3.06e-120	9.35e-117
11	825000	7	805000	127	4.78e-120	1.46e-116
3	595000	7	815000	122	5.52e-120	1.68e-116
12	1295000	7	815000	135	8.73e-120	2.65e-116
2	445000	5	445000	139	1.21e-119	3.65e-116
1	465000	9	1235000	115	1.43e-119	4.3e-116
2	875000	6	55000	59	2.06e-119	6.2e-116
1	455000	7	815000	100	4.17e-119	1.25e-115
12	1285000	6	485000	102	6.1e-119	1.82e-115
12	1275000	13	1175000	137	3.37e-118	1e-114
5	245000	5	275000	1531	4.54e-118	1.35e-114
13	1175000	7	795000	155	4.19e-117	1.23e-113
12	1295000	5	445000	148	6.01e-117	1.76e-113
12	1295000	13	1175000	138	1.94e-116	5.64e-113
1	455000	12	1285000	88	2.17e-116	6.31e-113
11	835000	12	1285000	99	2.26e-116	6.56e-113
2	455000	3	595000	106	5.22e-116	1.51e-112
13	1175000	2	455000	120	7.65e-116	2.21e-112
10	945000	5	445000	144	5.5e-115	1.58e-111
11	825000	7	795000	158	4.41e-114	1.26e-110
12	1275000	8	295000	117	4.46e-114	1.27e-110
10	945000	8	295000	117	9.13e-114	2.59e-110
7	815000	9	1245000	94	1.42e-113	4.02e-110
11	825000	3	595000	126	1.42e-113	4.02e-110
3	605000	6	475000	112	1.71e-113	4.83e-110
12	1285000	5	465000	109	8.59e-113	2.42e-109
11	825000	5	455000	96	1.55e-112	4.33e-109
7	815000	8	305000	86	1.98e-112	5.53e-109
7	1105000	7	1135000	826	5.3e-112	1.47e-108
6	475000	9	1245000	94	1.1e-110	3.01e-107
2	645000	2	675000	1104	1.68e-110	4.58e-107
2	455000	6	475000	114	2.64e-110	7.19e-107
6	475000	9	1255000	128	3.1e-110	8.43e-107
6	475000	7	795000	146	4.11e-110	1.11e-106
12	1275000	2	445000	117	1.33e-109	3.6e-106
12	1275000	5	445000	139	1.99e-109	5.38e-106
10	945000	12	1285000	109	4.87e-109	1.31e-105
14	1065000	7	815000	102	4.98e-109	1.34e-105
12	1285000	4	645000	76	9.4e-109	2.51e-105
13	1175000	5	465000	126	1.81e-108	4.82e-105
12	1275000	5	465000	120	1.87e-108	4.97e-105
14	1055000	14	1085000	1039	1.99e-108	5.29e-105
14	1075000	8	295000	92	2.23e-108	5.92e-105
6	475000	7	805000	112	1.59e-107	4.21e-104
4	645000	7	815000	83	1.93e-106	5.04e-103
12	1285000	9	1245000	80	4e-106	1.04e-102
10	215000	10	245000	851	1e-105	2.6e-102
13	1175000	3	605000	108	2.06e-105	5.31e-102
11	835000	12	1275000	103	4.57e-105	1.18e-101
13	1175000	9	1255000	126	6.52e-105	1.68e-101
13	1175000	14	1085000	135	1.09e-104	2.79e-101
4	835000	4	865000	944	1.36e-104	3.48e-101
13	1175000	3	595000	115	2.52e-104	6.41e-101
1	465000	11	835000	95	8.32e-104	2.1e-100
13	1175000	14	1075000	100	2.51e-103	6.29e-100
7	1245000	7	1275000	1225	4.33e-103	1.08e-99
2	445000	7	805000	100	5.06e-103	1.27e-99
10	945000	14	1085000	127	6.39e-103	1.6e-99
4	635000	7	815000	107	7.44e-103	1.85e-99
11	835000	6	485000	89	1.81e-102	4.49e-99
10	935000	2	445000	89	3.07e-102	7.6e-99
11	825000	14	1065000	104	5.14e-102	1.27e-98
5	445000	6	495000	146	6.39e-102	1.57e-98
3	595000	8	295000	99	2.48e-101	6.07e-98
1	465000	5	445000	121	5.15e-101	1.25e-97
2	445000	7	795000	125	1.05e-100	2.55e-97
5	455000	8	295000	77	1.36e-100	3.3e-97
10	945000	7	795000	133	2.55e-100	6.17e-97
1	465000	6	485000	94	2.59e-100	6.26e-97
1	465000	2	455000	96	3.3e-100	7.99e-97
11	825000	4	645000	84	5.82e-100	1.4e-96
10	935000	13	1175000	95	2.24e-98	5.31e-95
1	465000	14	1075000	86	3.44e-98	8.13e-95
10	945000	2	455000	102	5.26e-98	1.24e-94
10	935000	3	595000	84	5.81e-98	1.37e-94
12	1295000	2	445000	110	6.25e-98	1.47e-94
8	295000	9	1235000	99	6.58e-98	1.55e-94
6	1335000	6	1365000	303	1.82e-97	4.28e-94
14	1075000	6	485000	81	1.98e-97	4.64e-94
4	895000	4	925000	1275	4.16e-97	9.72e-94
4	635000	7	805000	91	9.38e-97	2.19e-93
13	1175000	14	1065000	97	1.42e-96	3.29e-93
14	1075000	5	455000	67	2.07e-96	4.8e-93
14	1085000	6	495000	133	4.69e-96	1.09e-92
2	455000	6	485000	87	9.69e-95	2.22e-91
2	315000	2	345000	1030	2.02e-94	4.62e-91
1	365000	1	395000	1069	2.23e-94	5.09e-91
11	835000	14	1075000	78	2.56e-94	5.83e-91
1	465000	12	1275000	103	2.79e-94	6.34e-91
10	945000	14	1065000	91	8.51e-94	1.93e-90
14	1085000	5	465000	116	8.69e-94	1.96e-90
12	1295000	6	475000	117	9.64e-94	2.17e-90
12	1295000	9	1235000	106	2.1e-93	4.72e-90
13	1175000	4	635000	104	2.53e-93	5.67e-90
10	945000	14	1075000	89	3.18e-93	7.14e-90
13	1175000	9	1245000	84	3.47e-93	7.76e-90
6	495000	9	1255000	121	4.89e-93	1.09e-89
5	445000	5	475000	970	5.24e-93	1.17e-89
10	965000	10	995000	989	7.76e-93	1.72e-89
2	445000	4	645000	71	9.09e-93	2.02e-89
3	595000	7	795000	114	3.34e-92	7.39e-89
5	465000	6	485000	93	4.54e-92	1e-88
4	745000	4	775000	814	6.25e-92	1.38e-88
14	1085000	9	1235000	110	6.4e-92	1.41e-88
3	595000	5	465000	98	6.51e-92	1.43e-88
10	935000	11	835000	75	3.05e-91	6.64e-88
14	1065000	9	1235000	84	6.08e-91	1.32e-87
12	1295000	2	455000	98	1.06e-90	2.29e-87
11	835000	7	805000	83	1.48e-90	3.18e-87
4	655000	7	815000	99	2.95e-90	6.34e-87
12	1295000	14	1075000	88	4.74e-90	1.01e-86
6	1225000	6	1265000	825	4.95e-90	1.06e-86
8	295000	9	1245000	73	5.83e-90	1.25e-86
10	945000	12	1275000	108	1.78e-89	3.8e-86
2	445000	5	465000	99	2.61e-89	5.55e-86
5	445000	9	1255000	121	4.43e-89	9.4e-86
14	1085000	8	315000	113	4.62e-89	9.81e-86
11	835000	12	1295000	93	5.03e-89	1.06e-85
5	1335000	6	5000	86	6.01e-89	1.27e-85
12	1285000	3	605000	81	1.04e-88	2.19e-85
1	455000	2	445000	76	1.04e-88	2.19e-85
12	1285000	7	805000	84	1.07e-88	2.24e-85
4	635000	8	295000	88	1.29e-88	2.7e-85
5	455000	6	475000	77	1.51e-88	3.16e-85
7	155000	7	185000	861	3.48e-88	7.25e-85
7	805000	8	295000	87	3.7e-88	7.7e-85
12	1195000	12	1225000	1127	6.71e-88	1.39e-84
14	1075000	9	1235000	80	4.1e-87	8.42e-84
2	445000	9	1245000	73	4.12e-87	8.45e-84
3	605000	9	1235000	85	4.28e-87	8.78e-84
14	1075000	7	805000	76	5.19e-87	1.06e-83
5	445000	6	485000	102	1.01e-86	2.07e-83
1	465000	3	595000	89	1.58e-86	3.23e-83
11	845000	6	475000	91	3.38e-86	6.86e-83
12	1275000	7	805000	93	3.65e-86	7.37e-83
14	1735000	14	1765000	1266	4.2e-86	8.48e-83
2	445000	5	455000	70	4.86e-86	9.78e-83
14	1065000	6	485000	75	5.69e-86	1.14e-82
12	1295000	5	465000	104	7.3e-86	1.47e-82
3	425000	3	455000	910	1.03e-85	2.06e-82
11	835000	5	465000	87	1.14e-85	2.28e-82
1	405000	1	435000	950	1.17e-85	2.35e-82
14	1055000	5	445000	133	1.27e-85	2.54e-82
1	465000	9	1255000	96	1.7e-85	3.4e-82
12	1275000	9	1235000	98	1.74e-85	3.47e-82
10	945000	11	835000	89	2.18e-85	4.35e-82
4	655000	5	445000	106	2.69e-85	5.35e-82
4	645000	8	295000	65	3.46e-85	6.89e-82
11	825000	8	305000	74	4.28e-85	8.5e-82
10	975000	10	1005000	868	4.75e-85	9.43e-82
12	1295000	14	1065000	86	4.97e-85	9.85e-82
7	795000	9	1235000	111	6.76e-85	1.34e-81
12	1285000	5	445000	102	7.12e-85	1.41e-81
11	835000	2	455000	79	1.11e-84	2.19e-81
12	1165000	12	1195000	1013	1.22e-84	2.4e-81
5	445000	8	315000	115	1.94e-84	3.81e-81
4	635000	9	1235000	87	2.31e-84	4.53e-81
6	635000	6	665000	987	3.92e-84	7.68e-81
12	1285000	3	595000	83	7.84e-84	1.53e-80
3	605000	7	815000	88	2.09e-83	4.06e-80
1	455000	11	825000	82	2.94e-83	5.7e-80
13	1175000	14	1055000	121	4.55e-83	8.8e-80
4	645000	6	475000	70	7.67e-83	1.48e-79
13	1175000	4	645000	71	8.73e-83	1.68e-79
14	1075000	2	455000	73	1.91e-82	3.67e-79
1	465000	10	945000	94	2.03e-82	3.9e-79
11	825000	14	1055000	125	2.55e-82	4.89e-79
7	815000	9	1255000	102	8.48e-82	1.61e-78
14	1085000	2	445000	102	1.11e-81	2.11e-78
10	945000	9	1235000	95	1.82e-81	3.44e-78
13	1175000	9	1225000	99	2.62e-81	4.94e-78
5	175000	5	205000	902	3.99e-81	7.53e-78
3	575000	3	625000	722	6.67e-81	1.26e-77
5	465000	9	1235000	92	7.45e-81	1.4e-77
7	795000	8	315000	113	9.77e-81	1.84e-77
2	465000	7	795000	117	1.93e-80	3.61e-77
6	475000	8	305000	68	2.08e-80	3.89e-77
14	1065000	8	295000	75	2.62e-80	4.89e-77
10	935000	6	485000	69	3.57e-80	6.65e-77
11	835000	9	1235000	80	4.8e-80	8.94e-77
7	555000	7	585000	459	5.72e-80	1.06e-76
2	455000	9	1245000	65	5.84e-80	1.08e-76
12	1275000	14	1085000	107	7.22e-80	1.34e-76
8	1175000	8	1205000	661	7.61e-80	1.41e-76
7	805000	9	1235000	83	7.67e-80	1.42e-76
6	485000	9	1235000	81	9.91e-80	1.83e-76
4	655000	6	475000	93	9.92e-80	1.83e-76
10	935000	14	1075000	64	1.5e-79	2.76e-76
9	225000	9	255000	890	1.79e-79	3.29e-76
10	945000	5	465000	97	2.59e-79	4.75e-76
12	1275000	14	1075000	79	3.11e-79	5.72e-76
10	945000	4	645000	66	4.34e-79	7.97e-76
2	445000	9	1255000	93	5.49e-79	1.01e-75
14	3015000	14	3045000	842	6.19e-79	1.13e-75
12	1295000	4	655000	91	7.39e-79	1.35e-75
7	785000	7	835000	705	1.57e-78	2.86e-75
12	1285000	14	1065000	71	1.61e-78	2.93e-75
3	605000	8	295000	77	2e-78	3.62e-75
2	445000	3	605000	79	3.17e-78	5.73e-75
11	825000	2	465000	109	1.25e-77	2.25e-74
12	1275000	3	605000	83	1.38e-77	2.48e-74
2	455000	5	445000	97	1.41e-77	2.54e-74
3	935000	3	965000	606	1.47e-77	2.65e-74
12	1475000	12	1505000	1005	1.54e-77	2.76e-74
2	455000	7	795000	98	1.8e-77	3.23e-74
8	1105000	8	1135000	620	1.87e-77	3.35e-74
11	825000	6	495000	118	2.49e-77	4.45e-74
7	545000	7	575000	270	2.53e-77	4.53e-74
10	945000	4	635000	87	3.59e-77	6.41e-74
6	485000	9	1245000	62	4.21e-77	7.51e-74
8	1185000	8	1215000	1050	4.33e-77	7.72e-74
12	1275000	9	1245000	70	4.78e-77	8.52e-74
1	455000	13	1175000	75	1.06e-76	1.88e-73
5	195000	5	225000	813	1.06e-76	1.88e-73
14	1085000	7	785000	123	1.06e-76	1.89e-73
14	1075000	5	445000	86	1.25e-76	2.21e-73
1	465000	9	1245000	65	1.66e-76	2.94e-73
10	935000	5	465000	74	2.41e-76	4.26e-73
11	1655000	11	1685000	1062	2.69e-76	4.74e-73
11	825000	3	585000	89	4.89e-76	8.58e-73
10	945000	3	595000	88	7.87e-76	1.38e-72
4	755000	4	785000	761	8.08e-76	1.41e-72
3	595000	6	485000	76	1.58e-75	2.74e-72
4	635000	5	445000	96	2.45e-75	4.25e-72
8	335000	8	365000	937	2.75e-75	4.76e-72
11	825000	9	1245000	74	3.2e-75	5.55e-72
5	1245000	5	1275000	782	3.69e-75	6.38e-72
4	785000	4	815000	781	4.9e-75	8.47e-72
12	1285000	4	635000	75	5.02e-75	8.66e-72
3	75000	3	115000	558	5.81e-75	1e-71
8	1175000	8	1215000	934	8.38e-75	1.44e-71
10	965000	10	1005000	797	1.13e-74	1.94e-71
5	445000	8	295000	98	1.19e-74	2.04e-71
1	465000	4	645000	59	1.64e-74	2.8e-71
12	1265000	12	1295000	841	1.65e-74	2.82e-71
2	435000	2	465000	458	1.65e-74	2.82e-71
10	925000	7	815000	84	2.59e-74	4.42e-71
12	485000	12	515000	816	2.95e-74	5.03e-71
6	1115000	6	1145000	902	3.19e-74	5.43e-71
12	1295000	7	795000	111	6.06e-74	1.03e-70
14	1055000	6	475000	110	6.49e-74	1.1e-70
14	1065000	9	1245000	57	7.46e-74	1.26e-70
3	595000	9	1235000	81	7.64e-74	1.29e-70
11	835000	4	635000	72	1e-73	1.69e-70
2	455000	7	805000	74	1.82e-73	3.05e-70
11	1855000	11	1885000	726	1.83e-73	3.07e-70
10	945000	3	605000	80	2.02e-73	3.39e-70
2	465000	5	445000	109	2.04e-73	3.42e-70
10	935000	5	445000	82	2.22e-73	3.72e-70
13	1175000	5	455000	68	2.73e-73	4.56e-70
14	1075000	5	465000	73	2.89e-73	4.84e-70
2	445000	4	635000	79	3.52e-73	5.87e-70
4	55000	4	1165000	116	4.17e-73	6.95e-70
12	1415000	12	1445000	1059	6.89e-73	1.15e-69
1	455000	8	295000	64	7.78e-73	1.29e-69
14	3075000	14	3105000	780	9.59e-73	1.59e-69
14	325000	14	355000	898	9.6e-73	1.59e-69
12	1295000	6	485000	82	9.92e-73	1.64e-69
7	1165000	7	1205000	993	1.03e-72	1.71e-69
11	855000	5	475000	112	1.67e-72	2.75e-69
10	945000	6	495000	103	2.91e-72	4.78e-69
2	445000	3	595000	80	4.18e-72	6.86e-69
13	2275000	13	2305000	616	5.25e-72	8.59e-69
12	1275000	2	455000	82	5.63e-72	9.21e-69
14	485000	14	515000	1119	6.44e-72	1.05e-68
14	1055000	9	1235000	97	9.29e-72	1.51e-68
12	1295000	4	635000	84	9.62e-72	1.56e-68
10	945000	7	805000	82	1.01e-71	1.64e-68
2	445000	4	655000	79	1.07e-71	1.73e-68
11	835000	5	455000	56	1.51e-71	2.44e-68
7	245000	7	275000	814	1.96e-71	3.16e-68
8	45000	8	1405000	108	2.23e-71	3.6e-68
11	825000	2	435000	83	2.72e-71	4.39e-68
12	1275000	9	1255000	92	5.2e-71	8.36e-68
6	1225000	6	1255000	566	5.53e-71	8.88e-68
3	605000	6	495000	85	7.74e-71	1.24e-67
10	945000	12	1295000	94	8.58e-71	1.37e-67
2	455000	5	465000	79	1.14e-70	1.82e-67
2	465000	6	495000	103	1.76e-70	2.81e-67
12	1275000	14	1065000	74	1.92e-70	3.07e-67
10	935000	2	455000	64	2.01e-70	3.2e-67
11	835000	4	645000	53	2.23e-70	3.55e-67
12	1265000	5	445000	118	2.31e-70	3.67e-67
8	115000	8	145000	1086	2.59e-70	4.13e-67
5	465000	9	1255000	89	2.67e-70	4.24e-67
7	805000	9	1245000	59	2.7e-70	4.28e-67
11	825000	4	655000	90	2.8e-70	4.44e-67
14	1055000	7	795000	119	3.89e-70	6.17e-67
13	1155000	5	445000	102	5.04e-70	7.99e-67
1	465000	10	935000	66	6.06e-70	9.59e-67
12	1285000	14	1085000	85	6.23e-70	9.85e-67
12	1265000	7	795000	119	7.82e-70	1.23e-66
10	935000	9	1235000	67	8.45e-70	1.33e-66
7	1275000	7	1305000	1118	1.12e-69	1.76e-66
12	1295000	6	495000	102	2.81e-69	4.37e-66
6	1205000	6	1235000	732	2.86e-69	4.46e-66
2	425000	2	465000	635	3.18e-69	4.95e-66
3	605000	5	445000	86	3.24e-69	5.04e-66
14	1075000	3	595000	66	3.71e-69	5.74e-66
7	555000	7	595000	378	3.9e-69	6.04e-66
12	1395000	12	1435000	1014	4.23e-69	6.55e-66
6	495000	9	1235000	93	4.58e-69	7.08e-66
14	1085000	9	1255000	97	4.85e-69	7.5e-66
7	845000	7	875000	962	1.08e-68	1.66e-65
14	1065000	7	795000	82	2.11e-68	3.23e-65
7	415000	7	445000	839	2.44e-68	3.75e-65
5	1255000	5	1285000	488	2.52e-68	3.87e-65
1	465000	7	805000	73	2.78e-68	4.25e-65
7	135000	7	175000	549	2.94e-68	4.49e-65
2	345000	2	375000	1024	3.04e-68	4.65e-65
14	715000	14	745000	744	3.09e-68	4.73e-65
14	1075000	4	635000	64	3.1e-68	4.74e-65
10	945000	4	655000	81	4.3e-68	6.55e-65
11	845000	12	1295000	76	5.4e-68	8.2e-65
14	1075000	7	795000	80	5.71e-68	8.67e-65
7	555000	7	605000	444	6.87e-68	1.04e-64
4	225000	4	255000	1190	7.39e-68	1.12e-64
3	595000	9	1245000	59	7.66e-68	1.16e-64
14	1085000	7	815000	97	7.75e-68	1.17e-64
12	1755000	12	1785000	742	7.96e-68	1.2e-64
11	1955000	11	1985000	767	8.18e-68	1.24e-64
5	465000	7	795000	100	8.54e-68	1.29e-64
12	1295000	14	1085000	98	9.01e-68	1.36e-64
14	1055000	9	1255000	100	1.06e-67	1.61e-64
9	425000	9	455000	1015	1.38e-67	2.08e-64
5	1235000	5	1265000	567	1.52e-67	2.29e-64
4	1005000	4	1105000	443	2.58e-67	3.87e-64
6	1265000	6	1295000	487	2.79e-67	4.18e-64
12	1275000	6	495000	98	3.73e-67	5.58e-64
12	1285000	7	795000	88	4.81e-67	7.18e-64
5	445000	7	805000	88	4.83e-67	7.21e-64
12	355000	12	385000	592	4.91e-67	7.32e-64
14	1075000	9	1245000	52	7.51e-67	1.12e-63
13	185000	13	215000	683	8.09e-67	1.2e-63
5	475000	7	785000	110	8.36e-67	1.24e-63
1	455000	10	945000	65	9.13e-67	1.35e-63
11	855000	13	1175000	107	9.78e-67	1.45e-63
11	855000	14	1085000	109	1.14e-66	1.69e-63
5	235000	5	265000	962	1.39e-66	2.05e-63
3	415000	3	445000	820	1.62e-66	2.39e-63
2	415000	2	475000	604	2.14e-66	3.16e-63
11	825000	8	285000	81	2.21e-66	3.25e-63
7	1195000	7	1225000	695	3.01e-66	4.43e-63
4	655000	9	1225000	74	3.33e-66	4.9e-63
12	1265000	6	495000	110	3.45e-66	5.06e-63
5	455000	9	1245000	46	3.52e-66	5.16e-63
13	1175000	4	655000	83	1.17e-65	1.71e-62
12	1295000	9	1255000	89	1.18e-65	1.73e-62
12	1295000	3	595000	81	1.2e-65	1.75e-62
14	1085000	4	635000	83	1.5e-65	2.18e-62
13	1155000	6	475000	89	1.66e-65	2.42e-62
10	945000	6	485000	75	2.24e-65	3.25e-62
1	465000	5	465000	78	2.24e-65	3.25e-62
7	1175000	7	1205000	928	2.56e-65	3.72e-62
2	445000	8	305000	54	2.8e-65	4.06e-62
7	795000	7	835000	729	2.83e-65	4.1e-62
3	455000	3	495000	753	3.38e-65	4.89e-62
12	1275000	4	645000	57	3.59e-65	5.19e-62
5	465000	8	295000	77	7.68e-65	1.11e-61
6	495000	8	315000	94	7.69e-65	1.11e-61
10	935000	9	1245000	50	1.14e-64	1.64e-61
11	845000	5	445000	81	1.27e-64	1.82e-61
12	1385000	12	1415000	938	1.4e-64	2.01e-61
3	605000	7	795000	83	1.42e-64	2.03e-61
11	835000	5	445000	82	1.74e-64	2.49e-61
14	1075000	4	645000	47	1.97e-64	2.81e-61
5	475000	7	795000	105	2.06e-64	2.94e-61
10	935000	12	1275000	67	2.13e-64	3.04e-61
5	465000	7	805000	74	2.74e-64	3.89e-61
11	815000	13	1175000	95	2.95e-64	4.2e-61
3	625000	5	445000	113	4.3e-64	6.1e-61
14	1085000	7	805000	81	4.56e-64	6.47e-61
1	165000	1	195000	1149	5.08e-64	7.19e-61
2	455000	9	1235000	71	5.2e-64	7.37e-61
10	945000	5	455000	59	6.71e-64	9.47e-61
11	275000	11	305000	929	8.15e-64	1.15e-60
11	835000	9	1245000	53	8.76e-64	1.23e-60
12	1285000	8	305000	50	9.21e-64	1.3e-60
11	845000	13	1175000	75	1.06e-63	1.48e-60
14	1055000	7	785000	115	1.15e-63	1.61e-60
10	935000	14	1065000	55	1.15e-63	1.61e-60
14	1085000	5	475000	97	1.37e-63	1.92e-60
4	415000	4	445000	807	1.4e-63	1.95e-60
3	945000	3	975000	640	1.42e-63	1.98e-60
14	1055000	6	495000	107	1.46e-63	2.04e-60
1	465000	4	655000	71	1.49e-63	2.07e-60
9	705000	9	735000	671	1.5e-63	2.09e-60
13	1175000	3	585000	76	1.86e-63	2.59e-60
2	465000	7	785000	103	1.97e-63	2.74e-60
1	465000	14	1085000	84	2.19e-63	3.04e-60
7	125000	7	155000	691	2.49e-63	3.45e-60
12	2045000	12	2075000	639	3.68e-63	5.1e-60
3	625000	4	625000	95	4.12e-63	5.69e-60
13	1985000	13	2015000	768	5.4e-63	7.44e-60
4	655000	8	295000	70	6.64e-63	9.14e-60
10	945000	9	1255000	85	8.06e-63	1.11e-59
7	795000	8	325000	103	8.45e-63	1.16e-59
12	1275000	7	795000	98	9.34e-63	1.28e-59
11	1475000	11	1505000	926	9.88e-63	1.36e-59
7	1205000	7	1245000	785	9.95e-63	1.37e-59
14	1085000	7	795000	106	1.04e-62	1.42e-59
6	495000	7	795000	109	1.08e-62	1.48e-59
12	1275000	3	595000	77	1.39e-62	1.9e-59
10	575000	10	605000	752	1.76e-62	2.4e-59
2	465000	9	1255000	86	1.93e-62	2.63e-59
12	1275000	4	635000	75	2.05e-62	2.79e-59
10	1295000	10	1325000	801	2.8e-62	3.8e-59
6	375000	6	405000	867	3.87e-62	5.24e-59
6	495000	7	785000	111	5.12e-62	6.92e-59
1	455000	4	645000	43	5.19e-62	7.03e-59
6	215000	6	245000	524	5.45e-62	7.37e-59
4	655000	9	1235000	71	6.84e-62	9.23e-59
14	1085000	6	485000	77	8.18e-62	1.1e-58
3	145000	3	175000	674	8.47e-62	1.14e-58
1	435000	3	625000	106	9.06e-62	1.22e-58
10	945000	11	845000	70	9.36e-62	1.26e-58
14	1085000	3	575000	97	9.84e-62	1.32e-58
3	785000	3	815000	704	1.42e-61	1.91e-58
6	475000	8	285000	73	1.44e-61	1.92e-58
10	945000	9	1225000	78	1.73e-61	2.31e-58
8	295000	9	1255000	76	1.76e-61	2.35e-58
6	1255000	6	1285000	492	1.93e-61	2.58e-58
11	815000	9	1255000	87	1.96e-61	2.62e-58
10	1195000	10	1225000	884	2.5e-61	3.33e-58
13	1175000	5	475000	93	2.78e-61	3.7e-58
13	1165000	7	815000	51	3.09e-61	4.11e-58
7	795000	8	295000	87	3.43e-61	4.56e-58
7	385000	7	415000	966	3.55e-61	4.71e-58
3	595000	7	805000	67	3.67e-61	4.87e-58
2	535000	2	565000	721	3.76e-61	4.98e-58
10	1105000	10	1135000	742	3.84e-61	5.09e-58
12	2035000	12	2065000	795	4.02e-61	5.32e-58
11	1875000	11	1905000	646	4.6e-61	6.09e-58
9	545000	9	575000	767	4.85e-61	6.42e-58
4	635000	5	465000	72	5e-61	6.62e-58
11	855000	6	495000	106	6.74e-61	8.89e-58
2	465000	4	635000	75	6.85e-61	9.04e-58
12	1635000	12	1665000	621	7.22e-61	9.52e-58
11	815000	6	495000	96	7.49e-61	9.88e-58
14	1395000	14	1425000	982	8.05e-61	1.06e-57
1	435000	2	415000	112	8.09e-61	1.07e-57
6	125000	6	155000	505	8.58e-61	1.13e-57
12	1295000	8	295000	77	8.74e-61	1.15e-57
14	1065000	2	445000	63	9.65e-61	1.27e-57
14	1085000	2	435000	73	1.12e-60	1.46e-57
1	455000	5	455000	44	1.14e-60	1.5e-57
10	925000	11	825000	79	1.2e-60	1.58e-57
6	485000	7	805000	63	1.39e-60	1.82e-57
6	345000	6	375000	807	1.8e-60	2.34e-57
8	315000	9	1235000	76	2.08e-60	2.72e-57
11	815000	14	1085000	93	2.24e-60	2.92e-57
2	335000	2	365000	944	2.43e-60	3.16e-57
12	1265000	13	1175000	99	3.08e-60	4e-57
4	55000	4	1175000	89	3.23e-60	4.19e-57
4	635000	9	1255000	73	3.32e-60	4.3e-57
13	1155000	7	815000	82	3.42e-60	4.43e-57
6	5000	6	1365000	88	5.19e-60	6.7e-57
11	855000	6	475000	98	5.21e-60	6.73e-57
4	625000	4	655000	468	8.27e-60	1.06e-56
8	425000	8	465000	466	1.02e-59	1.32e-56
13	1175000	2	435000	71	1.14e-59	1.46e-56
11	855000	12	1275000	94	1.18e-59	1.52e-56
1	455000	4	635000	54	1.3e-59	1.67e-56
3	595000	5	475000	78	1.58e-59	2.03e-56
6	145000	6	175000	676	1.75e-59	2.24e-56
5	175000	5	215000	510	1.77e-59	2.26e-56
14	1085000	2	455000	77	1.88e-59	2.41e-56
4	635000	7	795000	83	1.94e-59	2.47e-56
11	855000	5	445000	108	2e-59	2.55e-56
4	1005000	4	1045000	456	2.41e-59	3.07e-56
4	505000	4	535000	817	2.46e-59	3.13e-56
2	465000	7	815000	84	3.38e-59	4.29e-56
11	855000	7	785000	112	3.72e-59	4.72e-56
10	915000	14	1085000	81	4.4e-59	5.58e-56
12	125000	12	155000	490	4.55e-59	5.76e-56
13	255000	13	285000	709	4.8e-59	6.07e-56
5	455000	7	805000	50	5.79e-59	7.31e-56
10	925000	7	785000	83	6.11e-59	7.71e-56
8	225000	8	255000	1031	6.97e-59	8.8e-56
11	865000	11	895000	752	9.96e-59	1.26e-55
1	455000	2	455000	53	9.96e-59	1.26e-55
5	365000	5	395000	999	1.02e-58	1.28e-55
1	455000	7	805000	53	1.06e-58	1.33e-55
7	135000	7	185000	609	1.17e-58	1.47e-55
4	485000	4	515000	807	1.22e-58	1.53e-55
11	1195000	11	1225000	899	1.39e-58	1.74e-55
1	455000	11	835000	51	1.81e-58	2.27e-55
14	1085000	8	295000	79	1.83e-58	2.29e-55
14	1085000	2	465000	89	1.9e-58	2.38e-55
7	1225000	7	1275000	793	2.18e-58	2.73e-55
11	855000	11	885000	991	2.21e-58	2.76e-55
13	2575000	13	2605000	767	2.59e-58	3.24e-55
6	485000	8	315000	68	2.59e-58	3.24e-55
11	855000	9	1235000	86	2.83e-58	3.53e-55
14	1065000	4	635000	58	3.89e-58	4.84e-55
13	1165000	6	475000	50	4.07e-58	5.07e-55
13	1175000	2	465000	87	4.58e-58	5.7e-55
5	475000	6	475000	88	4.59e-58	5.71e-55
3	595000	9	1255000	73	4.69e-58	5.83e-55
14	1065000	5	465000	63	5.01e-58	6.22e-55
12	1405000	12	1435000	872	6.37e-58	7.9e-55
11	625000	11	655000	899	6.63e-58	8.22e-55
3	915000	3	965000	469	6.64e-58	8.22e-55
12	35000	12	2245000	86	7.06e-58	8.74e-55
4	665000	5	445000	94	7.77e-58	9.61e-55
4	655000	8	315000	71	9.26e-58	1.14e-54
3	615000	5	445000	80	9.68e-58	1.19e-54
13	105000	13	135000	731	9.74e-58	1.2e-54
3	465000	3	495000	653	1.02e-57	1.25e-54
14	1055000	3	615000	79	1.02e-57	1.25e-54
12	1275000	13	1155000	79	1.23e-57	1.51e-54
10	925000	7	795000	80	1.26e-57	1.55e-54
4	145000	4	175000	700	1.27e-57	1.56e-54
10	925000	5	445000	79	1.47e-57	1.81e-54
12	1385000	12	1435000	691	1.52e-57	1.87e-54
13	1155000	2	445000	74	1.6e-57	1.96e-54
13	1155000	7	795000	91	2.07e-57	2.53e-54
2	465000	8	295000	74	2.11e-57	2.58e-54
14	1065000	2	455000	57	2.14e-57	2.61e-54
8	115000	8	155000	670	2.21e-57	2.69e-54
5	205000	5	235000	901	2.24e-57	2.74e-54
14	1055000	2	465000	92	2.37e-57	2.89e-54
8	1115000	8	1145000	756	2.67e-57	3.25e-54
10	925000	6	475000	72	2.75e-57	3.34e-54
14	2135000	14	2165000	780	2.98e-57	3.62e-54
1	465000	8	285000	62	3.03e-57	3.68e-54
11	855000	7	795000	107	3.45e-57	4.19e-54
13	1165000	5	445000	53	3.85e-57	4.68e-54
6	475000	7	825000	66	3.86e-57	4.68e-54
5	425000	5	475000	561	3.99e-57	4.83e-54
2	425000	2	475000	515	4.17e-57	5.05e-54
13	1735000	13	1765000	548	4.31e-57	5.22e-54
3	575000	5	475000	90	4.49e-57	5.43e-54
10	935000	5	455000	44	4.8e-57	5.8e-54
6	1045000	6	1075000	849	6.51e-57	7.85e-54
6	795000	6	825000	689	6.54e-57	7.89e-54
11	825000	13	1155000	86	7.85e-57	9.46e-54
7	1115000	7	1275000	427	8.78e-57	1.06e-53
11	145000	11	175000	438	9.1e-57	1.09e-53
14	2505000	14	2535000	752	1.02e-56	1.23e-53
11	835000	3	595000	61	1.07e-56	1.29e-53
5	235000	5	275000	1101	1.1e-56	1.32e-53
12	1285000	13	1165000	43	1.15e-56	1.38e-53
3	605000	5	465000	65	1.21e-56	1.45e-53
2	455000	4	635000	62	1.25e-56	1.49e-53
1	455000	14	1075000	47	1.37e-56	1.64e-53
14	1085000	2	425000	92	1.41e-56	1.69e-53
3	605000	7	805000	59	1.71e-56	2.04e-53
10	955000	10	985000	560	2.08e-56	2.48e-53
8	1085000	8	1115000	813	2.09e-56	2.49e-53
11	1835000	11	1865000	621	2.21e-56	2.63e-53
1	465000	5	455000	50	2.43e-56	2.89e-53
2	425000	8	275000	91	2.45e-56	2.92e-53
11	825000	13	1165000	51	2.62e-56	3.12e-53
8	435000	8	465000	436	2.96e-56	3.52e-53
9	215000	9	245000	589	3.01e-56	3.58e-53
2	435000	5	445000	73	3.19e-56	3.79e-53
3	935000	3	975000	630	3.6e-56	4.27e-53
12	1445000	12	1475000	1195	3.7e-56	4.39e-53
2	415000	2	485000	556	3.98e-56	4.73e-53
14	1385000	14	1425000	1060	4.06e-56	4.82e-53
2	455000	4	645000	46	4.5e-56	5.34e-53
3	605000	4	655000	60	4.59e-56	5.43e-53
7	445000	7	475000	517	4.63e-56	5.48e-53
4	385000	4	415000	907	4.64e-56	5.49e-53
4	665000	9	1235000	75	5.84e-56	6.89e-53
5	445000	7	785000	108	6.16e-56	7.27e-53
1	465000	4	635000	64	6.24e-56	7.36e-53
8	285000	8	315000	405	7.74e-56	9.13e-53
12	1265000	14	1055000	101	9.02e-56	1.06e-52
3	915000	3	975000	557	9.15e-56	1.08e-52
2	465000	6	475000	83	9.97e-56	1.17e-52
3	595000	4	645000	47	1.06e-55	1.24e-52
4	255000	4	295000	967	1.09e-55	1.28e-52
5	475000	8	315000	81	1.14e-55	1.34e-52
13	2765000	13	2815000	597	1.37e-55	1.61e-52
11	1935000	11	1965000	470	1.49e-55	1.74e-52
11	1335000	11	1365000	660	1.52e-55	1.78e-52
1	435000	7	785000	103	1.53e-55	1.8e-52
12	1265000	14	1085000	96	1.62e-55	1.89e-52
11	835000	7	795000	75	1.87e-55	2.19e-52
1	465000	4	625000	70	1.91e-55	2.23e-52
4	655000	7	805000	62	1.93e-55	2.26e-52
1	465000	13	1165000	44	1.95e-55	2.28e-52
14	1055000	3	575000	95	1.99e-55	2.32e-52
12	1275000	5	455000	53	2.43e-55	2.83e-52
1	315000	1	345000	589	2.51e-55	2.93e-52
6	645000	6	675000	594	2.63e-55	3.06e-52
3	895000	3	925000	626	2.7e-55	3.15e-52
7	1205000	7	1275000	928	2.79e-55	3.24e-52
6	475000	9	1225000	75	2.8e-55	3.26e-52
7	1215000	7	1275000	695	2.92e-55	3.39e-52
4	765000	4	805000	647	3.23e-55	3.75e-52
2	455000	3	605000	58	3.49e-55	4.04e-52
3	565000	3	625000	543	3.51e-55	4.06e-52
11	835000	14	1085000	70	4.3e-55	4.97e-52
3	755000	3	785000	793	4.37e-55	5.05e-52
2	185000	2	215000	818	4.99e-55	5.76e-52
7	1135000	7	1205000	617	5.21e-55	6.01e-52
11	35000	11	2025000	82	5.75e-55	6.63e-52
4	1005000	4	1095000	488	5.81e-55	6.7e-52
9	1295000	9	1325000	721	6.54e-55	7.54e-52
3	575000	7	795000	97	7.51e-55	8.65e-52
1	465000	9	1225000	66	1.03e-54	1.18e-51
13	1155000	14	1055000	86	1.08e-54	1.23e-51
4	645000	7	795000	56	1.15e-54	1.32e-51
11	815000	11	855000	698	1.17e-54	1.34e-51
4	985000	4	1125000	177	1.66e-54	1.89e-51
11	855000	14	1055000	101	2e-54	2.29e-51
8	1085000	8	1125000	646	2.34e-54	2.68e-51
1	465000	4	665000	72	2.91e-54	3.32e-51
5	445000	7	835000	91	3.17e-54	3.61e-51
7	1165000	7	1195000	776	3.19e-54	3.64e-51
12	1235000	12	1265000	803	3.43e-54	3.9e-51
13	1175000	3	625000	94	3.61e-54	4.1e-51
9	515000	9	545000	751	3.69e-54	4.19e-51
12	1295000	9	1245000	55	3.83e-54	4.34e-51
2	475000	5	445000	89	4.11e-54	4.66e-51
7	795000	9	1255000	89	4.63e-54	5.25e-51
11	1845000	11	1875000	538	4.63e-54	5.25e-51
4	645000	5	445000	55	4.72e-54	5.35e-51
11	845000	2	445000	60	5.47e-54	6.19e-51
12	1275000	4	655000	69	5.91e-54	6.68e-51
2	415000	5	445000	109	5.94e-54	6.71e-51
1	465000	12	1265000	79	6.68e-54	7.55e-51
2	435000	6	475000	65	6.91e-54	7.81e-51
12	1695000	12	1725000	362	7.34e-54	8.28e-51
1	465000	11	855000	80	7.51e-54	8.47e-51
10	935000	4	635000	53	7.77e-54	8.76e-51
10	945000	9	1245000	54	7.78e-54	8.78e-51
11	845000	7	815000	64	8.36e-54	9.42e-51
13	1185000	9	1255000	69	1.11e-53	1.25e-50
6	475000	8	315000	78	1.11e-53	1.25e-50
1	275000	1	305000	729	1.21e-53	1.36e-50
7	1155000	7	1185000	628	1.22e-53	1.36e-50
1	455000	3	595000	51	1.27e-53	1.42e-50
14	1055000	4	655000	77	1.28e-53	1.44e-50
3	605000	9	1255000	64	1.38e-53	1.54e-50
14	3255000	9	65000	30	1.41e-53	1.58e-50
4	665000	9	1255000	78	1.53e-53	1.71e-50
7	1255000	7	1285000	706	1.57e-53	1.75e-50
12	1395000	12	1425000	981	1.71e-53	1.91e-50
1	465000	6	495000	77	1.92e-53	2.15e-50
13	1175000	8	305000	51	2.09e-53	2.33e-50
7	1115000	7	1165000	589	2.48e-53	2.76e-50
12	1275000	4	665000	78	2.53e-53	2.82e-50
12	1295000	4	625000	76	2.82e-53	3.14e-50
1	465000	12	1295000	71	3.06e-53	3.41e-50
8	1135000	8	1175000	716	3.38e-53	3.75e-50
14	1075000	3	605000	51	3.58e-53	3.98e-50
12	1275000	14	1055000	86	3.84e-53	4.26e-50
13	1185000	5	445000	78	4.09e-53	4.54e-50
11	1215000	11	1245000	637	4.21e-53	4.67e-50
12	1355000	12	1395000	828	5.89e-53	6.51e-50
3	605000	6	485000	55	6.17e-53	6.81e-50
7	415000	7	455000	549	6.36e-53	7.02e-50
2	415000	6	495000	104	6.78e-53	7.48e-50
11	855000	3	625000	101	7.14e-53	7.87e-50
10	1055000	10	1085000	701	7.37e-53	8.12e-50
5	325000	5	355000	752	7.77e-53	8.55e-50
4	635000	9	1245000	48	8.14e-53	8.96e-50
2	555000	2	585000	729	9.62e-53	1.06e-49
5	165000	5	195000	693	1.07e-52	1.17e-49
14	1075000	9	1255000	59	1.14e-52	1.25e-49
2	415000	7	785000	112	1.17e-52	1.29e-49
12	1265000	9	1225000	79	1.19e-52	1.31e-49
5	1345000	6	5000	44	1.22e-52	1.34e-49
11	825000	12	1265000	95	1.22e-52	1.34e-49
10	1345000	10	1375000	581	1.31e-52	1.43e-49
13	1165000	8	295000	42	1.49e-52	1.63e-49
4	645000	9	1235000	46	1.59e-52	1.73e-49
14	1055000	7	835000	88	1.63e-52	1.78e-49
2	495000	2	525000	608	1.72e-52	1.88e-49
12	1025000	12	1055000	714	1.8e-52	1.96e-49
1	435000	11	855000	96	1.97e-52	2.15e-49
1	455000	3	605000	47	2.08e-52	2.26e-49
12	1365000	12	1405000	777	2.29e-52	2.49e-49
7	785000	9	1235000	83	2.31e-52	2.51e-49
1	525000	1	555000	325	2.36e-52	2.57e-49
14	1065000	3	595000	55	2.37e-52	2.58e-49
4	1135000	4	1165000	274	2.64e-52	2.86e-49
6	285000	6	315000	578	2.69e-52	2.92e-49
4	565000	4	605000	151	2.89e-52	3.14e-49
6	485000	9	1255000	64	2.95e-52	3.2e-49
11	475000	11	505000	695	3.09e-52	3.35e-49
4	655000	6	485000	58	3.2e-52	3.46e-49
13	1155000	6	495000	82	3.2e-52	3.46e-49
11	1885000	11	1915000	459	3.3e-52	3.57e-49
12	1265000	5	475000	90	3.43e-52	3.71e-49
5	465000	6	495000	81	3.64e-52	3.94e-49
2	425000	5	445000	93	3.71e-52	4.01e-49
7	795000	7	825000	480	3.75e-52	4.05e-49
11	815000	5	445000	90	4.54e-52	4.89e-49
10	945000	8	305000	48	4.63e-52	4.98e-49
3	415000	3	455000	722	4.77e-52	5.14e-49
7	1125000	7	1155000	487	5.06e-52	5.44e-49
4	635000	6	485000	57	5.2e-52	5.59e-49
12	1425000	12	1455000	764	5.67e-52	6.1e-49
3	335000	3	365000	690	5.92e-52	6.36e-49
14	1085000	4	625000	79	6.17e-52	6.63e-49
5	475000	6	455000	83	6.23e-52	6.69e-49
2	475000	2	505000	736	6.38e-52	6.84e-49
3	915000	3	945000	701	6.83e-52	7.32e-49
11	815000	7	795000	91	7.09e-52	7.59e-49
2	475000	7	785000	90	7.35e-52	7.87e-49
8	1165000	8	1195000	505	8.6e-52	9.19e-49
2	465000	4	665000	78	8.76e-52	9.36e-49
12	1295000	3	575000	82	8.8e-52	9.41e-49
1	435000	9	1225000	76	8.81e-52	9.41e-49
7	785000	8	265000	107	9.12e-52	9.73e-49
1	435000	2	465000	84	9.39e-52	1e-48
10	945000	12	1265000	85	9.94e-52	1.06e-48
11	815000	6	475000	81	1.03e-51	1.1e-48
8	165000	8	195000	603	1.04e-51	1.11e-48
14	1085000	4	655000	72	1.14e-51	1.22e-48
12	1265000	2	415000	105	1.19e-51	1.27e-48
4	665000	7	785000	91	1.21e-51	1.29e-48
7	1225000	7	1255000	620	1.24e-51	1.32e-48
2	435000	6	495000	67	1.26e-51	1.34e-48
8	1115000	8	1175000	597	1.26e-51	1.34e-48
14	655000	14	685000	849	1.28e-51	1.35e-48
10	935000	7	805000	51	1.32e-51	1.4e-48
5	195000	5	235000	730	1.42e-51	1.51e-48
2	155000	2	185000	685	1.46e-51	1.54e-48
7	1025000	7	1055000	696	1.46e-51	1.54e-48
5	445000	8	275000	92	1.5e-51	1.58e-48
5	465000	9	1245000	51	1.77e-51	1.87e-48
10	1465000	10	1495000	614	1.8e-51	1.9e-48
4	285000	4	315000	436	1.86e-51	1.96e-48
8	315000	9	1255000	73	1.92e-51	2.03e-48
12	1275000	2	465000	76	1.95e-51	2.05e-48
6	355000	6	385000	604	2.18e-51	2.3e-48
6	455000	9	1255000	78	2.4e-51	2.53e-48
2	445000	6	495000	77	2.68e-51	2.82e-48
12	1265000	2	455000	73	2.71e-51	2.85e-48
2	235000	2	265000	538	2.74e-51	2.88e-48
2	425000	6	495000	89	2.9e-51	3.06e-48
8	235000	8	265000	793	2.97e-51	3.12e-48
13	1165000	9	1245000	34	3.07e-51	3.23e-48
14	125000	14	155000	460	3.68e-51	3.87e-48
4	665000	4	695000	585	3.74e-51	3.92e-48
12	865000	12	895000	786	4.38e-51	4.59e-48
13	1165000	2	455000	40	4.59e-51	4.81e-48
13	1155000	9	1235000	68	4.73e-51	4.96e-48
7	785000	9	1255000	88	4.87e-51	5.1e-48
6	455000	6	495000	650	5.08e-51	5.31e-48
14	1035000	2	485000	90	5.13e-51	5.37e-48
13	1155000	3	595000	66	5.17e-51	5.41e-48
1	435000	5	445000	94	6.76e-51	7.05e-48
14	1085000	3	595000	72	6.83e-51	7.13e-48
6	175000	6	205000	725	6.93e-51	7.23e-48
7	1115000	7	1155000	593	7.13e-51	7.44e-48
4	665000	6	495000	84	7.43e-51	7.74e-48
13	1185000	9	1225000	62	7.75e-51	8.07e-48
11	2025000	6	5000	56	8.69e-51	9.04e-48
12	1015000	12	1045000	512	8.92e-51	9.27e-48
5	445000	9	1225000	78	8.99e-51	9.34e-48
14	1055000	6	455000	88	9.57e-51	9.94e-48
1	475000	5	445000	70	1.11e-50	1.15e-47
6	1215000	6	1245000	471	1.11e-50	1.15e-47
6	485000	7	795000	72	1.13e-50	1.17e-47
10	175000	10	205000	734	1.14e-50	1.18e-47
10	375000	10	405000	968	1.2e-50	1.24e-47
14	1055000	8	295000	75	1.45e-50	1.5e-47
3	605000	5	455000	43	1.55e-50	1.6e-47
11	1875000	11	1965000	513	1.56e-50	1.61e-47
14	1085000	7	835000	82	1.62e-50	1.67e-47
12	1265000	13	1155000	82	1.69e-50	1.74e-47
14	1065000	3	605000	50	1.78e-50	1.84e-47
10	475000	10	505000	468	1.87e-50	1.93e-47
12	1835000	12	1865000	717	1.9e-50	1.96e-47
5	385000	5	415000	663	2.05e-50	2.11e-47
1	455000	12	1275000	53	2.08e-50	2.14e-47
13	1055000	13	1085000	726	2.3e-50	2.37e-47
11	175000	11	205000	583	2.46e-50	2.53e-47
6	1185000	6	1235000	639	2.73e-50	2.8e-47
7	175000	7	205000	563	3.18e-50	3.26e-47
12	1385000	12	1425000	665	3.21e-50	3.29e-47
4	655000	5	465000	64	3.39e-50	3.47e-47
2	365000	2	395000	809	4.06e-50	4.15e-47
7	195000	7	225000	586	4.08e-50	4.17e-47
5	865000	5	895000	630	4.15e-50	4.24e-47
11	2025000	5	1335000	56	4.2e-50	4.29e-47
14	3275000	9	65000	27	4.31e-50	4.4e-47
2	295000	2	345000	679	5.21e-50	5.32e-47
3	595000	6	495000	73	5.77e-50	5.88e-47
11	835000	9	1255000	61	5.88e-50	5.98e-47
3	595000	8	305000	43	6.06e-50	6.17e-47
2	425000	7	835000	81	6.5e-50	6.6e-47
4	625000	4	665000	483	6.55e-50	6.66e-47
9	1025000	9	1055000	691	6.56e-50	6.66e-47
6	1005000	6	1035000	555	6.68e-50	6.77e-47
12	1405000	12	1445000	741	7.11e-50	7.21e-47
3	75000	3	125000	301	7.46e-50	7.55e-47
9	1225000	9	1255000	489	7.6e-50	7.69e-47
14	1785000	14	1815000	668	7.94e-50	8.03e-47
13	1155000	14	1075000	56	8.85e-50	8.95e-47
13	145000	13	175000	441	9.37e-50	9.47e-47
8	1085000	8	1135000	532	9.78e-50	9.88e-47
6	1185000	6	1215000	564	9.85e-50	9.94e-47
7	1185000	7	1215000	587	1.04e-49	1.05e-46
13	1175000	4	665000	79	1.13e-49	1.13e-46
11	465000	11	505000	721	1.13e-49	1.14e-46
8	1135000	8	1195000	456	1.17e-49	1.18e-46
1	435000	9	1255000	80	1.24e-49	1.25e-46
5	455000	6	485000	43	1.31e-49	1.32e-46
12	1265000	3	575000	89	1.38e-49	1.38e-46
11	825000	9	1225000	74	1.46e-49	1.47e-46
12	1295000	13	1155000	73	1.51e-49	1.51e-46
11	855000	9	1225000	77	1.59e-49	1.6e-46
10	945000	8	285000	61	1.6e-49	1.61e-46
4	655000	7	795000	75	1.62e-49	1.62e-46
14	375000	14	405000	598	1.66e-49	1.66e-46
6	545000	6	575000	955	1.73e-49	1.73e-46
8	285000	9	1235000	57	1.84e-49	1.84e-46
1	115000	1	145000	568	1.88e-49	1.88e-46
12	1265000	2	425000	89	1.99e-49	1.99e-46
12	285000	12	315000	700	2e-49	2e-46
14	1065000	5	445000	65	2.49e-49	2.49e-46
3	625000	7	795000	98	2.51e-49	2.51e-46
13	1155000	8	315000	70	2.53e-49	2.53e-46
11	825000	4	625000	78	2.78e-49	2.77e-46
1	455000	12	1295000	53	3.09e-49	3.08e-46
1	455000	7	795000	59	3.15e-49	3.14e-46
13	1855000	13	1885000	641	3.66e-49	3.65e-46
1	435000	12	1265000	91	3.72e-49	3.7e-46
14	1065000	7	805000	51	3.72e-49	3.7e-46
12	1435000	12	1475000	923	3.73e-49	3.71e-46
9	215000	9	255000	681	3.77e-49	3.75e-46
14	1085000	3	585000	65	3.94e-49	3.91e-46
3	595000	4	635000	58	3.94e-49	3.91e-46
14	1795000	14	1825000	466	4.26e-49	4.22e-46
13	2255000	13	2285000	689	4.28e-49	4.24e-46
13	135000	13	165000	493	4.39e-49	4.35e-46
1	435000	8	285000	66	4.52e-49	4.48e-46
10	945000	14	1055000	82	4.92e-49	4.87e-46
13	1185000	14	1085000	70	5.04e-49	4.99e-46
2	475000	6	495000	81	5.29e-49	5.22e-46
11	825000	2	425000	86	5.4e-49	5.34e-46
2	335000	2	375000	830	6.12e-49	6.04e-46
1	445000	13	1175000	58	6.35e-49	6.26e-46
3	745000	3	775000	521	6.48e-49	6.39e-46
12	1265000	3	625000	95	6.68e-49	6.58e-46
11	825000	8	315000	78	7.12e-49	7e-46
1	435000	8	265000	95	7.68e-49	7.55e-46
13	365000	13	395000	557	7.7e-49	7.57e-46
4	105000	4	135000	484	8.1e-49	7.96e-46
14	1075000	2	465000	57	8.36e-49	8.21e-46
4	755000	4	805000	562	9.13e-49	8.97e-46
7	795000	8	285000	69	9.48e-49	9.3e-46
13	2395000	13	2425000	550	9.49e-49	9.31e-46
11	855000	5	495000	101	1.01e-48	9.86e-46
1	325000	1	355000	605	1.02e-48	9.96e-46
5	185000	5	215000	495	1.02e-48	9.96e-46
2	485000	2	515000	568	1.24e-48	1.22e-45
7	865000	7	895000	575	1.48e-48	1.45e-45
14	1055000	2	475000	82	1.77e-48	1.73e-45
6	475000	7	785000	89	1.9e-48	1.85e-45
11	1855000	11	1955000	461	1.91e-48	1.86e-45
6	665000	6	695000	707	2.02e-48	1.97e-45
13	1175000	7	785000	91	2.24e-48	2.18e-45
13	1155000	14	1065000	56	2.24e-48	2.18e-45
6	495000	7	835000	82	2.58e-48	2.51e-45
5	825000	5	855000	796	2.67e-48	2.59e-45
13	1155000	4	635000	62	2.81e-48	2.73e-45
2	465000	3	625000	84	3.05e-48	2.96e-45
11	855000	2	465000	84	3.29e-48	3.19e-45
1	435000	2	425000	85	3.34e-48	3.24e-45
1	465000	3	585000	55	3.52e-48	3.41e-45
5	425000	6	495000	86	4.59e-48	4.44e-45
5	1025000	5	1055000	459	4.65e-48	4.5e-45
6	305000	6	335000	554	4.95e-48	4.79e-45
11	2035000	6	5000	48	5.05e-48	4.88e-45
3	605000	4	635000	53	5.21e-48	5.03e-45
2	295000	2	325000	670	5.55e-48	5.36e-45
14	1705000	14	1735000	809	6.01e-48	5.79e-45
2	465000	3	575000	78	6.27e-48	6.04e-45
14	1085000	6	455000	81	6.7e-48	6.45e-45
13	1175000	8	315000	74	6.93e-48	6.67e-45
3	925000	3	955000	602	7.71e-48	7.42e-45
11	825000	8	265000	94	8.01e-48	7.71e-45
5	455000	9	1235000	45	8.21e-48	7.89e-45
12	1265000	8	325000	85	8.23e-48	7.92e-45
13	285000	13	315000	706	8.72e-48	8.37e-45
13	135000	13	205000	416	8.76e-48	8.41e-45
10	965000	6	495000	90	9.11e-48	8.74e-45
3	575000	5	445000	88	9.4e-48	9.02e-45
5	565000	5	595000	543	9.89e-48	9.47e-45
10	945000	13	1155000	70	1e-47	9.59e-45
3	775000	3	815000	538	1.02e-47	9.79e-45
14	1075000	8	305000	37	1.04e-47	9.97e-45
11	835000	14	1065000	48	1.06e-47	1.01e-44
4	865000	4	895000	1000	1.1e-47	1.05e-44
3	885000	3	915000	699	1.14e-47	1.09e-44
11	855000	8	275000	88	1.21e-47	1.16e-44
13	1745000	13	1775000	904	1.24e-47	1.19e-44
13	1865000	13	1895000	614	1.25e-47	1.19e-44
12	1285000	9	1255000	61	1.32e-47	1.26e-44
11	1305000	11	1335000	497	1.36e-47	1.29e-44
14	1085000	5	435000	70	1.51e-47	1.44e-44
14	1055000	4	635000	70	1.59e-47	1.52e-44
11	405000	11	435000	552	1.64e-47	1.56e-44
11	825000	4	665000	80	1.67e-47	1.58e-44
12	1295000	6	455000	76	1.69e-47	1.6e-44
13	2105000	13	2135000	632	1.76e-47	1.67e-44
12	1285000	13	1155000	60	2.1e-47	2e-44
8	325000	8	355000	702	2.12e-47	2.01e-44
10	945000	11	815000	74	2.14e-47	2.03e-44
9	255000	9	285000	859	2.15e-47	2.04e-44
11	815000	12	1265000	84	2.23e-47	2.12e-44
1	435000	6	495000	87	2.28e-47	2.17e-44
2	465000	9	1235000	67	2.36e-47	2.24e-44
1	195000	1	225000	786	2.42e-47	2.29e-44
14	375000	14	415000	674	2.5e-47	2.37e-44
13	1155000	3	605000	58	2.5e-47	2.37e-44
7	1035000	7	1065000	620	2.63e-47	2.49e-44
14	1055000	8	265000	96	2.75e-47	2.6e-44
13	1175000	4	625000	73	2.95e-47	2.78e-44
14	2995000	14	3035000	520	2.95e-47	2.79e-44
5	665000	5	705000	554	3.23e-47	3.05e-44
3	605000	4	645000	39	3.61e-47	3.41e-44
3	625000	7	785000	98	3.98e-47	3.74e-44
13	835000	13	865000	839	4.12e-47	3.87e-44
5	505000	5	535000	600	4.35e-47	4.09e-44
14	1135000	14	1165000	740	4.82e-47	4.53e-44
4	355000	4	385000	600	4.9e-47	4.6e-44
13	1175000	3	615000	65	4.99e-47	4.69e-44
11	815000	12	1295000	75	5e-47	4.7e-44
2	415000	2	465000	625	5.18e-47	4.86e-44
5	185000	5	225000	530	5.84e-47	5.47e-44
10	925000	12	1295000	62	6.44e-47	6.03e-44
12	1675000	12	1755000	382	6.91e-47	6.46e-44
10	935000	8	305000	36	7.07e-47	6.61e-44
9	815000	9	845000	749	8.45e-47	7.9e-44
2	455000	5	455000	42	9.71e-47	9.07e-44
6	485000	8	305000	39	9.77e-47	9.12e-44
3	625000	8	325000	85	1.04e-46	9.74e-44
7	125000	7	175000	476	1.09e-46	1.02e-43
1	465000	2	465000	65	1.1e-46	1.03e-43
10	925000	13	1175000	64	1.12e-46	1.05e-43
7	795000	9	1245000	55	1.14e-46	1.06e-43
11	815000	14	1055000	83	1.15e-46	1.07e-43
5	275000	5	305000	941	1.23e-46	1.14e-43
5	475000	7	805000	64	1.3e-46	1.21e-43
11	855000	3	575000	87	1.33e-46	1.24e-43
10	925000	11	815000	63	1.34e-46	1.24e-43
1	445000	14	1085000	57	1.41e-46	1.31e-43
6	645000	6	685000	517	1.47e-46	1.37e-43
14	1555000	14	1595000	617	1.49e-46	1.39e-43
6	335000	6	375000	686	1.53e-46	1.42e-43
1	395000	1	425000	803	1.53e-46	1.42e-43
11	815000	2	415000	90	1.72e-46	1.59e-43
6	1015000	6	1045000	571	1.77e-46	1.64e-43
2	665000	2	695000	746	1.8e-46	1.67e-43
3	605000	5	475000	61	1.82e-46	1.69e-43
7	1005000	7	1035000	816	1.95e-46	1.81e-43
2	445000	8	315000	64	2.22e-46	2.05e-43
4	625000	5	445000	78	2.47e-46	2.28e-43
12	1265000	4	635000	69	2.68e-46	2.48e-43
11	845000	14	1055000	64	3.05e-46	2.81e-43
14	1085000	4	665000	77	3.08e-46	2.84e-43
1	205000	1	235000	643	3.39e-46	3.13e-43
7	765000	7	845000	373	3.41e-46	3.14e-43
13	1165000	14	1075000	34	3.43e-46	3.16e-43
11	815000	2	465000	74	3.88e-46	3.57e-43
12	1435000	12	1465000	667	3.93e-46	3.61e-43
14	215000	14	245000	473	4.57e-46	4.2e-43
14	1055000	6	485000	66	4.61e-46	4.23e-43
3	585000	6	475000	60	4.75e-46	4.36e-43
11	835000	3	605000	49	4.89e-46	4.48e-43
10	935000	4	655000	48	4.9e-46	4.48e-43
4	635000	7	785000	72	4.91e-46	4.5e-43
7	975000	7	1005000	552	5.11e-46	4.68e-43
13	1185000	7	795000	72	5.66e-46	5.17e-43
7	785000	8	315000	81	6.52e-46	5.95e-43
13	1485000	13	1515000	559	6.61e-46	6.03e-43
13	215000	13	245000	505	6.93e-46	6.32e-43
1	375000	1	405000	553	7.14e-46	6.51e-43
11	815000	7	825000	57	7.43e-46	6.77e-43
13	1185000	14	1055000	70	8.43e-46	7.68e-43
13	1155000	7	835000	70	8.53e-46	7.76e-43
11	825000	7	785000	92	9.61e-46	8.75e-43
14	1735000	14	1775000	763	9.9e-46	9.01e-43
10	945000	5	475000	73	1.04e-45	9.46e-43
10	1285000	10	1325000	570	1.06e-45	9.59e-43
6	495000	8	295000	69	1.12e-45	1.02e-42
12	295000	12	325000	468	1.27e-45	1.15e-42
1	475000	7	795000	66	1.74e-45	1.57e-42
3	905000	3	935000	563	1.83e-45	1.66e-42
4	745000	4	785000	512	1.88e-45	1.71e-42
12	1295000	2	435000	57	1.97e-45	1.78e-42
10	935000	14	1085000	56	2.17e-45	1.96e-42
1	445000	5	445000	59	2.22e-45	2.01e-42
11	855000	2	415000	99	2.29e-45	2.07e-42
10	205000	10	235000	818	2.33e-45	2.1e-42
5	445000	8	285000	65	2.52e-45	2.28e-42
11	855000	12	1295000	81	2.58e-45	2.33e-42
14	115000	14	145000	636	2.66e-45	2.4e-42
13	2495000	13	2525000	425	2.99e-45	2.68e-42
10	935000	13	1165000	33	3.16e-45	2.84e-42
7	185000	7	275000	521	3.27e-45	2.94e-42
1	435000	7	835000	78	3.75e-45	3.37e-42
12	1275000	8	325000	72	3.82e-45	3.43e-42
8	285000	9	1255000	57	3.91e-45	3.51e-42
14	1055000	6	515000	79	3.95e-45	3.54e-42
3	615000	6	475000	62	4.02e-45	3.6e-42
12	1305000	14	1085000	65	4.03e-45	3.61e-42
10	945000	2	465000	70	4.49e-45	4.01e-42
1	455000	10	935000	39	4.54e-45	4.06e-42
11	825000	5	435000	69	4.69e-45	4.2e-42
10	165000	10	195000	636	4.71e-45	4.21e-42
8	45000	8	1395000	83	5.02e-45	4.48e-42
3	85000	3	115000	386	5.26e-45	4.69e-42
10	405000	10	435000	772	5.75e-45	5.13e-42
14	625000	14	655000	837	6.04e-45	5.39e-42
2	175000	2	205000	522	6.29e-45	5.61e-42
11	165000	11	195000	710	6.73e-45	5.99e-42
6	495000	8	325000	80	6.78e-45	6.03e-42
3	435000	3	465000	712	8.2e-45	7.3e-42
9	995000	9	1025000	590	9.13e-45	8.12e-42
12	1275000	9	1225000	63	9.18e-45	8.16e-42
2	425000	7	795000	86	9.49e-45	8.43e-42
13	1175000	2	425000	78	9.91e-45	8.79e-42
4	655000	8	275000	65	1.02e-44	9.09e-42
2	445000	4	665000	65	1.12e-44	9.88e-42
13	595000	13	625000	626	1.14e-44	1.01e-41
2	425000	4	665000	75	1.15e-44	1.01e-41
4	545000	4	605000	220	1.16e-44	1.03e-41
2	465000	8	315000	68	1.34e-44	1.19e-41
13	1165000	3	595000	37	1.41e-44	1.25e-41
8	695000	8	725000	846	1.66e-44	1.47e-41
10	925000	11	855000	67	1.69e-44	1.49e-41
4	555000	4	605000	142	1.77e-44	1.56e-41
2	425000	6	455000	77	1.78e-44	1.56e-41
4	55000	4	1125000	89	1.88e-44	1.65e-41
12	2215000	12	2245000	183	1.94e-44	1.71e-41
3	575000	3	615000	412	2.36e-44	2.07e-41
10	945000	3	575000	73	2.51e-44	2.2e-41
13	1175000	8	265000	86	2.53e-44	2.21e-41
14	1085000	3	625000	85	2.53e-44	2.22e-41
10	915000	6	495000	69	2.57e-44	2.25e-41
3	955000	3	985000	534	2.64e-44	2.31e-41
5	1245000	5	1285000	443	2.7e-44	2.36e-41
11	425000	11	455000	749	2.71e-44	2.37e-41
11	845000	9	1235000	52	2.96e-44	2.59e-41
3	475000	3	505000	606	3e-44	2.62e-41
4	1085000	4	1115000	383	3.21e-44	2.8e-41
7	185000	7	225000	648	3.36e-44	2.93e-41
2	415000	8	275000	90	3.42e-44	2.98e-41
12	1265000	12	1305000	462	3.58e-44	3.12e-41
7	395000	7	425000	421	3.8e-44	3.31e-41
12	1265000	6	475000	80	3.81e-44	3.32e-41
7	775000	7	835000	437	3.92e-44	3.41e-41
1	435000	11	815000	78	4.02e-44	3.5e-41
11	815000	2	425000	76	4.68e-44	4.06e-41
12	1265000	9	1235000	71	4.68e-44	4.07e-41
11	815000	11	845000	405	4.97e-44	4.31e-41
6	565000	6	595000	737	5.58e-44	4.83e-41
8	1095000	8	1125000	536	5.59e-44	4.85e-41
1	455000	5	445000	54	5.66e-44	4.9e-41
1	465000	14	1065000	49	5.72e-44	4.95e-41
6	495000	9	1215000	71	6.37e-44	5.51e-41
13	1155000	7	785000	79	6.39e-44	5.53e-41
11	815000	6	455000	74	6.96e-44	6.02e-41
3	575000	4	665000	74	7.6e-44	6.56e-41
7	1135000	7	1165000	794	7.63e-44	6.58e-41
12	1295000	3	605000	57	7.66e-44	6.61e-41
4	635000	4	665000	446	8.09e-44	6.98e-41
1	445000	6	495000	56	8.13e-44	7.01e-41
10	905000	14	1055000	79	8.19e-44	7.06e-41
4	645000	5	455000	31	8.41e-44	7.25e-41
6	105000	6	135000	457	8.74e-44	7.52e-41
6	475000	8	275000	75	8.78e-44	7.56e-41
11	835000	13	1155000	55	8.88e-44	7.64e-41
13	235000	13	265000	523	8.94e-44	7.69e-41
4	255000	4	285000	712	9.35e-44	8.04e-41
5	905000	5	935000	383	1.02e-43	8.81e-41
1	475000	13	1175000	59	1.16e-43	9.98e-41
2	425000	7	785000	87	1.17e-43	1e-40
9	1215000	9	1265000	263	1.2e-43	1.03e-40
4	655000	7	825000	48	1.2e-43	1.03e-40
14	1085000	3	615000	63	1.25e-43	1.07e-40
12	1305000	8	315000	58	1.25e-43	1.08e-40
14	1035000	8	325000	82	1.26e-43	1.08e-40
1	455000	9	1235000	45	1.29e-43	1.1e-40
1	465000	13	1155000	60	1.3e-43	1.11e-40
8	145000	8	175000	786	1.32e-43	1.13e-40
8	195000	8	225000	895	1.34e-43	1.14e-40
8	475000	8	505000	439	1.36e-43	1.17e-40
5	345000	5	375000	676	1.42e-43	1.21e-40
1	445000	10	945000	51	1.44e-43	1.23e-40
6	1235000	6	1285000	508	1.47e-43	1.25e-40
5	495000	6	495000	91	1.47e-43	1.26e-40
3	215000	3	245000	554	1.57e-43	1.34e-40
13	1185000	4	655000	54	1.63e-43	1.39e-40
11	845000	3	595000	50	1.63e-43	1.39e-40
1	435000	4	625000	72	1.66e-43	1.42e-40
5	585000	5	615000	643	1.75e-43	1.49e-40
6	1215000	6	1265000	508	1.91e-43	1.63e-40
7	1145000	7	1205000	398	2.73e-43	2.32e-40
8	35000	8	1415000	60	2.78e-43	2.36e-40
11	815000	4	655000	62	2.99e-43	2.54e-40
5	395000	5	425000	948	3.21e-43	2.73e-40
13	1155000	2	455000	57	3.23e-43	2.74e-40
12	1665000	12	1755000	388	3.28e-43	2.79e-40
1	445000	7	815000	51	3.35e-43	2.84e-40
10	1195000	10	1235000	489	3.41e-43	2.9e-40
13	1155000	7	805000	57	3.43e-43	2.91e-40
9	655000	9	685000	825	3.49e-43	2.96e-40
10	935000	4	645000	34	3.52e-43	2.98e-40
12	1295000	13	1185000	61	3.64e-43	3.08e-40
5	475000	9	1255000	70	3.97e-43	3.36e-40
5	475000	8	265000	84	4.05e-43	3.43e-40
3	585000	5	445000	63	4.19e-43	3.54e-40
6	1195000	6	1265000	471	4.75e-43	4.01e-40
4	1015000	4	1105000	300	5.08e-43	4.29e-40
9	155000	9	185000	519	5.1e-43	4.31e-40
11	845000	2	455000	48	5.32e-43	4.49e-40
4	645000	5	465000	41	5.32e-43	4.49e-40
1	475000	2	445000	52	5.33e-43	4.5e-40
4	885000	4	925000	513	5.34e-43	4.5e-40
10	955000	5	445000	70	5.59e-43	4.71e-40
9	1225000	9	1265000	281	5.8e-43	4.89e-40
3	575000	7	785000	86	5.89e-43	4.96e-40
12	1265000	7	835000	78	6.11e-43	5.14e-40
12	1275000	5	475000	70	6.2e-43	5.22e-40
3	625000	8	315000	75	6.55e-43	5.51e-40
3	705000	3	735000	744	6.7e-43	5.63e-40
2	425000	8	315000	70	7.15e-43	6.01e-40
3	625000	5	475000	81	7.59e-43	6.38e-40
5	435000	5	475000	432	7.71e-43	6.47e-40
2	395000	2	425000	721	7.81e-43	6.55e-40
13	345000	13	385000	627	9.67e-43	8.11e-40
10	925000	9	1255000	57	9.8e-43	8.2e-40
1	455000	6	485000	41	1.03e-42	8.66e-40
8	1145000	8	1175000	681	1.06e-42	8.89e-40
10	855000	10	885000	657	1.09e-42	9.1e-40
14	275000	14	305000	804	1.11e-42	9.26e-40
10	945000	8	315000	65	1.15e-42	9.58e-40
12	1265000	7	815000	76	1.2e-42	1e-39
14	1065000	9	1255000	52	1.21e-42	1.01e-39
7	1045000	7	1075000	480	1.27e-42	1.06e-39
14	1035000	5	495000	94	1.33e-42	1.11e-39
10	935000	12	1295000	51	1.36e-42	1.13e-39
6	455000	9	1225000	64	1.37e-42	1.14e-39
3	625000	9	1255000	76	1.45e-42	1.21e-39
14	1085000	8	285000	59	1.46e-42	1.22e-39
11	855000	2	475000	77	1.53e-42	1.27e-39
10	555000	10	585000	377	1.59e-42	1.33e-39
3	795000	3	825000	558	1.75e-42	1.46e-39
1	215000	1	245000	714	1.83e-42	1.53e-39
12	35000	12	2225000	55	1.95e-42	1.62e-39
2	435000	9	1235000	50	2.01e-42	1.67e-39
12	1175000	12	1205000	689	2.04e-42	1.7e-39
1	465000	5	475000	63	2.12e-42	1.76e-39
2	295000	2	335000	787	2.32e-42	1.93e-39
14	1065000	6	495000	57	2.51e-42	2.08e-39
10	355000	10	385000	564	2.51e-42	2.08e-39
11	825000	3	615000	63	2.64e-42	2.19e-39
2	305000	2	335000	659	2.74e-42	2.27e-39
5	475000	7	815000	70	2.79e-42	2.31e-39
12	1305000	5	445000	66	2.86e-42	2.37e-39
10	945000	2	425000	71	2.87e-42	2.38e-39
2	465000	8	275000	72	2.88e-42	2.38e-39
3	575000	6	495000	79	2.97e-42	2.46e-39
13	1155000	4	665000	66	2.98e-42	2.47e-39
3	625000	5	495000	93	3.23e-42	2.67e-39
11	845000	8	295000	49	3.44e-42	2.84e-39
9	155000	9	205000	455	3.46e-42	2.86e-39
2	465000	7	835000	69	3.47e-42	2.86e-39
7	805000	8	315000	56	3.56e-42	2.94e-39
9	155000	9	195000	489	3.73e-42	3.08e-39
2	435000	7	795000	61	4.28e-42	3.53e-39
6	285000	6	325000	551	4.77e-42	3.93e-39
5	855000	5	915000	537	4.88e-42	4.02e-39
4	495000	4	525000	649	5.05e-42	4.16e-39
14	1055000	2	415000	93	5.13e-42	4.22e-39
8	1115000	8	1185000	479	5.4e-42	4.44e-39
14	1035000	8	275000	82	5.5e-42	4.52e-39
4	1005000	4	1125000	298	5.55e-42	4.56e-39
14	1555000	14	1585000	670	5.76e-42	4.73e-39
1	435000	3	575000	78	5.78e-42	4.75e-39
7	235000	7	275000	604	6.02e-42	4.94e-39
11	1855000	11	1965000	415	6.25e-42	5.13e-39
14	3245000	9	65000	27	6.55e-42	5.37e-39
11	845000	6	485000	46	6.57e-42	5.38e-39
5	475000	6	495000	77	6.68e-42	5.47e-39
7	155000	7	195000	437	7.01e-42	5.74e-39
13	1155000	9	1255000	64	7.26e-42	5.95e-39
1	455000	2	435000	39	7.46e-42	6.11e-39
14	1085000	9	1225000	65	8.55e-42	6.99e-39
11	1075000	11	1105000	481	8.73e-42	7.14e-39
13	2785000	13	2815000	613	8.83e-42	7.21e-39
11	25000	11	2035000	52	9.15e-42	7.47e-39
4	625000	7	785000	76	9.95e-42	8.12e-39
1	465000	3	615000	52	1.03e-41	8.41e-39
12	1265000	9	1255000	74	1.07e-41	8.71e-39
7	1205000	7	1255000	638	1.15e-41	9.41e-39
10	925000	14	1065000	45	1.33e-41	1.08e-38
14	1035000	5	475000	80	1.35e-41	1.1e-38
10	925000	8	295000	51	1.36e-41	1.11e-38
14	1085000	3	605000	58	1.41e-41	1.15e-38
9	855000	9	885000	543	1.44e-41	1.17e-38
5	435000	7	795000	69	1.47e-41	1.19e-38
13	1155000	4	655000	57	1.47e-41	1.2e-38
2	415000	3	575000	87	1.52e-41	1.23e-38
13	1155000	5	465000	62	1.61e-41	1.3e-38
5	215000	5	245000	576	1.69e-41	1.37e-38
1	445000	8	295000	45	1.75e-41	1.42e-38
14	2665000	14	2705000	324	1.77e-41	1.43e-38
10	925000	14	1055000	63	1.88e-41	1.52e-38
1	475000	14	1085000	58	1.99e-41	1.61e-38
14	1055000	5	475000	78	2.08e-41	1.68e-38
7	785000	8	275000	84	2.13e-41	1.72e-38
5	1075000	5	1105000	351	2.17e-41	1.75e-38
6	495000	8	265000	87	2.27e-41	1.83e-38
13	2525000	13	2555000	505	2.55e-41	2.05e-38
4	225000	4	265000	687	2.58e-41	2.08e-38
11	855000	8	255000	89	2.6e-41	2.09e-38
8	1095000	8	1135000	432	2.62e-41	2.11e-38
5	445000	9	1245000	50	2.63e-41	2.12e-38
7	1195000	7	1245000	437	2.68e-41	2.16e-38
6	1185000	6	1265000	458	2.71e-41	2.18e-38
10	925000	7	805000	49	2.81e-41	2.26e-38
7	115000	7	185000	493	2.84e-41	2.28e-38
11	1865000	11	1965000	452	3.05e-41	2.45e-38
4	735000	4	775000	438	3.12e-41	2.5e-38
11	855000	12	1265000	86	3.26e-41	2.61e-38
6	5000	6	1335000	57	3.51e-41	2.81e-38
9	1305000	9	1335000	459	3.51e-41	2.81e-38
9	95000	9	125000	399	3.63e-41	2.9e-38
8	1115000	8	1215000	445	3.66e-41	2.93e-38
1	435000	12	1295000	73	3.7e-41	2.96e-38
7	145000	7	175000	464	3.94e-41	3.15e-38
11	855000	4	655000	66	3.97e-41	3.17e-38
9	635000	9	665000	610	4.53e-41	3.62e-38
8	1315000	8	1345000	467	4.73e-41	3.77e-38
13	1085000	13	1115000	607	4.78e-41	3.81e-38
11	835000	6	495000	59	4.96e-41	3.95e-38
12	1265000	5	425000	80	5.15e-41	4.1e-38
11	305000	11	335000	544	5.22e-41	4.15e-38
12	685000	12	715000	896	5.77e-41	4.59e-38
11	1205000	11	1245000	571	5.93e-41	4.71e-38
2	455000	8	305000	36	6.64e-41	5.28e-38
11	855000	13	1155000	73	6.81e-41	5.41e-38
9	185000	9	215000	469	7.61e-41	6.04e-38
5	415000	5	495000	446	7.63e-41	6.06e-38
12	1265000	2	475000	74	8.05e-41	6.38e-38
11	165000	11	205000	590	8.21e-41	6.5e-38
6	775000	6	815000	369	8.62e-41	6.82e-38
1	425000	3	575000	69	8.92e-41	7.06e-38
8	305000	9	1245000	30	9.41e-41	7.45e-38
11	1555000	11	1585000	684	1e-40	7.92e-38
7	785000	7	845000	560	1.03e-40	8.16e-38
3	595000	5	455000	39	1.11e-40	8.74e-38
1	475000	4	655000	48	1.14e-40	8.98e-38
11	815000	5	465000	65	1.2e-40	9.45e-38
5	465000	8	315000	61	1.32e-40	1.04e-37
11	1625000	11	1655000	647	1.33e-40	1.05e-37
2	415000	5	475000	84	1.35e-40	1.06e-37
6	295000	6	325000	472	1.39e-40	1.09e-37
2	445000	3	585000	50	1.41e-40	1.11e-37
7	1015000	7	1045000	597	1.49e-40	1.17e-37
14	3055000	14	3085000	536	1.66e-40	1.31e-37
6	325000	6	375000	542	1.67e-40	1.31e-37
11	865000	12	1265000	72	1.69e-40	1.33e-37
12	1295000	8	315000	64	1.81e-40	1.42e-37
14	1085000	5	455000	45	1.84e-40	1.45e-37
1	435000	3	605000	58	1.9e-40	1.49e-37
5	895000	5	925000	658	1.91e-40	1.5e-37
10	1205000	10	1235000	537	1.91e-40	1.5e-37
12	1305000	7	795000	65	1.92e-40	1.51e-37
4	635000	5	455000	38	2.02e-40	1.58e-37
6	115000	6	155000	475	2.21e-40	1.73e-37
13	1155000	6	485000	53	2.27e-40	1.77e-37
5	445000	7	825000	57	2.31e-40	1.81e-37
13	865000	13	895000	603	2.4e-40	1.88e-37
13	1175000	7	825000	53	2.48e-40	1.94e-37
7	125000	7	275000	337	2.48e-40	1.94e-37
14	1755000	14	1785000	689	2.76e-40	2.15e-37
10	935000	3	605000	41	2.78e-40	2.17e-37
13	1175000	3	575000	73	2.94e-40	2.29e-37
10	925000	13	1155000	54	2.97e-40	2.32e-37
12	355000	12	395000	463	2.99e-40	2.33e-37
11	845000	2	465000	53	2.99e-40	2.33e-37
7	395000	7	435000	410	3.06e-40	2.39e-37
12	1265000	5	435000	66	3.16e-40	2.46e-37
14	3105000	14	3155000	569	3.23e-40	2.51e-37
8	1285000	8	1315000	464	3.41e-40	2.65e-37
8	1165000	8	1215000	464	3.41e-40	2.65e-37
5	1215000	5	1245000	541	3.42e-40	2.66e-37
1	455000	4	655000	41	3.53e-40	2.74e-37
11	845000	12	1275000	52	3.6e-40	2.8e-37
9	925000	9	955000	509	3.61e-40	2.8e-37
12	1295000	7	835000	67	3.69e-40	2.86e-37
10	935000	7	795000	55	3.73e-40	2.89e-37
9	535000	9	565000	601	3.94e-40	3.05e-37
3	515000	3	545000	672	3.97e-40	3.07e-37
7	125000	7	185000	544	3.99e-40	3.09e-37
12	1645000	12	1675000	519	4e-40	3.09e-37
12	1275000	13	1185000	57	4.02e-40	3.11e-37
5	495000	8	255000	92	4.16e-40	3.21e-37
7	785000	8	255000	91	4.17e-40	3.22e-37
5	225000	5	275000	732	4.28e-40	3.3e-37
14	1725000	14	1755000	573	4.32e-40	3.33e-37
12	1265000	2	465000	74	4.32e-40	3.34e-37
14	1945000	14	1985000	663	5.01e-40	3.87e-37
9	915000	9	955000	454	5.2e-40	4.01e-37
13	1155000	3	625000	72	5.24e-40	4.04e-37
7	795000	9	1225000	68	5.36e-40	4.13e-37
6	325000	6	355000	529	5.79e-40	4.46e-37
5	885000	5	915000	567	5.79e-40	4.46e-37
5	435000	9	1235000	54	5.8e-40	4.47e-37
1	435000	4	635000	61	5.92e-40	4.56e-37
1	435000	6	475000	73	5.93e-40	4.57e-37
14	1085000	8	275000	74	6.39e-40	4.91e-37
12	1265000	8	275000	78	6.53e-40	5.02e-37
4	345000	4	375000	446	6.62e-40	5.09e-37
8	1135000	8	1165000	529	6.67e-40	5.13e-37
4	675000	5	475000	65	6.75e-40	5.18e-37
12	1295000	2	465000	66	7.08e-40	5.43e-37
2	415000	7	835000	81	7.14e-40	5.48e-37
12	1275000	7	785000	76	7.16e-40	5.49e-37
4	655000	7	835000	58	7.86e-40	6.02e-37
12	1265000	7	805000	62	8.34e-40	6.39e-37
2	425000	6	475000	71	8.35e-40	6.39e-37
13	1335000	13	1365000	644	8.75e-40	6.7e-37
1	445000	2	445000	45	8.89e-40	6.8e-37
14	735000	14	775000	524	1.02e-39	7.76e-37
10	905000	5	475000	69	1.02e-39	7.76e-37
11	835000	8	305000	34	1.02e-39	7.79e-37
4	395000	4	425000	585	1.03e-39	7.89e-37
2	415000	2	495000	471	1.06e-39	8.12e-37
6	1135000	6	1235000	480	1.08e-39	8.23e-37
11	815000	12	1275000	66	1.09e-39	8.34e-37
12	25000	12	2245000	40	1.14e-39	8.69e-37
6	455000	7	795000	78	1.22e-39	9.32e-37
5	435000	6	495000	64	1.24e-39	9.43e-37
8	1055000	8	1135000	364	1.26e-39	9.62e-37
8	1405000	8	1435000	219	1.29e-39	9.81e-37
7	775000	7	845000	414	1.29e-39	9.84e-37
11	1525000	11	1555000	734	1.38e-39	1.05e-36
6	1175000	6	1205000	372	1.4e-39	1.07e-36
3	325000	3	355000	635	1.42e-39	1.08e-36
5	675000	5	705000	521	1.44e-39	1.1e-36
4	705000	4	735000	504	1.46e-39	1.11e-36
4	475000	4	515000	485	1.54e-39	1.17e-36
10	925000	12	1285000	47	1.73e-39	1.31e-36
5	195000	5	245000	576	1.83e-39	1.39e-36
4	135000	4	1015000	109	1.92e-39	1.46e-36
13	2175000	13	2205000	521	2.04e-39	1.55e-36
2	475000	5	475000	67	2.06e-39	1.56e-36
7	805000	8	305000	35	2.21e-39	1.67e-36
6	1125000	6	1155000	502	2.21e-39	1.67e-36
7	785000	9	1225000	69	2.39e-39	1.8e-36
10	1015000	10	1045000	407	2.45e-39	1.85e-36
2	465000	9	1225000	59	2.48e-39	1.87e-36
8	595000	8	625000	621	2.5e-39	1.89e-36
1	485000	5	445000	64	2.74e-39	2.07e-36
2	435000	4	635000	45	2.83e-39	2.14e-36
12	1415000	12	1455000	668	2.87e-39	2.17e-36
11	815000	8	325000	69	3.02e-39	2.28e-36
2	465000	3	585000	53	3.1e-39	2.34e-36
14	3015000	14	3055000	460	3.2e-39	2.41e-36
3	455000	3	505000	612	3.29e-39	2.48e-36
2	415000	5	495000	96	3.33e-39	2.51e-36
6	455000	8	275000	71	3.44e-39	2.59e-36
12	1935000	12	1965000	403	3.47e-39	2.61e-36
7	145000	7	185000	522	3.56e-39	2.68e-36
7	115000	7	145000	544	3.56e-39	2.68e-36
12	1275000	3	585000	52	3.6e-39	2.7e-36
10	955000	13	1175000	61	3.83e-39	2.88e-36
3	225000	3	255000	449	4.13e-39	3.1e-36
2	455000	5	475000	57	4.2e-39	3.15e-36
2	455000	6	495000	60	4.24e-39	3.18e-36
10	225000	10	255000	465	4.59e-39	3.44e-36
4	645000	7	805000	35	5.13e-39	3.84e-36
13	1155000	3	575000	66	5.14e-39	3.85e-36
12	1265000	4	665000	73	5.37e-39	4.02e-36
4	545000	4	615000	298	5.78e-39	4.33e-36
12	1295000	7	825000	50	6.04e-39	4.51e-36
7	435000	7	485000	283	6.14e-39	4.59e-36
11	1845000	11	1885000	411	6.16e-39	4.6e-36
13	1185000	2	425000	60	6.65e-39	4.96e-36
7	815000	9	1225000	58	6.76e-39	5.05e-36
13	1155000	2	425000	66	6.77e-39	5.05e-36
1	405000	11	815000	72	6.92e-39	5.16e-36
9	255000	9	295000	717	7.12e-39	5.31e-36
2	415000	8	265000	94	7.4e-39	5.51e-36
4	885000	4	915000	433	7.78e-39	5.79e-36
11	1225000	11	1255000	597	7.85e-39	5.85e-36
13	205000	13	265000	363	7.96e-39	5.93e-36
13	425000	13	455000	413	8e-39	5.95e-36
8	975000	8	1005000	479	8.24e-39	6.13e-36
14	725000	14	755000	668	8.29e-39	6.16e-36
13	1195000	2	465000	59	8.5e-39	6.31e-36
14	3045000	14	3085000	571	8.96e-39	6.65e-36
4	625000	6	475000	63	9.57e-39	7.1e-36
2	465000	5	475000	67	9.62e-39	7.13e-36
14	2655000	14	2685000	394	9.85e-39	7.3e-36
9	1045000	9	1075000	427	1.02e-38	7.6e-36
1	435000	1	475000	377	1.04e-38	7.68e-36
6	495000	7	815000	70	1.16e-38	8.61e-36
3	465000	3	505000	529	1.18e-38	8.77e-36
12	365000	12	395000	479	1.19e-38	8.78e-36
10	195000	10	225000	538	1.2e-38	8.9e-36
6	185000	6	215000	510	1.21e-38	8.93e-36
12	1265000	13	1185000	63	1.22e-38	9.02e-36
2	305000	2	345000	518	1.27e-38	9.4e-36
13	1155000	5	425000	66	1.38e-38	1.02e-35
11	675000	11	705000	612	1.46e-38	1.08e-35
11	1885000	11	1965000	510	1.47e-38	1.08e-35
7	1005000	7	1045000	650	1.58e-38	1.17e-35
5	1235000	5	1275000	438	1.66e-38	1.22e-35
13	1165000	2	445000	34	1.67e-38	1.23e-35
7	115000	7	155000	507	1.74e-38	1.28e-35
13	185000	13	235000	446	1.76e-38	1.3e-35
4	635000	6	495000	60	1.84e-38	1.36e-35
11	1765000	11	1795000	413	1.87e-38	1.38e-35
10	905000	3	575000	69	1.96e-38	1.45e-35
13	1205000	6	495000	69	1.99e-38	1.46e-35
12	1295000	14	1055000	72	2.16e-38	1.59e-35
5	375000	5	405000	585	2.18e-38	1.61e-35
4	655000	6	495000	61	2.2e-38	1.62e-35
8	1085000	8	1215000	322	2.21e-38	1.63e-35
11	425000	11	465000	734	2.36e-38	1.73e-35
13	505000	13	535000	705	2.41e-38	1.77e-35
2	415000	3	625000	90	2.53e-38	1.86e-35
14	1055000	8	335000	80	2.65e-38	1.95e-35
8	875000	8	905000	735	2.66e-38	1.95e-35
9	205000	9	235000	629	2.69e-38	1.98e-35
11	35000	11	2015000	56	2.96e-38	2.17e-35
4	345000	4	385000	516	3.1e-38	2.27e-35
8	45000	8	1435000	64	3.16e-38	2.31e-35
10	1045000	10	1075000	516	3.28e-38	2.4e-35
7	185000	7	215000	592	3.58e-38	2.62e-35
14	1735000	14	1815000	455	3.59e-38	2.62e-35
14	1055000	3	625000	82	3.6e-38	2.63e-35
7	1165000	7	1275000	493	3.62e-38	2.64e-35
14	1055000	2	425000	76	3.97e-38	2.9e-35
13	1075000	13	1115000	667	3.99e-38	2.91e-35
10	915000	3	625000	65	3.99e-38	2.91e-35
14	2675000	14	2705000	471	4.05e-38	2.95e-35
1	155000	1	185000	344	4.05e-38	2.95e-35
11	265000	11	305000	580	4.12e-38	3e-35
6	805000	6	835000	526	4.15e-38	3.02e-35
2	465000	8	335000	71	4.19e-38	3.05e-35
6	495000	9	1225000	63	4.27e-38	3.11e-35
8	725000	8	755000	674	4.48e-38	3.26e-35
8	1115000	8	1195000	377	4.6e-38	3.35e-35
12	1355000	12	1385000	744	4.62e-38	3.36e-35
11	1635000	11	1685000	539	4.86e-38	3.54e-35
3	635000	8	315000	57	4.98e-38	3.62e-35
11	465000	11	495000	643	5.05e-38	3.67e-35
1	435000	5	475000	72	5.1e-38	3.71e-35
3	625000	3	655000	406	5.14e-38	3.74e-35
2	425000	2	485000	434	5.29e-38	3.84e-35
5	445000	6	455000	75	5.38e-38	3.91e-35
8	485000	8	515000	739	5.48e-38	3.98e-35
11	855000	2	445000	66	5.57e-38	4.04e-35
8	845000	8	875000	525	5.71e-38	4.14e-35
14	2165000	14	2195000	705	5.73e-38	4.15e-35
1	475000	10	945000	51	5.83e-38	4.23e-35
8	385000	8	415000	528	5.84e-38	4.23e-35
6	165000	6	195000	665	6.12e-38	4.43e-35
2	465000	4	625000	61	6.48e-38	4.69e-35
6	15000	6	1355000	38	6.81e-38	4.93e-35
1	575000	8	75000	31	7.36e-38	5.32e-35
3	625000	6	475000	74	7.76e-38	5.61e-35
3	615000	6	495000	59	7.76e-38	5.61e-35
1	445000	12	1295000	47	7.98e-38	5.76e-35
14	3265000	9	65000	28	8.1e-38	5.85e-35
7	565000	7	595000	259	8.13e-38	5.87e-35
7	545000	7	595000	196	8.2e-38	5.91e-35
8	295000	9	1225000	51	8.2e-38	5.91e-35
9	1065000	9	1095000	470	8.32e-38	6e-35
14	705000	14	735000	650	9.08e-38	6.54e-35
2	465000	7	805000	54	9.09e-38	6.54e-35
14	1055000	8	285000	57	9.09e-38	6.55e-35
12	1265000	4	625000	68	9.36e-38	6.74e-35
13	1175000	14	1045000	64	9.44e-38	6.79e-35
1	435000	1	485000	376	9.48e-38	6.82e-35
13	2885000	9	25000	30	9.64e-38	6.93e-35
5	665000	5	695000	579	9.69e-38	6.97e-35
11	835000	12	1265000	57	1.04e-37	7.45e-35
7	675000	7	705000	460	1.05e-37	7.54e-35
7	995000	7	1025000	538	1.19e-37	8.51e-35
13	515000	13	545000	770	1.19e-37	8.54e-35
3	455000	3	485000	577	1.2e-37	8.62e-35
1	455000	9	1255000	43	1.21e-37	8.7e-35
6	1195000	6	1235000	631	1.23e-37	8.83e-35
7	895000	7	925000	555	1.3e-37	9.33e-35
5	835000	5	865000	518	1.32e-37	9.45e-35
12	1085000	12	1115000	581	1.37e-37	9.82e-35
5	475000	9	1215000	61	1.41e-37	1.01e-34
14	1065000	5	455000	33	1.42e-37	1.02e-34
7	1165000	7	1215000	489	1.46e-37	1.04e-34
1	465000	8	305000	35	1.48e-37	1.06e-34
3	615000	8	315000	52	1.53e-37	1.09e-34
2	425000	7	775000	71	1.54e-37	1.1e-34
13	135000	13	175000	361	1.55e-37	1.11e-34
3	595000	4	655000	49	1.6e-37	1.14e-34
9	145000	9	185000	425	1.61e-37	1.15e-34
11	855000	7	835000	73	1.66e-37	1.18e-34
2	675000	2	705000	604	1.73e-37	1.24e-34
12	1855000	12	1885000	524	1.75e-37	1.24e-34
5	855000	5	885000	531	1.76e-37	1.25e-34
9	195000	9	235000	493	1.85e-37	1.32e-34
10	725000	10	755000	960	1.97e-37	1.4e-34
6	135000	6	165000	520	2.05e-37	1.46e-34
10	925000	2	445000	49	2.07e-37	1.47e-34
12	1265000	8	315000	68	2.08e-37	1.48e-34
7	1215000	7	1245000	547	2.12e-37	1.51e-34
1	455000	6	495000	47	2.13e-37	1.51e-34
1	425000	7	785000	73	2.22e-37	1.57e-34
1	465000	3	605000	46	2.22e-37	1.57e-34
1	495000	7	775000	64	2.22e-37	1.58e-34
3	925000	3	975000	516	2.29e-37	1.62e-34
1	435000	13	1155000	66	2.37e-37	1.68e-34
1	435000	11	825000	75	2.42e-37	1.72e-34
2	465000	4	655000	55	2.8e-37	1.98e-34
4	755000	4	795000	421	2.86e-37	2.03e-34
10	925000	12	1265000	59	2.91e-37	2.06e-34
2	435000	7	805000	43	2.92e-37	2.07e-34
6	385000	6	415000	619	2.96e-37	2.1e-34
9	145000	9	175000	396	3.04e-37	2.15e-34
12	515000	12	545000	626	3.05e-37	2.16e-34
4	1035000	4	1085000	529	3.1e-37	2.19e-34
1	435000	9	1235000	62	3.24e-37	2.29e-34
3	935000	3	985000	475	3.26e-37	2.3e-34
4	645000	8	305000	26	3.37e-37	2.38e-34
6	1145000	6	1265000	517	3.53e-37	2.49e-34
2	455000	4	655000	47	3.69e-37	2.6e-34
12	1395000	12	1445000	794	3.73e-37	2.63e-34
14	1055000	2	445000	64	3.78e-37	2.66e-34
4	645000	6	485000	33	3.93e-37	2.77e-34
6	495000	8	275000	73	3.98e-37	2.8e-34
10	335000	10	375000	692	4.07e-37	2.86e-34
10	925000	2	465000	53	4.12e-37	2.9e-34
13	205000	13	235000	659	4.15e-37	2.92e-34
12	1275000	8	285000	50	5.05e-37	3.55e-34
6	105000	6	155000	392	5.18e-37	3.64e-34
10	925000	3	595000	47	5.47e-37	3.84e-34
1	475000	12	1275000	50	5.56e-37	3.91e-34
12	1265000	7	785000	84	5.98e-37	4.2e-34
11	825000	2	415000	84	6.05e-37	4.24e-34
7	115000	7	1335000	96	6.26e-37	4.39e-34
11	815000	9	1225000	58	6.38e-37	4.47e-34
14	1085000	8	325000	69	6.67e-37	4.67e-34
8	95000	8	135000	325	6.8e-37	4.76e-34
12	465000	12	495000	658	6.84e-37	4.79e-34
7	1195000	7	1275000	539	6.96e-37	4.87e-34
2	455000	9	1255000	52	7.44e-37	5.2e-34
10	205000	10	245000	735	7.44e-37	5.2e-34
14	1055000	3	605000	56	7.65e-37	5.35e-34
11	815000	3	575000	68	7.74e-37	5.41e-34
1	295000	1	325000	541	7.85e-37	5.48e-34
14	1085000	2	475000	66	8.14e-37	5.68e-34
12	1295000	5	475000	65	8.5e-37	5.93e-34
13	695000	13	725000	532	8.89e-37	6.2e-34
7	1155000	7	1205000	642	8.9e-37	6.21e-34
10	945000	11	855000	70	8.98e-37	6.26e-34
13	1185000	4	665000	55	9.38e-37	6.53e-34
6	455000	7	815000	64	9.44e-37	6.57e-34
2	415000	7	795000	89	9.89e-37	6.89e-34
11	815000	7	785000	76	9.99e-37	6.95e-34
11	25000	11	2005000	50	1.05e-36	7.32e-34
12	325000	12	355000	418	1.07e-36	7.47e-34
14	1055000	8	315000	67	1.13e-36	7.84e-34
12	365000	12	405000	322	1.14e-36	7.94e-34
11	1885000	11	1955000	556	1.21e-36	8.42e-34
14	1945000	14	1975000	436	1.22e-36	8.49e-34
6	105000	6	145000	367	1.23e-36	8.55e-34
10	575000	10	615000	575	1.27e-36	8.83e-34
4	745000	4	805000	423	1.28e-36	8.86e-34
10	1455000	10	1495000	367	1.29e-36	8.95e-34
7	825000	9	1235000	44	1.33e-36	9.25e-34
12	1275000	8	305000	37	1.35e-36	9.34e-34
3	605000	9	1245000	35	1.35e-36	9.35e-34
3	35000	3	1035000	55	1.36e-36	9.42e-34
6	555000	6	585000	738	1.41e-36	9.75e-34
8	1215000	8	1245000	501	1.48e-36	1.03e-33
13	1365000	13	1395000	570	1.49e-36	1.03e-33
1	405000	2	415000	83	1.56e-36	1.08e-33
7	545000	7	605000	232	1.6e-36	1.11e-33
7	835000	8	335000	70	1.61e-36	1.11e-33
7	1105000	7	1205000	355	1.61e-36	1.11e-33
10	735000	10	765000	670	1.67e-36	1.16e-33
4	835000	4	895000	617	1.69e-36	1.17e-33
1	465000	10	925000	47	1.7e-36	1.17e-33
9	1315000	9	1345000	524	1.71e-36	1.18e-33
8	325000	8	365000	574	1.72e-36	1.19e-33
12	2015000	12	2045000	665	1.83e-36	1.26e-33
14	1955000	14	1985000	635	1.9e-36	1.31e-33
13	1155000	5	475000	62	2e-36	1.38e-33
10	965000	2	425000	74	2.05e-36	1.41e-33
1	475000	5	475000	52	2.06e-36	1.42e-33
12	655000	12	685000	590	2.08e-36	1.43e-33
4	655000	9	1255000	53	2.1e-36	1.44e-33
11	815000	13	1195000	58	2.12e-36	1.46e-33
14	1085000	6	515000	66	2.13e-36	1.47e-33
3	625000	8	275000	75	2.13e-36	1.47e-33
10	775000	10	805000	495	2.18e-36	1.5e-33
8	315000	8	345000	617	2.3e-36	1.58e-33
1	455000	14	1085000	45	2.38e-36	1.64e-33
3	625000	7	775000	75	2.39e-36	1.64e-33
1	455000	5	465000	41	2.5e-36	1.72e-33
14	695000	14	725000	560	2.51e-36	1.72e-33
10	905000	2	415000	77	2.53e-36	1.74e-33
1	425000	2	415000	74	2.6e-36	1.79e-33
13	1155000	9	1225000	54	2.62e-36	1.8e-33
5	475000	7	775000	68	2.75e-36	1.88e-33
2	425000	4	655000	57	2.8e-36	1.92e-33
4	975000	4	1135000	91	2.82e-36	1.93e-33
12	1295000	14	1045000	60	2.83e-36	1.94e-33
5	435000	7	785000	65	2.96e-36	2.03e-33
11	1695000	11	1725000	480	2.98e-36	2.04e-33
10	925000	2	425000	55	2.99e-36	2.05e-33
11	815000	7	815000	63	2.99e-36	2.05e-33
7	815000	8	315000	59	2.99e-36	2.05e-33
9	795000	9	835000	473	3e-36	2.05e-33
12	465000	12	515000	514	3.08e-36	2.11e-33
11	815000	2	445000	58	3.08e-36	2.11e-33
13	1185000	4	625000	52	3.43e-36	2.35e-33
12	1285000	4	665000	52	3.53e-36	2.41e-33
11	135000	11	165000	508	3.67e-36	2.51e-33
1	115000	1	165000	456	3.8e-36	2.6e-33
8	665000	8	695000	658	3.85e-36	2.62e-33
12	505000	12	535000	450	3.93e-36	2.68e-33
11	885000	11	915000	721	3.96e-36	2.7e-33
11	855000	2	425000	75	4.05e-36	2.76e-33
2	465000	3	605000	50	4.1e-36	2.79e-33
4	995000	4	1125000	160	4.15e-36	2.82e-33
1	435000	4	675000	64	4.15e-36	2.83e-33
11	855000	4	675000	67	4.19e-36	2.85e-33
10	905000	8	265000	74	4.32e-36	2.94e-33
3	75000	3	1035000	70	4.43e-36	3.01e-33
11	1345000	11	1375000	433	4.62e-36	3.14e-33
3	555000	3	625000	399	4.79e-36	3.25e-33
1	495000	4	615000	57	4.94e-36	3.35e-33
1	465000	14	1055000	61	5.16e-36	3.5e-33
11	845000	5	465000	47	5.34e-36	3.62e-33
5	475000	9	1235000	58	5.34e-36	3.62e-33
5	475000	5	505000	718	5.41e-36	3.66e-33
5	445000	8	255000	82	5.58e-36	3.78e-33
8	1125000	8	1175000	581	5.66e-36	3.83e-33
5	435000	9	1255000	54	5.8e-36	3.93e-33
2	455000	3	575000	55	5.81e-36	3.93e-33
11	855000	4	625000	67	5.87e-36	3.97e-33
5	425000	6	455000	68	5.97e-36	4.04e-33
9	535000	9	575000	547	6e-36	4.05e-33
11	1185000	11	1225000	654	6.23e-36	4.21e-33
4	395000	4	445000	473	6.29e-36	4.25e-33
3	545000	3	575000	597	6.37e-36	4.3e-33
3	585000	7	805000	43	6.66e-36	4.5e-33
2	485000	8	265000	75	7.29e-36	4.92e-33
4	55000	4	1135000	58	7.51e-36	5.07e-33
7	385000	7	445000	455	7.8e-36	5.26e-33
4	965000	4	1125000	114	7.84e-36	5.28e-33
10	535000	10	565000	652	7.96e-36	5.36e-33
1	465000	11	815000	56	8.1e-36	5.45e-33
13	1175000	7	835000	65	8.14e-36	5.48e-33
13	295000	13	325000	489	8.21e-36	5.52e-33
12	1275000	5	435000	54	8.21e-36	5.52e-33
9	235000	9	265000	609	8.24e-36	5.54e-33
13	1155000	14	1085000	63	8.61e-36	5.79e-33
1	475000	8	315000	48	9.1e-36	6.11e-33
14	1025000	14	1055000	741	9.13e-36	6.13e-33
9	155000	9	255000	372	9.21e-36	6.19e-33
11	815000	3	625000	72	9.54e-36	6.4e-33
13	335000	13	365000	596	9.75e-36	6.54e-33
13	1585000	13	1615000	496	1e-35	6.73e-33
1	435000	2	485000	69	1.02e-35	6.83e-33
5	55000	5	85000	412	1.11e-35	7.41e-33
11	815000	14	1065000	48	1.16e-35	7.8e-33
2	475000	4	665000	61	1.17e-35	7.87e-33
11	795000	9	1255000	67	1.18e-35	7.91e-33
12	855000	12	885000	479	1.18e-35	7.91e-33
4	665000	7	795000	71	1.23e-35	8.25e-33
2	465000	3	565000	63	1.26e-35	8.43e-33
11	815000	13	1185000	55	1.35e-35	9.02e-33
14	3085000	14	3115000	406	1.47e-35	9.8e-33
10	215000	10	255000	430	1.49e-35	9.93e-33
7	1115000	7	1205000	441	1.55e-35	1.04e-32
10	765000	10	795000	762	1.55e-35	1.04e-32
14	1045000	5	445000	67	1.61e-35	1.08e-32
9	915000	9	945000	613	1.64e-35	1.09e-32
11	2035000	5	1335000	39	1.66e-35	1.11e-32
12	995000	12	1025000	428	1.67e-35	1.11e-32
14	1055000	5	465000	65	1.68e-35	1.12e-32
12	1275000	6	455000	62	1.79e-35	1.19e-32
8	905000	8	935000	733	1.8e-35	1.2e-32
4	625000	6	495000	64	1.8e-35	1.2e-32
1	445000	5	465000	43	1.86e-35	1.23e-32
3	575000	8	285000	52	1.87e-35	1.25e-32
13	1175000	6	455000	66	2.04e-35	1.35e-32
4	975000	4	1165000	116	2.07e-35	1.38e-32
3	575000	7	815000	64	2.08e-35	1.38e-32
14	2355000	14	2385000	517	2.1e-35	1.39e-32
1	435000	5	425000	71	2.13e-35	1.41e-32
1	435000	12	1255000	65	2.21e-35	1.46e-32
5	495000	7	835000	74	2.24e-35	1.48e-32
2	525000	2	555000	500	2.24e-35	1.49e-32
4	935000	4	1125000	154	2.24e-35	1.49e-32
11	1875000	11	1955000	505	2.31e-35	1.53e-32
13	2655000	13	2685000	442	2.35e-35	1.56e-32
8	275000	9	1255000	63	2.35e-35	1.56e-32
14	1725000	14	1765000	513	2.39e-35	1.58e-32
12	1655000	12	1755000	341	2.43e-35	1.6e-32
14	1035000	2	465000	70	2.45e-35	1.62e-32
1	485000	3	575000	56	2.5e-35	1.65e-32
13	375000	13	415000	350	2.53e-35	1.67e-32
14	2855000	14	2895000	334	2.55e-35	1.69e-32
4	625000	9	1235000	53	2.64e-35	1.74e-32
1	435000	3	615000	56	2.65e-35	1.75e-32
10	965000	14	1055000	77	2.67e-35	1.76e-32
9	755000	9	785000	459	2.68e-35	1.77e-32
8	525000	8	555000	540	2.73e-35	1.8e-32
6	1125000	6	1165000	711	2.73e-35	1.8e-32
2	425000	5	425000	69	2.76e-35	1.82e-32
2	475000	8	315000	58	2.78e-35	1.83e-32
8	1125000	8	1215000	433	2.78e-35	1.83e-32
6	815000	6	845000	518	2.82e-35	1.86e-32
3	445000	3	475000	573	2.89e-35	1.9e-32
4	655000	7	785000	62	3.33e-35	2.19e-32
2	465000	6	455000	63	3.35e-35	2.2e-32
11	255000	11	305000	488	3.41e-35	2.24e-32
4	985000	4	1135000	96	3.48e-35	2.28e-32
9	485000	9	515000	430	3.49e-35	2.29e-32
13	2405000	13	2435000	587	3.51e-35	2.3e-32
11	825000	3	625000	76	3.76e-35	2.47e-32
11	25000	11	2025000	53	3.77e-35	2.47e-32
4	665000	9	1225000	55	4.12e-35	2.7e-32
10	255000	10	285000	343	4.17e-35	2.73e-32
9	975000	9	1005000	639	4.17e-35	2.73e-32
4	535000	4	615000	330	4.34e-35	2.84e-32
2	415000	2	505000	467	4.38e-35	2.87e-32
5	345000	5	395000	579	4.45e-35	2.91e-32
11	845000	4	635000	42	4.46e-35	2.92e-32
6	495000	7	805000	56	4.51e-35	2.95e-32
12	2115000	12	2145000	497	4.57e-35	2.99e-32
4	635000	8	315000	50	4.65e-35	3.04e-32
13	1175000	8	285000	51	4.66e-35	3.04e-32
12	2035000	12	2075000	449	4.82e-35	3.15e-32
1	435000	10	915000	59	5.06e-35	3.31e-32
4	45000	4	1165000	53	5.21e-35	3.4e-32
10	965000	2	415000	84	5.23e-35	3.41e-32
2	475000	5	425000	64	5.33e-35	3.48e-32
4	55000	4	965000	62	5.44e-35	3.55e-32
10	925000	14	1085000	54	5.57e-35	3.63e-32
4	675000	7	775000	61	5.73e-35	3.74e-32
8	425000	8	455000	301	5.74e-35	3.74e-32
11	855000	5	425000	74	5.81e-35	3.79e-32
7	35000	7	545000	58	5.84e-35	3.8e-32
4	135000	4	925000	119	5.92e-35	3.85e-32
6	75000	6	105000	333	5.96e-35	3.88e-32
8	1135000	8	1215000	453	6.1e-35	3.97e-32
14	995000	14	1025000	809	6.11e-35	3.98e-32
11	845000	7	785000	56	6.29e-35	4.09e-32
2	375000	2	505000	351	6.67e-35	4.34e-32
5	445000	8	335000	77	6.86e-35	4.46e-32
13	235000	13	285000	491	7.23e-35	4.69e-32
10	965000	8	315000	65	7.24e-35	4.7e-32
7	535000	7	595000	172	7.33e-35	4.76e-32
10	925000	4	635000	44	7.48e-35	4.86e-32
8	85000	8	115000	586	7.72e-35	5.01e-32
3	1035000	8	1435000	36	7.73e-35	5.01e-32
11	855000	3	615000	58	7.79e-35	5.05e-32
1	435000	13	1145000	57	8.01e-35	5.2e-32
8	35000	8	1405000	63	8.11e-35	5.25e-32
3	755000	3	815000	511	8.11e-35	5.26e-32
2	435000	4	655000	42	8.32e-35	5.39e-32
6	635000	6	675000	517	8.38e-35	5.43e-32
7	1175000	7	1215000	447	8.61e-35	5.58e-32
4	145000	4	1095000	111	8.68e-35	5.62e-32
7	805000	8	285000	42	8.99e-35	5.81e-32
3	185000	3	215000	519	9.03e-35	5.84e-32
2	465000	5	435000	54	9.38e-35	6.06e-32
10	945000	13	1185000	52	9.83e-35	6.35e-32
12	1295000	2	415000	74	9.88e-35	6.38e-32
14	155000	14	185000	491	9.91e-35	6.4e-32
2	445000	5	475000	57	9.97e-35	6.43e-32
4	665000	7	815000	60	1.02e-34	6.58e-32
7	365000	7	395000	567	1.02e-34	6.59e-32
2	415000	4	675000	70	1.03e-34	6.63e-32
1	435000	6	455000	68	1.06e-34	6.8e-32
11	845000	9	1255000	47	1.07e-34	6.88e-32
13	1185000	14	1065000	41	1.11e-34	7.17e-32
4	775000	4	815000	586	1.13e-34	7.26e-32
13	385000	13	415000	504	1.13e-34	7.28e-32
14	205000	14	235000	433	1.15e-34	7.38e-32
12	2005000	12	2035000	677	1.16e-34	7.45e-32
13	2285000	13	2315000	415	1.19e-34	7.64e-32
4	665000	9	1205000	56	1.24e-34	7.94e-32
14	2865000	14	2895000	508	1.24e-34	7.95e-32
13	1155000	2	465000	58	1.37e-34	8.76e-32
12	335000	12	365000	465	1.37e-34	8.77e-32
4	175000	4	925000	137	1.4e-34	8.96e-32
4	335000	4	375000	427	1.45e-34	9.32e-32
10	915000	5	445000	61	1.49e-34	9.55e-32
7	1135000	7	1275000	406	1.49e-34	9.57e-32
13	1175000	9	1265000	50	1.51e-34	9.65e-32
6	495000	7	775000	70	1.57e-34	1e-31
12	1275000	13	1165000	33	1.63e-34	1.04e-31
1	425000	5	475000	61	1.67e-34	1.07e-31
4	385000	4	425000	527	1.68e-34	1.07e-31
5	205000	5	245000	651	1.69e-34	1.08e-31
14	3175000	14	3255000	111	1.72e-34	1.1e-31
10	865000	10	895000	386	1.74e-34	1.11e-31
11	835000	8	285000	40	1.75e-34	1.12e-31
3	915000	3	955000	505	1.77e-34	1.13e-31
4	135000	4	935000	97	1.84e-34	1.18e-31
13	1165000	6	485000	29	1.85e-34	1.18e-31
12	1255000	3	625000	67	1.88e-34	1.2e-31
14	1055000	5	425000	72	1.92e-34	1.23e-31
3	735000	3	765000	509	2.01e-34	1.28e-31
11	1165000	11	1195000	431	2.03e-34	1.3e-31
11	1845000	11	1955000	317	2.05e-34	1.3e-31
11	845000	8	315000	46	2.07e-34	1.32e-31
4	635000	5	475000	53	2.14e-34	1.37e-31
4	805000	4	835000	828	2.19e-34	1.39e-31
1	485000	2	415000	63	2.22e-34	1.41e-31
3	575000	4	635000	54	2.23e-34	1.42e-31
14	715000	14	755000	575	2.26e-34	1.44e-31
12	1275000	3	615000	50	2.28e-34	1.45e-31
6	115000	6	145000	438	2.32e-34	1.48e-31
13	1065000	13	1095000	459	2.34e-34	1.48e-31
8	1155000	8	1185000	457	2.34e-34	1.48e-31
6	95000	6	1265000	115	2.38e-34	1.51e-31
3	395000	3	425000	628	2.41e-34	1.53e-31
5	495000	5	525000	591	2.47e-34	1.57e-31
14	1065000	3	585000	38	2.55e-34	1.62e-31
14	1685000	14	1735000	767	2.58e-34	1.64e-31
10	925000	9	1235000	46	2.64e-34	1.68e-31
4	625000	8	315000	55	2.66e-34	1.69e-31
8	1125000	8	1205000	274	2.69e-34	1.71e-31
11	815000	8	295000	54	2.71e-34	1.72e-31
3	395000	3	435000	656	2.75e-34	1.74e-31
11	1175000	11	1205000	544	2.75e-34	1.74e-31
5	425000	7	795000	74	2.77e-34	1.75e-31
12	1285000	4	655000	44	2.78e-34	1.76e-31
14	1065000	3	575000	48	2.87e-34	1.81e-31
8	25000	8	1405000	62	2.94e-34	1.86e-31
6	495000	9	1265000	52	3.01e-34	1.9e-31
10	945000	3	615000	50	3.05e-34	1.92e-31
12	1265000	4	655000	58	3.09e-34	1.95e-31
3	585000	7	795000	55	3.23e-34	2.04e-31
12	1265000	2	445000	61	3.26e-34	2.06e-31
10	965000	7	795000	78	3.28e-34	2.07e-31
13	565000	13	595000	468	3.32e-34	2.1e-31
3	735000	3	775000	517	3.48e-34	2.2e-31
13	2135000	13	2165000	521	3.5e-34	2.21e-31
2	415000	7	845000	78	3.61e-34	2.28e-31
3	715000	3	755000	573	3.75e-34	2.37e-31
5	355000	5	395000	709	3.76e-34	2.37e-31
7	835000	7	865000	640	3.83e-34	2.41e-31
1	425000	11	815000	60	3.89e-34	2.45e-31
1	445000	6	455000	45	3.89e-34	2.45e-31
5	445000	8	265000	81	3.9e-34	2.46e-31
11	855000	2	455000	57	4.04e-34	2.54e-31
14	2735000	14	2765000	338	4.04e-34	2.54e-31
8	1145000	8	1195000	391	4.29e-34	2.7e-31
12	95000	12	125000	372	4.34e-34	2.73e-31
5	485000	6	495000	57	4.38e-34	2.75e-31
5	495000	7	785000	86	4.39e-34	2.76e-31
12	1295000	5	455000	38	4.45e-34	2.8e-31
6	1135000	6	1165000	786	4.51e-34	2.83e-31
2	425000	8	265000	75	4.65e-34	2.92e-31
4	195000	4	1005000	145	4.69e-34	2.95e-31
8	1115000	8	1155000	420	4.85e-34	3.04e-31
11	825000	3	575000	69	4.86e-34	3.05e-31
14	1035000	7	785000	82	4.88e-34	3.06e-31
11	1865000	11	1905000	464	4.92e-34	3.09e-31
8	185000	8	215000	673	5.12e-34	3.21e-31
12	1275000	2	435000	46	5.16e-34	3.23e-31
7	115000	7	195000	317	5.25e-34	3.29e-31
6	825000	6	855000	577	5.34e-34	3.35e-31
10	925000	13	1145000	44	5.82e-34	3.64e-31
8	265000	8	335000	517	5.93e-34	3.71e-31
6	595000	6	625000	602	6.13e-34	3.84e-31
12	1745000	12	1775000	313	6.32e-34	3.95e-31
11	825000	11	855000	828	6.44e-34	4.03e-31
11	845000	14	1085000	50	6.44e-34	4.03e-31
8	715000	8	745000	462	6.47e-34	4.05e-31
13	1205000	9	1255000	57	6.5e-34	4.06e-31
14	1785000	14	1825000	399	6.57e-34	4.1e-31
7	505000	7	535000	370	6.93e-34	4.33e-31
1	425000	1	485000	272	6.97e-34	4.35e-31
14	1085000	6	465000	43	6.98e-34	4.36e-31
2	465000	8	285000	48	7.13e-34	4.45e-31
6	455000	9	1215000	57	7.23e-34	4.51e-31
11	855000	8	315000	65	7.28e-34	4.54e-31
12	1275000	12	1305000	399	7.34e-34	4.58e-31
6	895000	6	925000	391	7.52e-34	4.68e-31
11	815000	3	605000	49	7.56e-34	4.71e-31
10	105000	10	135000	392	7.77e-34	4.84e-31
6	465000	9	1255000	40	7.99e-34	4.97e-31
2	295000	2	395000	360	8.06e-34	5.01e-31
1	435000	2	475000	64	8.1e-34	5.04e-31
13	2555000	13	2585000	611	8.24e-34	5.12e-31
3	585000	9	1255000	47	8.41e-34	5.23e-31
14	1075000	6	495000	48	8.53e-34	5.31e-31
[truncated: 63,535 more rows]

## Sheet: Rings_1kb_contacts
peakChr	peakStart	peakEnd	overlappingPartnerGenomicLocus	overlapStart	overlapEnd	overlapSize	interactingPartnerChr	interactingPartnerGenomicLocus	nearestTranscriptToInteractingPartner	transcriptStrand	TSS	TSSdistance
7	548815	551061	545000	550000	549688	313	7	75000	PF07_0007	+	74991	9
7	546010	546010	545000	545760	546260	501	7	75000	PF07_0007	+	74991	9
6	877237	877237	875000	876987	877487	501	12	225000	PFL0255c	-	224989	11
8	485104	487745	485000	486174	486674	501	5	175000	PFE0220w	+	174989	11
14	1078259	1080226	1075000	1078992	1079492	501	5	785000	PFE0945c	-	784989	11
13	1771766	1771766	1775000	1771516	1772016	501	5	785000	PFE0945c	-	784989	11
11	1742758	1744848	1745000	1743553	1744053	501	9	315000	PFI0315c	-	314984	16
10	430639	432003	435000	431071	431571	501	9	315000	PFI0315c	-	314984	16
14	2212415	2212415	2215000	2212165	2212665	501	9	315000	PFI0315c	-	314984	16
14	3057662	3057662	3055000	3057412	3057912	501	9	315000	PFI0315c	-	314984	16
6	75559	75559	75000	75309	75809	501	6	1075000	PFF1295w	+	1075019	19
8	205801	208155	205000	206728	207228	501	9	1225000	PFI1500w	+	1224981	19
8	922970	924854	925000	923662	924162	501	9	1225000	PFI1500w	+	1224981	19
14	1088556	1091389	1085000	1090000	1089722	279	9	1225000	PFI1500w	+	1224981	19
1	302522	303590	305000	302806	303306	501	9	1225000	PFI1500w	+	1224981	19
9	1009032	1009869	1005000	1009200	1009700	501	9	1225000	PFI1500w	+	1224981	19
4	671495	672455	675000	671725	672225	501	9	1225000	PFI1500w	+	1224981	19
14	1078259	1080226	1075000	1078992	1079492	501	9	1225000	PFI1500w	+	1224981	19
13	1176158	1178488	1175000	1177073	1177573	501	9	1225000	PFI1500w	+	1224981	19
10	943976	945139	945000	944307	944807	501	9	1225000	PFI1500w	+	1224981	19
7	793905	793905	795000	793655	794155	501	9	1225000	PFI1500w	+	1224981	19
7	548815	551061	555000	550188	560000	189	8	45000	MAL8P1.4	-	45021	21
10	1644068	1645459	1645000	1644513	1645013	501	8	45000	MAL8P1.4	-	45021	21
5	310627	310627	315000	310377	310877	501	5	525000	PFE0590w	+	525024	24
13	1192790	1195274	1195000	1193782	1194282	501	5	525000	PFE0590w	+	525024	24
5	315657	316265	315000	315711	316211	501	5	525000	PFE0590w	+	525024	24
9	84933	84933	85000	84683	85183	501	13	195000	PF13_0021	-	195028	28
13	226274	226876	225000	226325	226825	501	13	195000	PF13_0021	-	195028	28
13	2232217	2232749	2235000	2232233	2232733	501	13	195000	PF13_0021	-	195028	28
14	2065219	2066187	2065000	2065453	2065953	501	12	2065000	PFL2415w	+	2064971	29
13	1162091	1164225	1165000	1162908	1163408	501	8	295000	MAL8P1.35	-	295030	30
9	84933	84933	85000	84683	85183	501	4	925000	PFD0985wa	+	924970	30
3	579771	579771	575000	580000	579521	480	8	295000	MAL8P1.35	-	295030	30
14	3239170	3241478	3245000	3240074	3240574	501	14	3285000	PF14_0772	+	3284970	30
4	223683	223683	225000	223433	223933	501	4	925000	PFD0985wa	+	924970	30
6	487561	490352	485000	488706	489206	501	8	295000	MAL8P1.35	-	295030	30
4	1083912	1083912	1085000	1083662	1084162	501	4	925000	PFD0985wa	+	924970	30
13	912103	912103	915000	911853	912353	501	14	2395000	PF14_0556	-	2395030	30
14	2429831	2429831	2425000	2430000	2429581	420	14	2395000	PF14_0556	-	2395030	30
14	1078259	1080226	1075000	1078992	1079492	501	8	295000	MAL8P1.35	-	295030	30
13	1176158	1178488	1175000	1177073	1177573	501	8	295000	MAL8P1.35	-	295030	30
14	2457760	2457760	2455000	2457510	2458010	501	14	2395000	PF14_0556	-	2395030	30
10	943976	945139	945000	944307	944807	501	8	295000	MAL8P1.35	-	295030	30
7	838206	838206	835000	837956	838456	501	8	295000	MAL8P1.35	-	295030	30
7	793905	793905	795000	793655	794155	501	8	295000	MAL8P1.35	-	295030	30
13	1771766	1771766	1775000	1771516	1772016	501	13	2455000	MAL13P1.320	+	2454970	30
14	3203587	3206196	3205000	3204641	3205141	501	14	3285000	PF14_0772	+	3284970	30
13	1162091	1164225	1165000	1162908	1163408	501	13	405000	PF13_0054	-	405031	31
13	371192	373795	375000	372243	372743	501	13	405000	PF13_0054	-	405031	31
13	1760922	1763193	1765000	1761807	1762307	501	13	1795000	PF13_0246	-	1795034	34
14	1854508	1855153	1855000	1854580	1855080	501	14	865000	PF14_0202	-	864965	35
14	1838483	1838483	1835000	1838233	1838733	501	14	1775000	PF14_0411	+	1774965	35
9	783165	785645	785000	784155	784655	501	14	1775000	PF14_0411	+	1774965	35
13	226274	226876	225000	226325	226825	501	13	285000	MAL13P1.36	-	284964	36
13	327588	330352	325000	328720	329220	501	13	285000	MAL13P1.36	-	284964	36
7	548815	551061	555000	550188	560000	189	2	875000	PFB0976w	+	874963	37
10	683007	685076	685000	683791	684291	501	11	675000	PF11_0184	-	674963	37
14	3239170	3241478	3245000	3240074	3240574	501	2	875000	PFB0976w	+	874963	37
4	614038	614038	615000	613788	614288	501	2	875000	PFB0976w	+	874963	37
14	3229433	3229433	3225000	3229183	3229683	501	14	2465000	PF14_0577	+	2465040	40
11	814436	817186	815000	815561	816061	501	3	575000	MAL3P5.4	-	575042	42
4	619674	621838	625000	620506	621006	501	3	575000	MAL3P5.4	-	575042	42
6	487561	490352	485000	488706	489206	501	3	575000	MAL3P5.4	-	575042	42
14	1088556	1091389	1085000	1090000	1089722	279	3	575000	MAL3P5.4	-	575042	42
1	494334	494334	495000	494084	494584	501	3	575000	MAL3P5.4	-	575042	42
7	793905	793905	795000	793655	794155	501	3	575000	MAL3P5.4	-	575042	42
3	610597	612645	615000	611371	611871	501	3	575000	MAL3P5.4	-	575042	42
3	670088	670088	665000	670000	669838	163	3	635000	MAL3P5.21	+	634957	43
13	1205294	1205294	1205000	1205044	1205544	501	3	635000	MAL3P5.21	+	634957	43
13	1176158	1178488	1175000	1177073	1177573	501	3	635000	MAL3P5.21	+	634957	43
7	838206	838206	835000	837956	838456	501	3	635000	MAL3P5.21	+	634957	43
8	47844	47844	45000	47594	48094	501	3	945000	MAL3P7.32	+	945046	46
13	2526901	2526901	2525000	2526651	2527151	501	3	945000	MAL3P7.32	+	945046	46
14	2841755	2841755	2845000	2841505	2842005	501	14	2815000	PF14_0654	+	2815049	49
14	2734500	2734500	2735000	2734250	2734750	501	14	2815000	PF14_0654	+	2815049	49
14	2727092	2727910	2725000	2727251	2727751	501	14	2815000	PF14_0654	+	2815049	49
14	2895450	2896366	2895000	2895658	2896158	501	14	2815000	PF14_0654	+	2815049	49
14	2900096	2900096	2895000	2900000	2899846	155	14	2815000	PF14_0654	+	2815049	49
14	2841755	2841755	2845000	2841505	2842005	501	14	2895000	PF14_0675	-	2894950	50
14	2813413	2814548	2815000	2813730	2814230	501	14	2895000	PF14_0675	-	2894950	50
14	1559612	1560686	1555000	1560000	1559899	102	14	2895000	PF14_0675	-	2894950	50
14	2727092	2727910	2725000	2727251	2727751	501	14	2895000	PF14_0675	-	2894950	50
14	1903848	1903848	1905000	1903598	1904098	501	14	2895000	PF14_0675	-	2894950	50
14	146149	147460	145000	146554	147054	501	13	1335000	PF13_0178	+	1334949	51
13	2331236	2331236	2335000	2330986	2331486	501	13	2295000	MAL13P1.298	+	2294948	52
13	371192	373795	375000	372243	372743	501	13	2295000	MAL13P1.298	+	2294948	52
12	1856169	1859143	1855000	1857406	1857906	501	12	1905000	PFL2190c	-	1905055	55
11	349319	349319	345000	349069	349569	501	12	1905000	PFL2190c	-	1905055	55
10	197952	197952	195000	197702	198202	501	10	165000	PF10_0039	+	164945	55
13	86035	86035	85000	85785	86285	501	12	1905000	PFL2190c	-	1905055	55
8	957842	957842	955000	957592	958092	501	10	165000	PF10_0039	+	164945	55
7	516015	516015	515000	515765	516265	501	11	45000	PF11_0009	+	45056	56
8	1034744	1034744	1035000	1034494	1034994	501	3	245000	MAL3P2.15	-	244944	56
11	1986057	1986057	1985000	1985807	1986307	501	11	45000	PF11_0009	+	45056	56
11	1513159	1513159	1515000	1512909	1513409	501	11	205000	PF11_0059	+	205057	57
11	160785	160785	165000	160535	161035	501	11	205000	PF11_0059	+	205057	57
14	449059	451956	455000	450257	450757	501	11	205000	PF11_0059	+	205057	57
14	2289675	2294938	2295000	2292056	2292556	501	14	2765000	PF14_0645	+	2765058	58
14	2734500	2734500	2735000	2734250	2734750	501	14	2765000	PF14_0645	+	2765058	58
14	3143911	3146059	3145000	3144735	3145235	501	14	3175000	PF14_0743	+	3174938	62
14	3239170	3241478	3245000	3240074	3240574	501	14	3175000	PF14_0743	+	3174938	62
14	3229433	3229433	3225000	3229183	3229683	501	14	3175000	PF14_0743	+	3174938	62
14	3203587	3206196	3205000	3204641	3205141	501	14	3175000	PF14_0743	+	3174938	62
11	111162	111162	115000	110912	111412	501	2	55000	PFB0050c	-	54936	64
4	132420	133668	135000	132794	133294	501	2	55000	PFB0050c	-	54936	64
3	293729	293729	295000	293479	293979	501	5	1165000	PFE1405c	-	1165066	66
13	1945302	1949502	1945000	1947152	1947652	501	13	1985000	MAL13P1.261	-	1984934	66
11	1724486	1724486	1725000	1724236	1724736	501	9	305000	PFI0300w	+	305067	67
3	527952	530415	525000	528933	529433	501	13	815000	MAL13P1.107	-	815067	67
3	523614	525212	525000	524163	524663	501	13	815000	MAL13P1.107	-	815067	67
6	461084	463255	465000	461919	462419	501	5	345000	PFE0415w	+	344931	69
11	1266869	1267616	1265000	1266992	1267492	501	5	345000	PFE0415w	+	344931	69
3	630718	631759	635000	630988	631488	501	4	755000	PFD0805w	+	755069	69
1	494334	494334	495000	494084	494584	501	5	345000	PFE0415w	+	344931	69
14	2579158	2579158	2575000	2578908	2579408	501	12	1895000	PFL2180w	+	1894930	70
10	1505232	1507911	1505000	1506321	1506821	501	10	1465000	PF10_0362	+	1464928	72
11	122853	125905	125000	124129	124629	501	10	1465000	PF10_0362	+	1464928	72
13	1973388	1975282	1975000	1974085	1974585	501	13	1935000	PF13_0265	-	1935072	72
4	351472	352725	355000	351848	352348	501	10	1465000	PF10_0362	+	1464928	72
13	1966323	1967774	1965000	1966798	1967298	501	13	1935000	PF13_0265	-	1935072	72
10	1420800	1420800	1425000	1420550	1421050	501	10	1465000	PF10_0362	+	1464928	72
13	1970051	1970882	1975000	1970216	1970716	501	13	1935000	PF13_0265	-	1935072	72
13	1720548	1720548	1725000	1720298	1720798	501	11	515000	PF11_0140	+	514925	75
4	132420	133668	135000	132794	133294	501	11	515000	PF11_0140	+	514925	75
11	1305260	1305260	1305000	1305010	1305510	501	11	515000	PF11_0140	+	514925	75
11	1864767	1869556	1865000	1866911	1867411	501	11	515000	PF11_0140	+	514925	75
7	548815	551061	555000	550188	560000	189	3	1035000	PF3D7VART32	-	1034924	76
3	198956	198956	195000	198706	199206	501	4	375000	PFD0365c	-	375077	77
14	1078259	1080226	1075000	1078992	1079492	501	10	1035000	PF10_0242	+	1034922	78
14	146149	147460	145000	146554	147054	501	14	2925000	PF14_0683	+	2925081	81
14	1792459	1793162	1795000	1792560	1793060	501	14	1825000	PF14_0420	+	1825082	82
14	1750872	1751964	1755000	1751168	1751668	501	14	1825000	PF14_0420	+	1825082	82
14	1767577	1768080	1765000	1767578	1768078	501	14	1825000	PF14_0420	+	1825082	82
12	556443	556443	555000	556193	556693	501	13	735000	MAL13P1.94	-	734916	84
11	1644792	1645730	1645000	1645011	1645511	501	11	1605000	PF11_0415	+	1604916	84
10	84639	84639	85000	84389	84889	501	11	1605000	PF11_0415	+	1604916	84
13	2606118	2607081	2605000	2606349	2606849	501	13	1915000	PF13_0260	+	1915087	87
10	650065	650065	655000	650315	660000	316	1	445000	MAL1P2.42	-	445090	90
14	1088556	1091389	1085000	1090000	1089722	279	1	445000	MAL1P2.42	-	445090	90
14	1078259	1080226	1075000	1078992	1079492	501	1	445000	MAL1P2.42	-	445090	90
13	1176158	1178488	1175000	1177073	1177573	501	1	445000	MAL1P2.42	-	445090	90
10	943976	945139	945000	944307	944807	501	1	445000	MAL1P2.42	-	445090	90
7	793905	793905	795000	793655	794155	501	1	445000	MAL1P2.42	-	445090	90
3	610597	612645	615000	611371	611871	501	1	445000	MAL1P2.42	-	445090	90
11	807009	807009	805000	806759	807259	501	1	445000	MAL1P2.42	-	445090	90
3	630718	631759	635000	630988	631488	501	10	755000	PF10_0182	-	754909	91
14	1688612	1689447	1685000	1688779	1689279	501	3	255000	MAL3P2.17	-	255091	91
10	629538	633180	635000	631109	631609	501	14	665000	PF14_0163	-	665096	96
11	1513159	1513159	1515000	1512909	1513409	501	11	1545000	PF11_0402	+	1545096	96
14	637031	639871	635000	638201	638701	501	14	665000	PF14_0163	-	665096	96
11	1864767	1869556	1865000	1866911	1867411	501	11	1545000	PF11_0402	+	1545096	96
11	445720	445720	445000	445470	445970	501	11	475000	PF11_0526	+	475099	99
11	428017	429020	425000	428268	428768	501	11	475000	PF11_0526	+	475099	99
7	548815	551061	545000	550000	549688	313	7	595000	MAL7P1.75	-	594900	100
7	548815	551061	555000	550188	560000	189	7	595000	MAL7P1.75	-	594900	100
4	1119336	1119336	1115000	1119086	1119586	501	7	595000	MAL7P1.75	-	594900	100
7	516015	516015	515000	515765	516265	501	7	595000	MAL7P1.75	-	594900	100
10	1463005	1463005	1465000	1462755	1463255	501	5	1175000	PFE1420w	+	1174900	100
1	302522	303590	305000	302806	303306	501	2	175000	PFB0177c	-	174900	100
8	47844	47844	45000	47594	48094	501	7	595000	MAL7P1.75	-	594900	100
7	546010	546010	545000	545760	546260	501	7	595000	MAL7P1.75	-	594900	100
7	1027341	1028404	1025000	1027622	1028122	501	2	175000	PFB0177c	-	174900	100
12	793942	795992	795000	794717	795217	501	10	345000	PF10_0080	-	344898	102
13	2331236	2331236	2335000	2330986	2331486	501	13	2395000	MAL13P1.310	+	2394896	104
7	285108	286394	285000	285501	286001	501	13	2395000	MAL13P1.310	+	2394896	104
13	2606118	2607081	2605000	2606349	2606849	501	13	2395000	MAL13P1.310	+	2394896	104
12	539419	539419	535000	539169	539669	501	12	465000	PFL0515w	+	465108	108
13	2346736	2348932	2345000	2347584	2348084	501	13	1595000	PF13_0221	-	1595110	110
14	1688612	1689447	1685000	1688779	1689279	501	14	1795000	PF14_0416	-	1794889	111
14	1767577	1768080	1765000	1767578	1768078	501	14	1795000	PF14_0416	-	1794889	111
4	332198	335192	335000	333445	333945	501	12	1775000	PFL2000w	+	1774888	112
4	337357	338101	335000	337479	337979	501	12	1775000	PFL2000w	+	1774888	112
8	79516	80603	85000	80309	90000	310	8	125000	PF08_0010	+	125115	115
1	494334	494334	495000	494084	494584	501	12	1445000	PFL1670c	-	1445115	115
6	487561	490352	485000	488706	489206	501	5	125000	PFE0145w	+	125116	116
14	2593567	2594316	2595000	2593691	2594191	501	11	1495000	PF11_0394	+	1495118	118
8	324987	324987	325000	324737	325237	501	4	445000	PFD0450c	-	444878	122
11	1977214	1978675	1975000	1977694	1978194	501	11	55000	PF11_0012	-	54878	122
3	1000936	1000936	1005000	1000686	1001186	501	11	55000	PF11_0012	-	54878	122
12	1823082	1825445	1825000	1824013	1824513	501	3	785000	PFC0830w	+	785124	124
14	2065219	2066187	2065000	2065453	2065953	501	13	425000	MAL13P1.51	-	424874	126
14	3057662	3057662	3055000	3057412	3057912	501	14	2985000	PF14_0702	+	2984874	126
3	310516	311149	315000	310582	311082	501	14	2985000	PF14_0702	+	2984874	126
14	2632459	2632459	2635000	2632209	2632709	501	14	2985000	PF14_0702	+	2984874	126
14	2895450	2896366	2895000	2895658	2896158	501	14	2985000	PF14_0702	+	2984874	126
14	2900096	2900096	2905000	2900346	2910000	347	14	2985000	PF14_0702	+	2984874	126
14	2900096	2900096	2895000	2900000	2899846	155	14	2985000	PF14_0702	+	2984874	126
8	188134	189146	185000	188390	188890	501	8	155000	MAL8P1.18	+	154873	127
7	1135028	1137709	1135000	1136118	1136618	501	7	1165000	PF07_0124	-	1165127	127
9	1009032	1009869	1005000	1009200	1009700	501	8	155000	MAL8P1.18	+	154873	127
11	1851024	1854738	1855000	1852631	1853131	501	8	155000	MAL8P1.18	+	154873	127
4	1076783	1080285	1075000	1078284	1078784	501	3	1005000	MAL3P7.47	-	1004872	128
10	315331	315331	315000	315081	315581	501	10	285000	PF10_0070	+	285134	134
12	539419	539419	535000	539169	539669	501	10	285000	PF10_0070	+	285134	134
7	999668	999668	995000	999418	999918	501	3	745000	MAL3P6.20	+	745136	136
12	1823082	1825445	1825000	1824013	1824513	501	2	825000	PFB0926c	-	824862	138
3	993056	993056	995000	992806	993306	501	2	825000	PFB0926c	-	824862	138
13	484528	484528	485000	484278	484778	501	14	3075000	PF14_0718	+	3074858	142
13	679256	680598	685000	680177	690000	178	14	3075000	PF14_0718	+	3074858	142
10	1417034	1417665	1415000	1417099	1417599	501	9	1155000	PFI1410c	-	1155143	143
7	548815	551061	555000	550188	560000	189	7	625000	MAL7P1.78	+	624853	147
10	1149955	1151404	1155000	1150429	1150929	501	5	1135000	PFE1355c	-	1134849	151
9	1198952	1201301	1205000	1200376	1210000	377	11	685000	PF11_0187	+	684849	151
8	1259197	1261777	1265000	1260237	1260737	501	5	1135000	PFE1355c	-	1134849	151
4	1083912	1083912	1085000	1083662	1084162	501	4	1055000	PFD1095w	+	1054847	153
4	1096012	1097077	1095000	1096294	1096794	501	4	1055000	PFD1095w	+	1054847	153
13	2461143	2461143	2465000	2460893	2461393	501	13	2255000	MAL13P1.293	+	2255153	153
4	922460	922460	925000	922210	922710	501	4	35000	PFD0005w	+	35153	153
11	1730672	1730672	1735000	1730422	1730922	501	6	825000	PFF0950w	+	825154	154
14	449059	451956	455000	450257	450757	501	6	825000	PFF0950w	+	825154	154
4	351472	352725	355000	351848	352348	501	4	275000	PFD0240c	-	274845	155
4	1096012	1097077	1095000	1096294	1096794	501	6	855000	PFF1000w	+	855157	157
10	617295	617938	615000	617366	617866	501	10	555000	PF10_0138	+	555159	159
11	140230	140230	145000	140480	150000	481	11	185000	PF11_0053	-	184840	160
8	894374	894374	895000	894124	894624	501	4	155000	PFD0115c	-	154840	160
11	210395	210395	215000	210145	210645	501	11	185000	PF11_0053	-	184840	160
11	217804	218934	215000	218119	218619	501	11	185000	PF11_0053	-	184840	160
13	2084392	2087322	2085000	2085607	2086107	501	11	185000	PF11_0053	-	184840	160
11	1398012	1400316	1395000	1398914	1399414	501	11	185000	PF11_0053	-	184840	160
11	1513159	1513159	1515000	1512909	1513409	501	8	1165000	MAL8P1.153	+	1165161	161
13	1945302	1949502	1945000	1947152	1947652	501	5	905000	PFE1115c	-	904839	161
11	236477	236477	235000	236227	236727	501	8	865000	MAL8P1.114	+	865164	164
5	364942	366521	365000	365481	365981	501	8	865000	MAL8P1.114	+	865164	164
13	503345	506894	505000	504869	505369	501	8	865000	MAL8P1.114	+	865164	164
14	1688612	1689447	1685000	1688779	1689279	501	8	865000	MAL8P1.114	+	865164	164
13	508685	510824	505000	510000	509504	497	8	865000	MAL8P1.114	+	865164	164
8	79516	80603	75000	80000	79809	192	9	1445000	PFI1765c	-	1444835	165
8	75336	75336	75000	75086	75586	501	9	1445000	PFI1765c	-	1444835	165
10	1644068	1645459	1645000	1644513	1645013	501	9	1445000	PFI1765c	-	1444835	165
14	3127689	3129709	3125000	3128449	3128949	501	14	3065000	PF14_0715	-	3064833	167
7	107766	107766	105000	107516	108016	501	6	235000	PFF0275c	-	234832	168
11	1008267	1009879	1005000	1008823	1009323	501	6	235000	PFF0275c	-	234832	168
6	177737	180432	175000	178834	179334	501	6	235000	PFF0275c	-	234832	168
13	503345	506894	505000	504869	505369	501	13	545000	MAL13P1.64	-	545168	168
8	894374	894374	895000	894124	894624	501	13	545000	MAL13P1.64	-	545168	168
13	508685	510824	505000	510000	509504	497	13	545000	MAL13P1.64	-	545168	168
8	79516	80603	85000	80309	90000	310	8	945000	MAL8P1.126	+	944829	171
11	1355237	1355237	1355000	1354987	1355487	501	13	1675000	MAL13P1.214	+	1675171	171
6	461084	463255	465000	461919	462419	501	13	2655000	MAL13P1.350	-	2655171	171
7	306047	308025	305000	306786	307286	501	8	945000	MAL8P1.126	+	944829	171
7	937200	938091	935000	937395	937895	501	8	945000	MAL8P1.126	+	944829	171
13	2232217	2232749	2235000	2232233	2232733	501	13	2655000	MAL13P1.350	-	2655171	171
13	1760922	1763193	1765000	1761807	1762307	501	13	2655000	MAL13P1.350	-	2655171	171
13	1760922	1763193	1765000	1761807	1762307	501	13	1675000	MAL13P1.214	+	1675171	171
11	814436	817186	815000	815561	816061	501	7	805000	MAL7P1.111	+	805174	174
1	445590	446676	445000	445883	446383	501	7	805000	MAL7P1.111	+	805174	174
6	461084	463255	465000	461919	462419	501	7	805000	MAL7P1.111	+	805174	174
13	1162091	1164225	1165000	1162908	1163408	501	7	805000	MAL7P1.111	+	805174	174
6	487561	490352	485000	488706	489206	501	7	805000	MAL7P1.111	+	805174	174
14	1088556	1091389	1085000	1090000	1089722	279	7	805000	MAL7P1.111	+	805174	174
14	1078259	1080226	1075000	1078992	1079492	501	7	805000	MAL7P1.111	+	805174	174
13	1176158	1178488	1175000	1177073	1177573	501	7	805000	MAL7P1.111	+	805174	174
10	943976	945139	945000	944307	944807	501	7	805000	MAL7P1.111	+	805174	174
3	610597	612645	615000	611371	611871	501	7	805000	MAL7P1.111	+	805174	174
13	1205294	1205294	1205000	1205044	1205544	501	4	695000	PFD0750w	+	695175	175
9	1186649	1189135	1185000	1187642	1188142	501	4	695000	PFD0750w	+	695175	175
12	87692	87692	85000	87442	87942	501	12	1795000	PFL2035c	-	1794822	178
14	2106228	2106228	2105000	2105978	2106478	501	14	2145000	PF14_0498	-	2145179	179
14	2178178	2178863	2175000	2178270	2178770	501	14	2145000	PF14_0498	-	2145179	179
11	1597042	1597666	1595000	1597104	1597604	501	9	715000	PFI0835c	-	715179	179
14	2429831	2429831	2425000	2430000	2429581	420	14	2145000	PF14_0498	-	2145179	179
8	79516	80603	85000	80309	90000	310	6	1195000	PFF1405c	-	1195180	180
13	2039246	2043506	2045000	2041126	2041626	501	6	1025000	PFF1220w	+	1025180	180
14	2566306	2566306	2565000	2566056	2566556	501	14	2595000	PF14_0609	+	2594817	183
14	2499832	2502596	2505000	2500964	2501464	501	14	2595000	PF14_0609	+	2594817	183
14	2632459	2632459	2635000	2632209	2632709	501	14	2595000	PF14_0609	+	2594817	183
14	146149	147460	145000	146554	147054	501	14	2485000	PF14_0583	+	2484813	187
7	1165627	1166291	1165000	1165709	1166209	501	14	2485000	PF14_0583	+	2484813	187
14	2734500	2734500	2735000	2734250	2734750	501	14	2485000	PF14_0583	+	2484813	187
14	2579158	2579158	2575000	2578908	2579408	501	14	2485000	PF14_0583	+	2484813	187
14	2457760	2457760	2455000	2457510	2458010	501	14	2485000	PF14_0583	+	2484813	187
13	2331236	2331236	2335000	2330986	2331486	501	13	2305000	PF13_0318	-	2305191	191
10	1204141	1205087	1205000	1204364	1204864	501	3	295000	MAL3P2.24	+	295191	191
10	956222	956222	955000	955972	956472	501	8	265000	PF08_0027	+	264809	191
1	494334	494334	495000	494084	494584	501	8	265000	PF08_0027	+	264809	191
13	2272225	2272225	2275000	2271975	2272475	501	13	2305000	PF13_0318	-	2305191	191
7	793905	793905	795000	793655	794155	501	8	265000	PF08_0027	+	264809	191
1	413823	414413	415000	413868	414368	501	8	265000	PF08_0027	+	264809	191
10	956222	956222	955000	955972	956472	501	9	1175000	PFI1445w	+	1175193	193
9	1198952	1201301	1205000	1200376	1210000	377	9	1175000	PFI1445w	+	1175193	193
14	2813413	2814548	2815000	2813730	2814230	501	14	2865000	PF14_0666	-	2865194	194
7	1232139	1232139	1235000	1231889	1232389	501	7	1155000	PF07_0122	+	1155194	194
14	2895450	2896366	2895000	2895658	2896158	501	14	2865000	PF14_0666	-	2865194	194
14	2900096	2900096	2895000	2900000	2899846	155	14	2865000	PF14_0666	-	2865194	194
6	461084	463255	465000	461919	462419	501	9	1255000	PFI1510w	+	1254805	195
6	487561	490352	485000	488706	489206	501	9	1255000	PFI1510w	+	1254805	195
14	1088556	1091389	1085000	1090000	1089722	279	9	1255000	PFI1510w	+	1254805	195
13	1176158	1178488	1175000	1177073	1177573	501	9	1255000	PFI1510w	+	1254805	195
10	943976	945139	945000	944307	944807	501	9	1255000	PFI1510w	+	1254805	195
10	1417034	1417665	1415000	1417099	1417599	501	9	1255000	PFI1510w	+	1254805	195
7	793905	793905	795000	793655	794155	501	9	1255000	PFI1510w	+	1254805	195
9	160040	162267	165000	160903	161403	501	9	135000	PFI0155c	-	134803	197
14	1894888	1894888	1895000	1894638	1895138	501	9	415000	PFI0440w	+	415197	197
13	226274	226876	225000	226325	226825	501	9	135000	PFI0155c	-	134803	197
14	1559612	1560686	1555000	1560000	1559899	102	9	135000	PFI0155c	-	134803	197
13	2034889	2037247	2035000	2035818	2036318	501	13	1945000	PF13_0267	-	1944802	198
13	1973388	1975282	1975000	1974085	1974585	501	13	1945000	PF13_0267	-	1944802	198
13	1970051	1970882	1975000	1970216	1970716	501	13	1945000	PF13_0267	-	1944802	198
13	1864152	1866173	1865000	1864912	1865412	501	13	1945000	PF13_0267	-	1944802	198
12	800104	802036	805000	800820	801320	501	14	375000	PF14_0094	+	374799	201
14	3229433	3229433	3225000	3229183	3229683	501	9	35000	PFI0015c	-	34795	205
9	783165	785645	785000	784155	784655	501	9	35000	PFI0015c	-	34795	205
10	1463005	1463005	1465000	1462755	1463255	501	10	385000	PF10_0092	-	384793	207
7	414446	416752	415000	415349	415849	501	10	385000	PF10_0092	-	384793	207
13	1176158	1178488	1175000	1177073	1177573	501	7	765000	PF07_0080	+	765208	208
7	793905	793905	795000	793655	794155	501	7	765000	PF07_0080	+	765208	208
11	807009	807009	805000	806759	807259	501	7	765000	PF07_0080	+	765208	208
8	47844	47844	45000	47594	48094	501	4	1145000	PFD1210w	+	1145209	209
14	2593567	2594316	2595000	2593691	2594191	501	14	2635000	PF14_0617	+	2634791	209
14	2604431	2605739	2605000	2604835	2605335	501	14	2635000	PF14_0617	+	2634791	209
13	99686	100951	105000	100068	100568	501	14	1635000	PF14_0380	-	1635210	210
14	1688612	1689447	1685000	1688779	1689279	501	14	1635000	PF14_0380	-	1635210	210
11	1355237	1355237	1355000	1354987	1355487	501	11	1515000	PF11_0396	+	1515218	218
8	1161537	1161537	1165000	1161287	1161787	501	11	1515000	PF11_0396	+	1515218	218
11	1477260	1479784	1475000	1478272	1478772	501	11	1515000	PF11_0396	+	1515218	218
13	2084392	2087322	2085000	2085607	2086107	501	11	1515000	PF11_0396	+	1515218	218
3	310516	311149	315000	310582	311082	501	6	115000	PFF0130c	-	115221	221
1	521495	521495	525000	521245	521745	501	6	115000	PFF0130c	-	115221	221
1	302522	303590	305000	302806	303306	501	11	1195000	PF11_0321	-	1195222	222
10	1463005	1463005	1465000	1462755	1463255	501	10	1425000	PF10_0351	+	1425224	224
10	430639	432003	435000	431071	431571	501	10	1425000	PF10_0351	+	1425224	224
14	2289675	2294938	2295000	2292056	2292556	501	14	2325000	PF14_0540	-	2324774	226
14	2245013	2245693	2245000	2245103	2245603	501	14	2325000	PF14_0540	-	2324774	226
13	503345	506894	505000	504869	505369	501	13	535000	MAL13P1.62	-	534774	226
13	508685	510824	505000	510000	509504	497	13	535000	MAL13P1.62	-	534774	226
3	71383	71383	75000	71133	71633	501	1	55000	MAL1P4.06	-	55229	229
14	2593567	2594316	2595000	2593691	2594191	501	14	2565000	PF14_0600	-	2565231	231
8	79516	80603	85000	80309	90000	310	2	25000	PFB0010w	+	25232	232
14	3239170	3241478	3245000	3240074	3240574	501	2	25000	PFB0010w	+	25232	232
8	47844	47844	45000	47594	48094	501	2	25000	PFB0010w	+	25232	232
1	521495	521495	525000	521245	521745	501	2	25000	PFB0010w	+	25232	232
9	606834	606834	605000	606584	607084	501	14	1435000	PF14_0336	+	1435235	235
13	1000906	1002348	1005000	1001377	1001877	501	5	85000	PFE0080c	-	85237	237
12	978380	980791	975000	979335	979835	501	12	1105000	PFL1320w	+	1105241	241
3	579771	579771	575000	580000	579521	480	2	475000	PFB0525w	+	475242	242
14	1088556	1091389	1095000	1090222	1100000	223	2	475000	PFB0525w	+	475242	242
4	671495	672455	675000	671725	672225	501	2	475000	PFB0525w	+	475242	242
14	1099658	1099658	1095000	1099408	1099908	501	2	475000	PFB0525w	+	475242	242
7	793905	793905	795000	793655	794155	501	2	475000	PFB0525w	+	475242	242
11	349319	349319	345000	349069	349569	501	11	255000	PF11_0071	-	254757	243
14	449059	451956	455000	450257	450757	501	14	565000	PF14_0140	-	565246	246
14	1767577	1768080	1765000	1767578	1768078	501	14	475000	PF14_0115	+	475248	248
12	556443	556443	555000	556193	556693	501	13	1805000	PF13_0250	-	1805255	255
13	1771766	1771766	1775000	1771516	1772016	501	13	1805000	PF13_0250	-	1805255	255
13	2606118	2607081	2605000	2606349	2606849	501	13	1805000	PF13_0250	-	1805255	255
7	1274884	1274884	1275000	1274634	1275134	501	5	1245000	PFE1525w	+	1244744	256
4	209179	209179	205000	208929	209429	501	1	95000	MAL1P1.11a	+	95257	257
4	533015	534588	535000	533551	534051	501	10	735000	PF10_0178	+	735258	258
7	1165627	1166291	1165000	1165709	1166209	501	7	1205000	MAL7P1.166	-	1204742	258
11	1376248	1376248	1375000	1375998	1376498	501	9	1065000	PFI1285w	+	1064742	258
3	720844	720844	725000	720594	721094	501	6	445000	PFF0510w	+	444742	258
7	1256782	1256782	1255000	1256532	1257032	501	7	1205000	MAL7P1.166	-	1204742	258
11	999334	999334	995000	999084	999584	501	6	445000	PFF0510w	+	444742	258
11	1043500	1046333	1045000	1044666	1045166	501	9	1065000	PFI1285w	+	1064742	258
7	1210974	1212866	1215000	1211670	1212170	501	7	1185000	PF07_0125	+	1185260	260
14	2841755	2841755	2845000	2841505	2842005	501	13	2435000	PF13_0333	+	2435260	260
13	2331236	2331236	2335000	2330986	2331486	501	13	2435000	PF13_0333	+	2435260	260
5	1024802	1026890	1025000	1025596	1026096	501	12	275000	PFL0305c	-	274739	261
6	721809	722613	725000	721961	722461	501	6	685000	PFF0800w	+	684739	261
14	2457760	2457760	2455000	2457510	2458010	501	14	1705000	PF14_0399	-	1704738	262
5	30005	30005	25000	30000	29755	246	14	1705000	PF14_0399	-	1704738	262
10	1253549	1254158	1255000	1253603	1254103	501	13	1135000	PF13_0149	+	1135264	264
13	1162091	1164225	1165000	1162908	1163408	501	13	1135000	PF13_0149	+	1135264	264
10	956222	956222	955000	955972	956472	501	13	1135000	PF13_0149	+	1135264	264
13	1205294	1205294	1205000	1205044	1205544	501	13	1135000	PF13_0149	+	1135264	264
14	1887777	1888431	1885000	1887854	1888354	501	14	85000	PF14_0024	+	84735	265
6	914208	915497	915000	914602	915102	501	14	85000	PF14_0024	+	84735	265
14	1882031	1883896	1885000	1882713	1883213	501	14	85000	PF14_0024	+	84735	265
10	1463005	1463005	1465000	1462755	1463255	501	10	1505000	PF10_0371	-	1504732	268
10	1253549	1254158	1255000	1253603	1254103	501	10	415000	PF10_0100	+	414731	269
8	79516	80603	75000	80000	79809	192	7	425000	PF07_0048	-	424728	272
8	75336	75336	75000	75086	75586	501	7	425000	PF07_0048	-	424728	272
6	487561	490352	485000	488706	489206	501	13	1165000	MAL13P1.149	+	1164726	274
13	1632937	1635247	1635000	1633842	1634342	501	12	1875000	PFL2150c	-	1875275	275
11	1724486	1724486	1725000	1724236	1724736	501	14	2065000	PF14_0479	-	2064719	281
14	2120755	2120755	2125000	2120505	2121005	501	14	2065000	PF14_0479	-	2064719	281
14	892564	892564	895000	892314	892814	501	9	585000	PFI0665w	+	584717	283
13	2606118	2607081	2605000	2606349	2606849	501	9	355000	PFI0355c	-	354716	284
5	310627	310627	315000	310377	310877	501	10	1365000	PF10_0332	+	1364715	285
5	315657	316265	315000	315711	316211	501	10	1365000	PF10_0332	+	1364715	285
13	740409	741800	745000	740854	741354	501	2	245000	PFB0270w	+	245292	292
1	521495	521495	525000	521245	521745	501	2	245000	PFB0270w	+	245292	292
14	757275	757275	755000	757025	757525	501	14	715000	PF14_0172	+	714706	294
11	632851	632851	635000	632601	633101	501	14	715000	PF14_0172	+	714706	294
14	679270	682275	685000	680522	681022	501	14	715000	PF14_0172	+	714706	294
13	484528	484528	485000	484278	484778	501	13	1565000	PF13_0216	-	1564704	296
11	1289389	1289389	1285000	1289139	1289639	501	13	1565000	PF13_0216	-	1564704	296
8	47844	47844	45000	47594	48094	501	7	95000	PF07_0011	+	94704	296
8	885847	885847	885000	885597	886097	501	14	985000	PF14_0232	-	984702	298
10	1463005	1463005	1465000	1462755	1463255	501	10	1285000	PF10_0312	-	1285299	299
14	3239170	3241478	3245000	3240074	3240574	501	14	3275000	PF14_0769	+	3275300	300
14	3229433	3229433	3225000	3229183	3229683	501	14	3275000	PF14_0769	+	3275300	300
14	3229433	3229433	3225000	3229183	3229683	501	3	985000	MAL3P7.42	+	985301	301
9	1009032	1009869	1005000	1009200	1009700	501	11	1105000	PF11_0296	+	1104699	301
1	521495	521495	525000	521245	521745	501	3	985000	MAL3P7.42	+	985301	301
14	1867519	1870231	1865000	1868625	1869125	501	13	315000	MAL13P1.38	+	315302	302
14	1559612	1560686	1555000	1560000	1559899	102	14	525000	PF14_0129	-	525304	304
1	445590	446676	445000	445883	446383	501	11	805000	PF11_0220	-	804695	305
7	793905	793905	795000	793655	794155	501	11	805000	PF11_0220	-	804695	305
8	324987	324987	325000	324737	325237	501	7	795000	MAL7P1.108	+	795308	308
1	445590	446676	445000	445883	446383	501	7	795000	MAL7P1.108	+	795308	308
4	619674	621838	625000	620506	621006	501	7	795000	MAL7P1.108	+	795308	308
3	579771	579771	575000	580000	579521	480	7	795000	MAL7P1.108	+	795308	308
14	1088556	1091389	1085000	1090000	1089722	279	7	795000	MAL7P1.108	+	795308	308
10	956222	956222	955000	955972	956472	501	7	795000	MAL7P1.108	+	795308	308
14	1078259	1080226	1075000	1078992	1079492	501	7	795000	MAL7P1.108	+	795308	308
13	1176158	1178488	1175000	1177073	1177573	501	7	795000	MAL7P1.108	+	795308	308
10	943976	945139	945000	944307	944807	501	7	795000	MAL7P1.108	+	795308	308
3	610597	612645	615000	611371	611871	501	7	795000	MAL7P1.108	+	795308	308
11	807009	807009	805000	806759	807259	501	7	795000	MAL7P1.108	+	795308	308
10	1463005	1463005	1465000	1462755	1463255	501	10	1385000	PF10_0340	+	1384691	309
10	1359435	1359435	1355000	1359185	1359685	501	10	1385000	PF10_0340	+	1384691	309
14	1088556	1091389	1085000	1090000	1089722	279	3	645000	PFC0701w	+	645309	309
10	1420800	1420800	1425000	1420550	1421050	501	10	1385000	PF10_0340	+	1384691	309
6	487561	490352	485000	488706	489206	501	12	1315000	PFL1530w	+	1314686	314
6	987371	988477	985000	987674	988174	501	9	1085000	PFI1305w	+	1084686	314
14	2073105	2074034	2075000	2073319	2073819	501	14	2155000	PF14_0501	+	2154685	315
14	2120755	2120755	2125000	2120505	2121005	501	14	2155000	PF14_0501	+	2154685	315
4	1083912	1083912	1085000	1083662	1084162	501	10	105000	PF10_0024	-	104684	316
14	1838483	1838483	1835000	1838233	1838733	501	13	1815000	MAL13P1.235	-	1815316	316
13	1771766	1771766	1775000	1771516	1772016	501	13	1815000	MAL13P1.235	-	1815316	316
11	1152494	1152494	1155000	1152244	1152744	501	5	645000	PFE0775c	-	644683	317
13	484528	484528	485000	484278	484778	501	12	1635000	PFL1900w	+	1634683	317
14	1258424	1259360	1255000	1258642	1259142	501	12	1635000	PFL1900w	+	1634683	317
11	1986057	1986057	1985000	1985807	1986307	501	12	1635000	PFL1900w	+	1634683	317
3	153322	155528	155000	154175	154675	501	3	995000	MAL3P7.44	+	995319	319
14	3057662	3057662	3055000	3057412	3057912	501	14	25000	PF14_0007	-	25321	321
11	1644792	1645730	1645000	1645011	1645511	501	11	1675000	PF11_0431	-	1674679	321
14	3203587	3206196	3205000	3204641	3205141	501	14	25000	PF14_0007	-	25321	321
8	1179240	1181489	1185000	1180114	1180614	501	8	1075000	MAL8P1.139	-	1074673	327
8	1259197	1261777	1265000	1260237	1260737	501	8	1075000	MAL8P1.139	-	1074673	327
11	814436	817186	815000	815561	816061	501	6	465000	PFF0540c	-	464671	329
13	1176158	1178488	1175000	1177073	1177573	501	6	465000	PFF0540c	-	464671	329
3	579771	579771	575000	580000	579521	480	4	625000	PFD0665c	-	625333	333
14	1088556	1091389	1085000	1090000	1089722	279	4	625000	PFD0665c	-	625333	333
7	793905	793905	795000	793655	794155	501	4	625000	PFD0665c	-	625333	333
8	814874	814874	815000	814624	815124	501	11	665000	PF11_0181	-	665336	336
12	478863	480085	475000	479224	479724	501	12	505000	PFL0565w	+	505338	338
12	539419	539419	535000	539169	539669	501	12	505000	PFL0565w	+	505338	338
14	2734500	2734500	2735000	2734250	2734750	501	14	125000	PF14_0031	-	125340	340
14	3154769	3154769	3155000	3154519	3155019	501	14	125000	PF14_0031	-	125340	340
10	683007	685076	685000	683791	684291	501	10	715000	PF10_0173	-	714657	343
13	1518868	1519882	1515000	1519125	1519625	501	10	715000	PF10_0173	-	714657	343
14	2499832	2502596	2505000	2500964	2501464	501	10	715000	PF10_0173	-	714657	343
11	621223	621223	625000	620973	621473	501	10	715000	PF10_0173	-	714657	343
14	1792459	1793162	1795000	1792560	1793060	501	9	235000	PFI0245c	-	235344	344
5	278845	280385	275000	279365	279865	501	9	235000	PFI0245c	-	235344	344
7	121196	122604	125000	121650	122150	501	7	1295000	PF07_0130	+	1294655	345
13	679256	680598	675000	680000	679677	324	8	715000	PF08_0086	+	715345	345
8	622650	623831	625000	622990	623490	501	7	1295000	PF07_0130	+	1294655	345
13	226274	226876	225000	226325	226825	501	7	1295000	PF07_0130	+	1294655	345
8	324987	324987	325000	324737	325237	501	2	425000	PFB0465c	-	424654	346
11	1008267	1009879	1005000	1008823	1009323	501	2	425000	PFB0465c	-	424654	346
5	1095579	1100697	1095000	1097888	1098388	501	7	915000	MAL7P1.128	+	915346	346
6	487561	490352	485000	488706	489206	501	2	425000	PFB0465c	-	424654	346
14	1088556	1091389	1085000	1090000	1089722	279	2	425000	PFB0465c	-	424654	346
14	1078259	1080226	1075000	1078992	1079492	501	2	425000	PFB0465c	-	424654	346
13	1176158	1178488	1175000	1177073	1177573	501	2	425000	PFB0465c	-	424654	346
7	793905	793905	795000	793655	794155	501	2	425000	PFB0465c	-	424654	346
9	1198952	1201301	1205000	1200376	1210000	377	9	705000	PFI0825w	+	705347	347
7	1298188	1298188	1295000	1297938	1298438	501	2	815000	PFB0923c	-	814652	348
3	83618	83618	85000	83368	83868	501	11	1745000	PF11_0452	+	1745349	349
14	1854508	1855153	1855000	1854580	1855080	501	8	545000	PF08_0059	-	544651	349
14	981894	981894	985000	981644	982144	501	8	885000	PF08_0103	-	884651	349
11	999334	999334	995000	999084	999584	501	5	985000	PFE1180c	-	985349	349
13	1499232	1503363	1505000	1501047	1501547	501	8	925000	PF08_0108	+	925355	355
13	1176158	1178488	1175000	1177073	1177573	501	8	925000	PF08_0108	+	925355	355
7	1303759	1303759	1305000	1303509	1304009	501	1	235000	MAL1P1.46	-	234641	359
3	579771	579771	575000	580000	579521	480	6	535000	PFF0630c	-	535359	359
6	987371	988477	985000	987674	988174	501	6	1035000	PFF1235w	+	1035359	359
14	1713823	1713823	1715000	1713573	1714073	501	6	1035000	PFF1235w	+	1035359	359
8	829788	829788	825000	830000	829538	463	6	1035000	PFF1235w	+	1035359	359
7	793905	793905	795000	793655	794155	501	6	535000	PFF0630c	-	535359	359
3	293729	293729	295000	293479	293979	501	9	935000	PFI1120c	-	935362	362
11	1977214	1978675	1975000	1977694	1978194	501	14	15000	PF14_0004	-	15364	364
14	3229433	3229433	3225000	3229183	3229683	501	14	15000	PF14_0004	-	15364	364
14	3154769	3154769	3155000	3154519	3155019	501	14	15000	PF14_0004	-	15364	364
11	1977214	1978675	1975000	1977694	1978194	501	6	305000	PFF0360w	+	304634	366
8	324987	324987	325000	324737	325237	501	8	355000	MAL8P1.47	-	354632	368
11	1305260	1305260	1305000	1305010	1305510	501	11	1265000	PF11_0337	+	1265368	368
13	1945302	1949502	1945000	1947152	1947652	501	13	1875000	MAL13P1.245	-	1874632	368
5	310627	310627	315000	310377	310877	501	6	765000	PFF0880c	-	765378	378
6	721809	722613	725000	721961	722461	501	6	765000	PFF0880c	-	765378	378
3	44755	48455	45000	46355	46855	501	6	765000	PFF0880c	-	765378	378
13	706935	709851	705000	708143	708643	501	2	565000	PFB0630c	-	564622	378
3	41658	42544	45000	41851	42351	501	6	765000	PFF0880c	-	765378	378
5	315657	316265	315000	315711	316211	501	6	765000	PFF0880c	-	765378	378
14	2895450	2896366	2895000	2895658	2896158	501	2	355000	PFB0390w	+	354621	379
14	1182435	1183362	1185000	1182648	1183148	501	2	355000	PFB0390w	+	354621	379
14	2900096	2900096	2895000	2900000	2899846	155	2	355000	PFB0390w	+	354621	379
3	993056	993056	995000	992806	993306	501	11	1905000	PF11_0487	-	1904618	382
3	579771	579771	575000	580000	579521	480	10	1225000	PF10_0293	+	1224617	383
14	2579158	2579158	2575000	2578908	2579408	501	10	1225000	PF10_0293	+	1224617	383
3	805030	806739	805000	805634	806134	501	10	1225000	PF10_0293	+	1224617	383
11	1851024	1854738	1855000	1852631	1853131	501	3	215000	PFC0200w	+	214615	385
11	1864767	1869556	1865000	1866911	1867411	501	11	1815000	PF11_0469	-	1814614	386
11	1851024	1854738	1855000	1852631	1853131	501	11	1815000	PF11_0469	-	1814614	386
5	278845	280385	275000	279365	279865	501	5	305000	PFE0360c	-	304611	389
5	635880	636925	635000	636152	636652	501	5	305000	PFE0360c	-	304611	389
14	623819	624984	625000	624151	624651	501	14	815000	PF14_0189	-	814610	390
14	2841755	2841755	2845000	2841505	2842005	501	14	2945000	PF14_0690	+	2944609	391
4	1076783	1080285	1075000	1078284	1078784	501	14	2945000	PF14_0690	+	2944609	391
13	1966323	1967774	1965000	1966798	1967298	501	13	1995000	PF13_0271	-	1995394	394
13	1945302	1949502	1945000	1947152	1947652	501	13	1995000	PF13_0271	-	1995394	394
11	140230	140230	145000	140480	150000	481	11	175000	PF11_0051	-	175395	395
4	1022187	1026426	1025000	1024056	1024556	501	10	1565000	PF10_0378	+	1564605	395
11	210395	210395	215000	210145	210645	501	11	175000	PF11_0051	-	175395	395
11	217804	218934	215000	218119	218619	501	11	175000	PF11_0051	-	175395	395
4	46801	46801	45000	46551	47051	501	10	1565000	PF10_0378	+	1564605	395
7	548815	551061	555000	550188	560000	189	3	65000	MAL3P8.8	+	64604	396
7	83976	86092	85000	84784	85284	501	3	65000	MAL3P8.8	+	64604	396
14	2457760	2457760	2455000	2457510	2458010	501	12	105000	PFL0085c	-	104604	396
7	81999	81999	85000	81749	82249	501	3	65000	MAL3P8.8	+	64604	396
4	1119336	1119336	1115000	1119086	1119586	501	4	1085000	PFD1140w	+	1085398	398
9	160040	162267	165000	160903	161403	501	4	1085000	PFD1140w	+	1085398	398
5	278845	280385	275000	279365	279865	501	13	2645000	PF13_0360	-	2645398	398
11	1977214	1978675	1975000	1977694	1978194	501	4	1085000	PFD1140w	+	1085398	398
4	223683	223683	225000	223433	223933	501	4	1085000	PFD1140w	+	1085398	398
4	922460	922460	925000	922210	922710	501	4	1085000	PFD1140w	+	1085398	398
13	2606118	2607081	2605000	2606349	2606849	501	13	2645000	PF13_0360	-	2645398	398
5	809624	812144	815000	810634	811134	501	4	1085000	PFD1140w	+	1085398	398
7	1165627	1166291	1165000	1165709	1166209	501	8	175000	PF08_0018	-	175404	404
14	757275	757275	755000	757025	757525	501	10	215000	PF10_0048	-	214594	406
11	814436	817186	815000	815561	816061	501	12	1305000	PFL1525c	-	1304594	406
10	1442881	1443977	1445000	1443179	1443679	501	10	215000	PF10_0048	-	214594	406
4	619674	621838	625000	620506	621006	501	12	1305000	PFL1525c	-	1304594	406
10	1463005	1463005	1465000	1462755	1463255	501	10	215000	PF10_0048	-	214594	406
14	2065219	2066187	2065000	2065453	2065953	501	10	215000	PF10_0048	-	214594	406
10	650065	650065	655000	650315	660000	316	13	975000	PF13_0131	+	975406	406
13	1205294	1205294	1205000	1205044	1205544	501	12	1305000	PFL1525c	-	1304594	406
3	963674	964846	965000	964010	964510	501	10	215000	PF10_0048	-	214594	406
3	610597	612645	615000	611371	611871	501	12	1305000	PFL1525c	-	1304594	406
7	967487	967487	965000	967237	967737	501	12	1305000	PFL1525c	-	1304594	406
3	584477	585178	585000	584577	585077	501	12	1305000	PFL1525c	-	1304594	406
11	1968222	1968222	1965000	1967972	1968472	501	2	545000	PFB0610c	-	545408	408
4	476580	476580	475000	476330	476830	501	2	545000	PFB0610c	-	545408	408
7	616251	616811	615000	616281	616781	501	9	105000	PFI0110c	-	104592	408
13	1524538	1526650	1525000	1525344	1525844	501	10	825000	PF10_0197	-	824592	408
11	632851	632851	635000	632601	633101	501	3	815000	MAL3P7.3	+	814583	417
12	539419	539419	535000	539169	539669	501	12	1585000	PFL1845c	-	1584583	417
3	783729	783729	785000	783479	783979	501	3	815000	MAL3P7.3	+	814583	417
11	187378	187378	185000	187128	187628	501	2	755000	PFB0870w	+	755417	417
11	1305260	1305260	1305000	1305010	1305510	501	14	2475000	PF14_0579	-	2475422	422
13	1518868	1519882	1515000	1519125	1519625	501	5	145000	PFE0170c	-	145423	423
11	226465	226465	225000	226215	226715	501	5	845000	PFE1035c	-	844574	426
14	812069	813474	815000	812521	813021	501	8	475000	PF08_0053	-	475426	426
11	220246	223181	225000	221463	221963	501	5	845000	PFE1035c	-	844574	426
8	504286	504286	505000	504036	504536	501	8	475000	PF08_0053	-	475426	426
13	503345	506894	505000	504869	505369	501	8	595000	MAL8P1.81	-	595427	427
8	622650	623831	625000	622990	623490	501	8	595000	MAL8P1.81	-	595427	427
13	508685	510824	505000	510000	509504	497	8	595000	MAL8P1.81	-	595427	427
13	2331236	2331236	2335000	2330986	2331486	501	13	2445000	PF13_0335	-	2445428	428
11	349319	349319	345000	349069	349569	501	13	2445000	PF13_0335	-	2445428	428
11	1742758	1744848	1745000	1743553	1744053	501	14	1845000	PF14_0425	-	1844571	429
3	83618	83618	85000	83368	83868	501	2	675000	PFB0750w	+	675430	430
4	503418	503418	505000	503168	503668	501	9	1355000	PFI1675w	+	1354570	430
7	838206	838206	835000	837956	838456	501	6	605000	PFF0695w	+	604568	432
14	2593567	2594316	2595000	2593691	2594191	501	5	875000	PFE1070c	-	874567	433
14	2073105	2074034	2075000	2073319	2073819	501	14	3085000	PF14_0721	+	3084566	434
14	3057662	3057662	3055000	3057412	3057912	501	14	3085000	PF14_0721	+	3084566	434
14	3154769	3154769	3155000	3154519	3155019	501	14	3085000	PF14_0721	+	3084566	434
13	327588	330352	325000	328720	329220	501	13	365000	MAL13P1.42	-	365435	435
11	1851024	1854738	1855000	1852631	1853131	501	13	365000	MAL13P1.42	-	365435	435
14	2263699	2263699	2265000	2263449	2263949	501	14	2295000	PF14_0533	+	2295439	439
14	2767717	2767717	2765000	2767467	2767967	501	14	2295000	PF14_0533	+	2295439	439
13	2551908	2551908	2555000	2551658	2552158	501	13	2495000	PF13_0340	+	2494560	440
13	2526901	2526901	2525000	2526651	2527151	501	13	2495000	PF13_0340	+	2494560	440
11	814436	817186	815000	815561	816061	501	14	1085000	PF14_0255	+	1084557	443
1	445590	446676	445000	445883	446383	501	14	1085000	PF14_0255	+	1084557	443
4	619674	621838	625000	620506	621006	501	14	1085000	PF14_0255	+	1084557	443
3	579771	579771	575000	580000	579521	480	14	1085000	PF14_0255	+	1084557	443
6	487561	490352	485000	488706	489206	501	14	1085000	PF14_0255	+	1084557	443
11	866566	868444	865000	867255	867755	501	14	1085000	PF14_0255	+	1084557	443
4	671495	672455	675000	671725	672225	501	14	1085000	PF14_0255	+	1084557	443
13	1176158	1178488	1175000	1177073	1177573	501	14	1085000	PF14_0255	+	1084557	443
10	943976	945139	945000	944307	944807	501	14	1085000	PF14_0255	+	1084557	443
7	793905	793905	795000	793655	794155	501	14	1085000	PF14_0255	+	1084557	443
3	610597	612645	615000	611371	611871	501	14	1085000	PF14_0255	+	1084557	443
4	209179	209179	205000	208929	209429	501	14	1085000	PF14_0255	+	1084557	443
3	584477	585178	585000	584577	585077	501	14	1085000	PF14_0255	+	1084557	443
11	1513159	1513159	1515000	1512909	1513409	501	11	1475000	PF11_0389	+	1474553	447
11	1597042	1597666	1595000	1597104	1597604	501	11	1475000	PF11_0389	+	1474553	447
12	539419	539419	535000	539169	539669	501	11	1475000	PF11_0389	+	1474553	447
9	160040	162267	165000	160903	161403	501	9	465000	PFI0495w	+	464550	450
11	226465	226465	225000	226215	226715	501	9	465000	PFI0495w	+	464550	450
11	220246	223181	225000	221463	221963	501	9	465000	PFI0495w	+	464550	450
13	2526901	2526901	2525000	2526651	2527151	501	12	475000	PFL0530c	-	475450	450
13	1771766	1771766	1775000	1771516	1772016	501	12	475000	PFL0530c	-	475450	450
3	670088	670088	675000	670338	680000	339	8	95000	MAL8P1.10	-	95451	451
14	1199372	1200200	1195000	1200000	1199536	465	8	95000	MAL8P1.10	-	95451	451
11	814436	817186	815000	815561	816061	501	11	135000	PF11_0041	+	134547	453
8	79516	80603	75000	80000	79809	192	11	135000	PF11_0041	+	134547	453
4	1119336	1119336	1115000	1119086	1119586	501	11	135000	PF11_0041	+	134547	453
3	198956	198956	195000	198706	199206	501	12	1935000	PFL2230c	-	1935453	453
11	1824202	1824750	1825000	1824226	1824726	501	12	1935000	PFL2230c	-	1935453	453
8	75336	75336	75000	75086	75586	501	11	135000	PF11_0041	+	134547	453
12	1619357	1619357	1615000	1619107	1619607	501	12	1935000	PFL2230c	-	1935453	453
10	1149955	1151404	1155000	1150429	1150929	501	11	135000	PF11_0041	+	134547	453
12	1816935	1818224	1815000	1817329	1817829	501	11	135000	PF11_0041	+	134547	453
11	1208869	1212933	1215000	1210651	1211151	501	11	1285000	PF11_0342	-	1284546	454
11	1247645	1249485	1245000	1248315	1248815	501	11	1285000	PF11_0342	-	1284546	454
14	2457760	2457760	2455000	2457510	2458010	501	5	1015000	PFE1215c	-	1014545	455
13	2551908	2551908	2555000	2551658	2552158	501	13	2475000	PF13_0339	-	2475457	457
10	1204141	1205087	1205000	1204364	1204864	501	10	1245000	PF10_0298	+	1245457	457
13	1205294	1205294	1205000	1205044	1205544	501	10	1245000	PF10_0298	+	1245457	457
13	2526901	2526901	2525000	2526651	2527151	501	13	2475000	PF13_0339	-	2475457	457
10	1420800	1420800	1425000	1420550	1421050	501	10	1245000	PF10_0298	+	1245457	457
14	679270	682275	685000	680522	681022	501	10	1245000	PF10_0298	+	1245457	457
14	290154	292969	295000	291311	291811	501	5	1045000	PFE1255w	+	1045458	458
14	2178178	2178863	2175000	2178270	2178770	501	14	2205000	PF14_0510	+	2205458	458
13	1205294	1205294	1205000	1205044	1205544	501	9	1315000	PFI1605w	+	1314542	458
8	948468	948987	945000	948477	948977	501	12	645000	PFL0770w	+	644532	468
1	302522	303590	305000	302806	303306	501	1	275000	MAL1P1.56	+	274530	470
14	2579158	2579158	2575000	2578908	2579408	501	14	2375000	PF14_0552	+	2374527	473
14	2429831	2429831	2425000	2430000	2429581	420	14	2375000	PF14_0552	+	2374527	473
4	1083912	1083912	1085000	1083662	1084162	501	6	775000	PFF0895w	+	774526	474
13	1162091	1164225	1165000	1162908	1163408	501	8	305000	MAL8P1.36	+	305476	476
6	487561	490352	485000	488706	489206	501	8	305000	MAL8P1.36	+	305476	476
14	1078259	1080226	1075000	1078992	1079492	501	8	305000	MAL8P1.36	+	305476	476
13	1176158	1178488	1175000	1177073	1177573	501	8	305000	MAL8P1.36	+	305476	476
10	943976	945139	945000	944307	944807	501	8	305000	MAL8P1.36	+	305476	476
6	75559	75559	75000	75309	75809	501	6	1295000	PFF1505w	+	1295477	477
14	1442685	1442685	1445000	1442435	1442935	501	6	1295000	PFF1505w	+	1295477	477
14	1449252	1449252	1445000	1449002	1449502	501	6	1295000	PFF1505w	+	1295477	477
12	1816935	1818224	1815000	1817329	1817829	501	12	75000	PFL0045c	-	74522	478
7	548815	551061	545000	550000	549688	313	4	1135000	PFD1195c	-	1134520	480
7	548815	551061	555000	550188	560000	189	4	1135000	PFD1195c	-	1134520	480
10	1463005	1463005	1465000	1462755	1463255	501	13	1255000	MAL13P1.158	+	1255480	480
4	1096012	1097077	1095000	1096294	1096794	501	4	1135000	PFD1195c	-	1134520	480
7	83976	86092	85000	84784	85284	501	4	1135000	PFD1195c	-	1134520	480
3	71383	71383	75000	71133	71633	501	4	1135000	PFD1195c	-	1134520	480
10	1644068	1645459	1645000	1644513	1645013	501	4	1135000	PFD1195c	-	1134520	480
7	81999	81999	85000	81749	82249	501	4	1135000	PFD1195c	-	1134520	480
7	546010	546010	545000	545760	546260	501	4	1135000	PFD1195c	-	1134520	480
14	3239170	3241478	3245000	3240074	3240574	501	8	455000	MAL8P1.61	+	454517	483
11	1208869	1212933	1215000	1210651	1211151	501	11	1185000	PF11_0318	+	1184517	483
8	47844	47844	45000	47594	48094	501	8	455000	MAL8P1.61	+	454517	483
8	485104	487745	485000	486174	486674	501	8	455000	MAL8P1.61	+	454517	483
11	160785	160785	165000	160535	161035	501	11	1185000	PF11_0318	+	1184517	483
14	1236578	1237303	1235000	1236690	1237190	501	3	675000	MAL3P6.30	+	674515	485
13	1973388	1975282	1975000	1974085	1974585	501	10	315000	PF10_0076	-	314515	485
13	1970051	1970882	1975000	1970216	1970716	501	10	315000	PF10_0076	-	314515	485
10	286801	287881	285000	287091	287591	501	10	315000	PF10_0076	-	314515	485
11	1945788	1945788	1945000	1945538	1946038	501	5	1255000	PFE1540w	+	1255486	486
11	1941842	1941842	1945000	1941592	1942092	501	5	1255000	PFE1540w	+	1255486	486
14	2212415	2212415	2215000	2212165	2212665	501	14	2245000	PF14_0522	-	2244513	487
14	2604431	2605739	2605000	2604835	2605335	501	14	2245000	PF14_0522	-	2244513	487
14	130377	132053	135000	130965	131465	501	8	445000	PF08_0049	+	445488	488
8	485104	487745	485000	486174	486674	501	8	445000	PF08_0049	+	445488	488
4	223683	223683	225000	223433	223933	501	8	375000	PF08_0040	-	375492	492
4	671495	672455	675000	671725	672225	501	8	375000	PF08_0040	-	375492	492
12	1229403	1229403	1225000	1229153	1229653	501	8	375000	PF08_0040	-	375492	492
7	107766	107766	105000	107516	108016	501	14	575000	PF14_0142	+	575494	494
14	1688612	1689447	1685000	1688779	1689279	501	14	575000	PF14_0142	+	575494	494
11	1043500	1046333	1045000	1044666	1045166	501	14	575000	PF14_0142	+	575494	494
8	79516	80603	75000	80000	79809	192	12	1385000	PFL1615c	-	1385496	496
11	1513159	1513159	1515000	1512909	1513409	501	11	1485000	PF11_0392	+	1484504	496
8	75336	75336	75000	75086	75586	501	12	1385000	PFL1615c	-	1385496	496
13	1176158	1178488	1175000	1177073	1177573	501	14	1035000	PF14_0245	-	1035498	498
7	838206	838206	835000	837956	838456	501	14	1035000	PF14_0245	-	1035498	498
7	548815	551061	545000	550000	549688	313	12	1705000	PFL1955w	+	1704500	500
8	47844	47844	45000	47594	48094	501	12	1705000	PFL1955w	+	1704500	500
10	1644068	1645459	1645000	1644513	1645013	501	12	1705000	PFL1955w	+	1704500	500
7	546010	546010	545000	545760	546260	501	12	1705000	PFL1955w	+	1704500	500
7	999668	999668	995000	999418	999918	501	9	855000	PFI1025w	+	855506	506
11	210395	210395	215000	210145	210645	501	9	855000	PFI1025w	+	855506	506
11	217804	218934	215000	218119	218619	501	9	855000	PFI1025w	+	855506	506
11	814436	817186	815000	815561	816061	501	7	785000	MAL7P1.105	-	784488	512
4	619674	621838	625000	620506	621006	501	7	785000	MAL7P1.105	-	784488	512
11	111162	111162	115000	110912	111412	501	4	1095000	PFD1150c	-	1095512	512
1	504517	505586	505000	504801	505301	501	7	785000	MAL7P1.105	-	784488	512
4	132420	133668	135000	132794	133294	501	4	1095000	PFD1150c	-	1095512	512
3	630718	631759	635000	630988	631488	501	7	785000	MAL7P1.105	-	784488	512
3	579771	579771	575000	580000	579521	480	7	785000	MAL7P1.105	-	784488	512
14	1088556	1091389	1085000	1090000	1089722	279	7	785000	MAL7P1.105	-	784488	512
1	494334	494334	495000	494084	494584	501	7	785000	MAL7P1.105	-	784488	512
13	1176158	1178488	1175000	1177073	1177573	501	7	785000	MAL7P1.105	-	784488	512
10	943976	945139	945000	944307	944807	501	7	785000	MAL7P1.105	-	784488	512
7	838206	838206	835000	837956	838456	501	7	785000	MAL7P1.105	-	784488	512
3	610597	612645	615000	611371	611871	501	7	785000	MAL7P1.105	-	784488	512
3	584477	585178	585000	584577	585077	501	7	785000	MAL7P1.105	-	784488	512
1	445590	446676	445000	445883	446383	501	3	765000	MAL3P6.23	+	764486	514
14	2841755	2841755	2845000	2841505	2842005	501	14	2905000	PF14_0678	-	2905516	516
8	1241696	1242890	1245000	1242043	1242543	501	8	1215000	PF08_0134	+	1214479	521
8	1179240	1181489	1185000	1180114	1180614	501	8	1215000	PF08_0134	+	1214479	521
3	153322	155528	155000	154175	154675	501	10	1445000	PF10_0357	+	1444478	522
13	1192790	1195274	1195000	1193782	1194282	501	10	1445000	PF10_0357	+	1444478	522
3	854674	856982	855000	855578	856078	501	12	1245000	PFL1455w	+	1245524	524
14	290154	292969	295000	291311	291811	501	5	795000	PFE0970w	+	795525	525
10	1463005	1463005	1465000	1462755	1463255	501	9	795000	PFI0950w	+	795529	529
14	2566306	2566306	2565000	2566056	2566556	501	9	795000	PFI0950w	+	795529	529
11	1851024	1854738	1855000	1852631	1853131	501	9	795000	PFI0950w	+	795529	529
7	1274884	1274884	1275000	1274634	1275134	501	7	225000	PF07_0021	+	225536	536
4	351472	352725	355000	351848	352348	501	4	285000	PFD0255w	+	285541	541
3	153322	155528	155000	154175	154675	501	8	785000	PF08_0093	+	784457	543
11	1803114	1803114	1805000	1802864	1803364	501	8	785000	PF08_0093	+	784457	543
10	1133700	1134579	1135000	1133889	1134389	501	8	785000	PF08_0093	+	784457	543
11	1724486	1724486	1725000	1724236	1724736	501	11	1755000	PF11_0455	-	1755547	547
8	948468	948987	945000	948477	948977	501	7	305000	PF07_0034	-	305547	547
9	84933	84933	85000	84683	85183	501	9	115000	PFI0125c	-	115548	548
4	1076783	1080285	1075000	1078284	1078784	501	12	85000	PFL0055c	-	84451	549
4	1083912	1083912	1085000	1083662	1084162	501	4	225000	PFD0190w	+	225550	550
4	922460	922460	925000	922210	922710	501	4	225000	PFD0190w	+	225550	550
13	1205294	1205294	1205000	1205044	1205544	501	12	695000	PFL0850w	+	695552	552
14	637031	639871	635000	638201	638701	501	14	605000	PF14_0147	-	605557	557
14	146149	147460	145000	146554	147054	501	14	205000	PF14_0056	+	205558	558
13	1162091	1164225	1165000	1162908	1163408	501	3	605000	MAL3P5.11	+	605558	558
3	630718	631759	635000	630988	631488	501	3	605000	MAL3P5.11	+	605558	558
3	579771	579771	575000	580000	579521	480	7	825000	MAL7P1.112	-	824442	558
6	487561	490352	485000	488706	489206	501	3	605000	MAL3P5.11	+	605558	558
14	1088556	1091389	1085000	1090000	1089722	279	3	605000	MAL3P5.11	+	605558	558
10	956222	956222	955000	955972	956472	501	3	605000	MAL3P5.11	+	605558	558
14	3068262	3070830	3065000	3069296	3069796	501	14	205000	PF14_0056	+	205558	558
14	1078259	1080226	1075000	1078992	1079492	501	3	605000	MAL3P5.11	+	605558	558
14	1078259	1080226	1075000	1078992	1079492	501	7	825000	MAL7P1.112	-	824442	558
13	1176158	1178488	1175000	1177073	1177573	501	3	605000	MAL3P5.11	+	605558	558
13	1176158	1178488	1175000	1177073	1177573	501	7	825000	MAL7P1.112	-	824442	558
10	943976	945139	945000	944307	944807	501	3	605000	MAL3P5.11	+	605558	558
10	943976	945139	945000	944307	944807	501	7	825000	MAL7P1.112	-	824442	558
7	793905	793905	795000	793655	794155	501	7	825000	MAL7P1.112	-	824442	558
7	793905	793905	795000	793655	794155	501	3	605000	MAL3P5.11	+	605558	558
14	2646861	2646861	2645000	2646611	2647111	501	13	1385000	PF13_0190	+	1384442	558
14	146149	147460	145000	146554	147054	501	10	1415000	PF10_0348	+	1414441	559
14	2235925	2236842	2235000	2236133	2236633	501	14	2975000	PF14_0698	-	2974439	561
14	2231580	2231580	2235000	2231330	2231830	501	14	2975000	PF14_0698	-	2974439	561
8	1259197	1261777	1265000	1260237	1260737	501	14	2975000	PF14_0698	-	2974439	561
14	449059	451956	455000	450257	450757	501	14	485000	PF14_0120	+	484437	563
14	2226692	2226692	2225000	2226442	2226942	501	14	485000	PF14_0120	+	484437	563
13	815567	816630	815000	815848	816348	501	13	845000	MAL13P1.112	-	845565	565
14	2895450	2896366	2895000	2895658	2896158	501	7	385000	PF07_0043	-	384433	567
14	2900096	2900096	2895000	2900000	2899846	155	7	385000	PF07_0043	-	384433	567
10	1420800	1420800	1425000	1420550	1421050	501	10	435000	PF10_0108	-	435569	569
7	107766	107766	105000	107516	108016	501	9	65000	PFI0060c	-	64428	572
14	3239170	3241478	3245000	3240074	3240574	501	9	65000	PFI0060c	-	64428	572
14	3203587	3206196	3205000	3204641	3205141	501	9	65000	PFI0060c	-	64428	572
8	79516	80603	85000	80309	90000	310	8	115000	MAL8P1.12	-	114427	573
5	1139489	1139489	1135000	1139239	1139739	501	14	1115000	PF14_0263	-	1114424	576
10	1463005	1463005	1465000	1462755	1463255	501	9	375000	PFI0390c	-	375578	578
14	1944809	1944809	1945000	1944559	1945059	501	14	2035000	PF14_0472	-	2035579	579
14	2065219	2066187	2065000	2065453	2065953	501	14	2035000	PF14_0472	-	2035579	579
14	2073105	2074034	2075000	2073319	2073819	501	14	2035000	PF14_0472	-	2035579	579
14	2251765	2251765	2255000	2251515	2252015	501	14	2035000	PF14_0472	-	2035579	579
9	1009032	1009869	1005000	1009200	1009700	501	14	2035000	PF14_0472	-	2035579	579
14	1995029	1995996	1995000	1995262	1995762	501	14	2035000	PF14_0472	-	2035579	579
14	1941515	1941515	1945000	1941265	1941765	501	14	2035000	PF14_0472	-	2035579	579
14	1838483	1838483	1835000	1838233	1838733	501	14	2035000	PF14_0472	-	2035579	579
8	957842	957842	955000	957592	958092	501	14	2035000	PF14_0472	-	2035579	579
11	187378	187378	185000	187128	187628	501	11	1395000	PF11_0369	+	1394417	583
11	1289389	1289389	1285000	1289139	1289639	501	12	2055000	PFL2405c	-	2054414	586
8	398559	398559	395000	398309	398809	501	14	2005000	PF14_0467	-	2004411	589
5	30005	30005	35000	30255	40000	256	9	1455000	PFI1775w	+	1454410	590
1	542724	542724	545000	542474	542974	501	9	1455000	PFI1775w	+	1454410	590
7	548815	551061	555000	550188	560000	189	9	75000	PFI0075w	+	74409	591
11	1986057	1986057	1985000	1985807	1986307	501	9	75000	PFI0075w	+	74409	591
1	504517	505586	505000	504801	505301	501	14	1015000	PF14_0239	-	1014406	594
11	570357	570357	575000	570107	570607	501	5	265000	PFE0320w	+	265595	595
7	1232139	1232139	1235000	1231889	1232389	501	9	505000	PFI0540w	+	504403	597
14	1199372	1200200	1195000	1200000	1199536	465	12	1415000	PFL1645w	+	1414401	599
13	740409	741800	745000	740854	741354	501	8	1155000	PF08_0130	+	1154396	604
4	351472	352725	355000	351848	352348	501	1	385000	MAL1P2.26	+	384396	604
11	1513159	1513159	1515000	1512909	1513409	501	14	1925000	PF14_0447	-	1925605	605
11	349319	349319	345000	349069	349569	501	7	1235000	MAL7P1.171	+	1234394	606
6	721809	722613	725000	721961	722461	501	6	755000	PFF0865w	+	754392	608
8	845290	845290	845000	845040	845540	501	8	1235000	PF08_0137	+	1235611	611
14	2073105	2074034	2075000	2073319	2073819	501	13	2035000	MAL13P1.269	-	2034389	611
13	1945302	1949502	1945000	1947152	1947652	501	13	2035000	MAL13P1.269	-	2034389	611
14	3239170	3241478	3245000	3240074	3240574	501	14	2405000	PF14_0559	+	2405616	616
14	2073105	2074034	2075000	2073319	2073819	501	14	2405000	PF14_0559	+	2405616	616
14	2499832	2502596	2505000	2500964	2501464	501	14	2405000	PF14_0559	+	2405616	616
14	2429831	2429831	2435000	2430081	2440000	82	14	2405000	PF14_0559	+	2405616	616
11	160785	160785	165000	160535	161035	501	11	195000	PF11_0055	+	194384	616
13	415407	416832	415000	415869	416369	501	11	195000	PF11_0055	+	194384	616
7	548815	551061	545000	550000	549688	313	13	75000	PF13_0010	-	75617	617
14	3239170	3241478	3245000	3240074	3240574	501	13	75000	PF13_0010	-	75617	617
7	546010	546010	545000	545760	546260	501	13	75000	PF13_0010	-	75617	617
12	478863	480085	475000	479224	479724	501	12	445000	PFL0485w	+	445619	619
13	99686	100951	105000	100068	100568	501	13	135000	PF13_0019	-	134381	619
14	2065219	2066187	2065000	2065453	2065953	501	13	135000	PF13_0019	-	134381	619
7	414446	416752	415000	415349	415849	501	7	465000	PF07_0050	-	464381	619
13	226274	226876	225000	226325	226825	501	13	135000	PF13_0019	-	134381	619
13	1162091	1164225	1165000	1162908	1163408	501	11	835000	PF11_0227	-	834380	620
6	487561	490352	485000	488706	489206	501	11	835000	PF11_0227	-	834380	620
14	1088556	1091389	1085000	1090000	1089722	279	11	835000	PF11_0227	-	834380	620
10	956222	956222	955000	955972	956472	501	11	835000	PF11_0227	-	834380	620
14	1078259	1080226	1075000	1078992	1079492	501	11	835000	PF11_0227	-	834380	620
13	1176158	1178488	1175000	1177073	1177573	501	11	835000	PF11_0227	-	834380	620
10	943976	945139	945000	944307	944807	501	11	835000	PF11_0227	-	834380	620
7	838206	838206	835000	837956	838456	501	11	835000	PF11_0227	-	834380	620
7	793905	793905	795000	793655	794155	501	11	835000	PF11_0227	-	834380	620
3	744179	744179	745000	743929	744429	501	3	305000	MAL3P2.26	-	304380	620
3	584477	585178	585000	584577	585077	501	11	835000	PF11_0227	-	834380	620
7	548815	551061	555000	550188	560000	189	5	35000	PFE0020c	-	34378	622
1	521495	521495	525000	521245	521745	501	5	35000	PFE0020c	-	34378	622
14	2073105	2074034	2075000	2073319	2073819	501	9	645000	PFI0745w	+	645623	623
10	1463005	1463005	1465000	1462755	1463255	501	4	355000	PFD0330w	+	354376	624
5	1024802	1026890	1025000	1025596	1026096	501	4	355000	PFD0330w	+	354376	624
3	805030	806739	805000	805634	806134	501	4	355000	PFD0330w	+	354376	624
7	967487	967487	965000	967237	967737	501	4	355000	PFD0330w	+	354376	624
14	2251765	2251765	2255000	2251515	2252015	501	14	1865000	PF14_0431	-	1864374	626
11	1730672	1730672	1735000	1730422	1730922	501	14	1865000	PF14_0431	-	1864374	626
14	1838483	1838483	1835000	1838233	1838733	501	14	1865000	PF14_0431	-	1864374	626
3	71383	71383	75000	71133	71633	501	1	205000	MAL1P1.36	-	205627	627
10	1420800	1420800	1425000	1420550	1421050	501	1	205000	MAL1P1.36	-	205627	627
4	851997	853710	855000	852603	853103	501	12	1925000	PFL2220w	+	1925628	628
11	130104	134046	135000	131825	132325	501	9	775000	PFI0920c	-	774369	631
7	399027	400032	395000	399279	399779	501	13	2125000	PF13_0296	+	2125632	632
14	757275	757275	755000	757025	757525	501	4	85000	PFD0050w	+	85640	640
4	46801	46801	45000	46551	47051	501	4	85000	PFD0050w	+	85640	640
14	2499832	2502596	2505000	2500964	2501464	501	14	2435000	PF14_0568	+	2435643	643
8	885847	885847	885000	885597	886097	501	12	235000	PFL0270c	-	235644	644
11	1864767	1869556	1865000	1866911	1867411	501	14	145000	PF14_0038	-	145649	649
10	1417034	1417665	1415000	1417099	1417599	501	14	145000	PF14_0038	-	145649	649
14	2923525	2924580	2925000	2923802	2924302	501	14	145000	PF14_0038	-	145649	649
5	809624	812144	815000	810634	811134	501	13	475000	PF13_0067	-	475649	649
8	894374	894374	895000	894124	894624	501	14	215000	PF14_0058	-	215650	650
14	3068262	3070830	3065000	3069296	3069796	501	14	215000	PF14_0058	-	215650	650
14	2251765	2251765	2255000	2251515	2252015	501	14	2225000	PF14_0515	-	2225653	653
14	1944809	1944809	1945000	1944559	1945059	501	14	1855000	PF14_0429	+	1855654	654
14	2734500	2734500	2735000	2734250	2734750	501	14	1855000	PF14_0429	+	1855654	654
14	1894888	1894888	1895000	1894638	1895138	501	14	1855000	PF14_0429	+	1855654	654
14	1941515	1941515	1945000	1941265	1941765	501	14	1855000	PF14_0429	+	1855654	654
3	310516	311149	315000	310582	311082	501	14	505000	PF14_0123	-	504344	656
3	153322	155528	155000	154175	154675	501	6	845000	PFF0980w	+	845657	657
10	650065	650065	655000	650315	660000	316	12	715000	PFL0880c	-	715658	658
12	978380	980791	975000	979335	979835	501	12	715000	PFL0880c	-	715658	658
11	156230	157231	155000	156480	156980	501	12	715000	PFL0880c	-	715658	658
12	1816935	1818224	1815000	1817329	1817829	501	12	715000	PFL0880c	-	715658	658
14	2146024	2146024	2145000	2145774	2146274	501	14	2175000	PF14_0504	-	2175661	661
10	956222	956222	955000	955972	956472	501	13	1315000	PF13_0172	+	1315661	661
14	2204157	2204957	2205000	2204307	2204807	501	14	2175000	PF14_0504	-	2175661	661
14	2727092	2727910	2725000	2727251	2727751	501	9	475000	PFI0500w	+	475662	662
12	1816935	1818224	1815000	1817329	1817829	501	12	1985000	PFL2325c	-	1984335	665
7	285108	286394	285000	285501	286001	501	9	575000	PFI0645w	+	575670	670
5	1139489	1139489	1135000	1139239	1139739	501	10	1155000	PF10_0272	-	1155673	673
11	130104	134046	135000	131825	132325	501	10	1155000	PF10_0272	-	1155673	673
3	610597	612645	615000	611371	611871	501	10	1155000	PF10_0272	-	1155673	673
14	2014430	2014430	2015000	2014180	2014680	501	10	1155000	PF10_0272	-	1155673	673
7	516015	516015	515000	515765	516265	501	7	555000	PF07_0056	+	555676	676
14	3229433	3229433	3225000	3229183	3229683	501	7	555000	PF07_0056	+	555676	676
8	47844	47844	45000	47594	48094	501	7	555000	PF07_0056	+	555676	676
7	616251	616811	615000	616281	616781	501	7	555000	PF07_0056	+	555676	676
5	30005	30005	35000	30255	40000	256	7	555000	PF07_0056	+	555676	676
5	30005	30005	25000	30000	29755	246	7	555000	PF07_0056	+	555676	676
5	635880	636925	635000	636152	636652	501	3	395000	MAL3P3.13	+	394323	677
11	999334	999334	995000	999084	999584	501	3	395000	MAL3P3.13	+	394323	677
14	2895450	2896366	2895000	2895658	2896158	501	14	2825000	PF14_0655	+	2824319	681
14	2900096	2900096	2895000	2900000	2899846	155	14	2825000	PF14_0655	+	2824319	681
14	1433765	1434734	1435000	1433999	1434499	501	9	605000	PFI0690c	-	604318	682
8	1034744	1034744	1035000	1034494	1034994	501	9	605000	PFI0690c	-	604318	682
14	2734500	2734500	2735000	2734250	2734750	501	14	2655000	PF14_0623	-	2655689	689
14	3068262	3070830	3065000	3069296	3069796	501	14	2655000	PF14_0623	-	2655689	689
14	2617069	2618126	2615000	2617347	2617847	501	14	2655000	PF14_0623	-	2655689	689
14	1182435	1183362	1185000	1182648	1183148	501	14	1155000	PF14_0273	+	1154308	692
12	800104	802036	805000	800820	801320	501	2	625000	PFB0687c	-	624306	694
14	2593567	2594316	2595000	2593691	2594191	501	9	405000	PFI0425w	+	404304	696
4	351472	352725	355000	351848	352348	501	5	1025000	PFE1235c	-	1024302	698
13	1760922	1763193	1765000	1761807	1762307	501	13	1885000	MAL13P1.247	-	1885701	701
1	445590	446676	445000	445883	446383	501	4	665000	PFD0675c	-	664297	703
3	630718	631759	635000	630988	631488	501	4	665000	PFD0675c	-	664297	703
14	1088556	1091389	1085000	1090000	1089722	279	4	665000	PFD0675c	-	664297	703
14	1078259	1080226	1075000	1078992	1079492	501	4	665000	PFD0675c	-	664297	703
7	838206	838206	835000	837956	838456	501	4	665000	PFD0675c	-	664297	703
11	956256	958569	955000	957162	957662	501	9	385000	PFI0400c	-	385708	708
8	718721	720347	715000	719284	719784	501	8	575000	MAL8P1.76	+	574288	712
8	713206	714844	715000	713775	714275	501	8	575000	MAL8P1.76	+	574288	712
13	815567	816630	815000	815848	816348	501	3	525000	MAL3P4.7	+	525713	713
9	783165	785645	785000	784155	784655	501	9	755000	PFI0900w	+	754287	713
13	1366292	1368301	1365000	1367046	1367546	501	12	865000	PFL1045w	+	865719	719
1	445590	446676	445000	445883	446383	501	14	1065000	PF14_0252	+	1064280	720
13	1162091	1164225	1165000	1162908	1163408	501	14	1065000	PF14_0252	+	1064280	720
3	579771	579771	575000	580000	579521	480	14	1065000	PF14_0252	+	1064280	720
6	487561	490352	485000	488706	489206	501	14	1065000	PF14_0252	+	1064280	720
13	1205294	1205294	1205000	1205044	1205544	501	14	1065000	PF14_0252	+	1064280	720
13	1176158	1178488	1175000	1177073	1177573	501	14	1065000	PF14_0252	+	1064280	720
10	943976	945139	945000	944307	944807	501	14	1065000	PF14_0252	+	1064280	720
7	793905	793905	795000	793655	794155	501	14	1065000	PF14_0252	+	1064280	720
7	548815	551061	555000	550188	560000	189	8	435000	MAL8P1.59	+	434274	726
14	2734500	2734500	2735000	2734250	2734750	501	14	2575000	PF14_0603	+	2574274	726
14	2499832	2502596	2505000	2500964	2501464	501	14	2575000	PF14_0603	+	2574274	726
8	47844	47844	45000	47594	48094	501	8	435000	MAL8P1.59	+	434274	726
4	46801	46801	45000	46551	47051	501	8	435000	MAL8P1.59	+	434274	726
11	1363310	1363310	1365000	1363060	1363560	501	14	2575000	PF14_0603	+	2574274	726
4	614038	614038	615000	613788	614288	501	8	435000	MAL8P1.59	+	434274	726
14	2604431	2605739	2605000	2604835	2605335	501	14	2575000	PF14_0603	+	2574274	726
14	1838483	1838483	1835000	1838233	1838733	501	2	735000	PFB0830w	+	734271	729
12	478863	480085	475000	479224	479724	501	13	2525000	MAL13P1.329	-	2524270	730
13	2551908	2551908	2555000	2551658	2552158	501	13	2525000	MAL13P1.329	-	2524270	730
13	226274	226876	225000	226325	226825	501	9	545000	PFI0585c	-	545730	730
11	187378	187378	185000	187128	187628	501	9	545000	PFI0585c	-	545730	730
11	1724486	1724486	1725000	1724236	1724736	501	11	1805000	PF11_0466	+	1804269	731
11	814436	817186	815000	815561	816061	501	1	455000	MAL1P3.01	-	454268	732
13	1162091	1164225	1165000	1162908	1163408	501	1	455000	MAL1P3.01	-	454268	732
6	487561	490352	485000	488706	489206	501	1	455000	MAL1P3.01	-	454268	732
3	277003	278090	275000	277296	277796	501	1	455000	MAL1P3.01	-	454268	732
14	1078259	1080226	1075000	1078992	1079492	501	1	455000	MAL1P3.01	-	454268	732
13	1176158	1178488	1175000	1177073	1177573	501	1	455000	MAL1P3.01	-	454268	732
3	584477	585178	585000	584577	585077	501	1	455000	MAL1P3.01	-	454268	732
14	146149	147460	145000	146554	147054	501	11	1865000	PF11_0480	-	1864267	733
11	1824202	1824750	1825000	1824226	1824726	501	11	1865000	PF11_0480	-	1864267	733
14	1887777	1888431	1885000	1887854	1888354	501	9	455000	PFI0485c	-	455734	734
8	1161537	1161537	1165000	1161287	1161787	501	9	455000	PFI0485c	-	455734	734
6	177737	180432	175000	178834	179334	501	9	455000	PFI0485c	-	455734	734
14	1882031	1883896	1885000	1882713	1883213	501	9	455000	PFI0485c	-	455734	734
11	632851	632851	635000	632601	633101	501	12	1915000	PFL2210w	+	1915735	735
12	539419	539419	535000	539169	539669	501	12	1915000	PFL2210w	+	1915735	735
13	740409	741800	745000	740854	741354	501	11	1275000	PF11_0341	+	1274259	741
8	324987	324987	325000	324737	325237	501	5	445000	PFE0515w	+	444258	742
11	814436	817186	815000	815561	816061	501	5	445000	PFE0515w	+	444258	742
4	619674	621838	625000	620506	621006	501	5	445000	PFE0515w	+	444258	742
6	487561	490352	485000	488706	489206	501	5	445000	PFE0515w	+	444258	742
14	1088556	1091389	1085000	1090000	1089722	279	5	445000	PFE0515w	+	444258	742
10	956222	956222	955000	955972	956472	501	5	445000	PFE0515w	+	444258	742
13	1205294	1205294	1205000	1205044	1205544	501	5	445000	PFE0515w	+	444258	742
14	1078259	1080226	1075000	1078992	1079492	501	5	445000	PFE0515w	+	444258	742
13	1176158	1178488	1175000	1177073	1177573	501	5	445000	PFE0515w	+	444258	742
13	1192790	1195274	1195000	1193782	1194282	501	5	445000	PFE0515w	+	444258	742
7	838206	838206	835000	837956	838456	501	5	445000	PFE0515w	+	444258	742
7	793905	793905	795000	793655	794155	501	5	445000	PFE0515w	+	444258	742
3	610597	612645	615000	611371	611871	501	5	445000	PFE0515w	+	444258	742
4	614038	614038	615000	613788	614288	501	5	445000	PFE0515w	+	444258	742
1	413823	414413	415000	413868	414368	501	5	445000	PFE0515w	+	444258	742
3	584477	585178	585000	584577	585077	501	5	445000	PFE0515w	+	444258	742
7	1135028	1137709	1135000	1136118	1136618	501	5	1265000	PFE1545c	-	1265743	743
3	71383	71383	75000	71133	71633	501	3	45000	MAL3P8.2	-	44255	745
13	2034889	2037247	2035000	2035818	2036318	501	4	405000	PFD0400w	+	404254	746
3	670088	670088	665000	670000	669838	163	12	1345000	PFL1570w	+	1344251	749
14	1939001	1939001	1935000	1938751	1939251	501	13	795000	PF13_0112	+	795749	749
11	160785	160785	165000	160535	161035	501	4	1105000	PFD1160w	+	1104251	749
13	1176158	1178488	1175000	1177073	1177573	501	5	725000	PFE0865c	-	725749	749
7	548815	551061	555000	550188	560000	189	7	615000	PF07_0067	-	615751	751
13	1382236	1383941	1385000	1382838	1383338	501	14	2645000	PF14_0621	-	2645753	753
8	485104	487745	485000	486174	486674	501	8	515000	MAL8P1.69	-	514245	755
13	740409	741800	745000	740854	741354	501	13	1735000	PF13_0241	-	1734244	756
13	1771766	1771766	1775000	1771516	1772016	501	13	1735000	PF13_0241	-	1734244	756
13	1760922	1763193	1765000	1761807	1762307	501	13	1735000	PF13_0241	-	1734244	756
9	1198952	1201301	1205000	1200376	1210000	377	13	1225000	PF13_0161	-	1225758	758
1	371831	372467	375000	371899	372399	501	12	1095000	PFL1310c	-	1095761	761
6	487561	490352	485000	488706	489206	501	8	315000	MAL8P1.38	-	314238	762
14	1088556	1091389	1085000	1090000	1089722	279	8	315000	MAL8P1.38	-	314238	762
13	1192790	1195274	1195000	1193782	1194282	501	8	315000	MAL8P1.38	-	314238	762
10	943976	945139	945000	944307	944807	501	8	315000	MAL8P1.38	-	314238	762
7	838206	838206	835000	837956	838456	501	8	315000	MAL8P1.38	-	314238	762
7	793905	793905	795000	793655	794155	501	8	315000	MAL8P1.38	-	314238	762
4	614038	614038	615000	613788	614288	501	8	315000	MAL8P1.38	-	314238	762
14	3203587	3206196	3205000	3204641	3205141	501	13	2355000	MAL13P1.304	+	2354233	767
11	1968222	1968222	1965000	1967972	1968472	501	11	155000	PF11_0047	+	154231	769
14	1088556	1091389	1085000	1090000	1089722	279	11	865000	PF11_0237	+	864228	772
1	413823	414413	415000	413868	414368	501	11	865000	PF11_0237	+	864228	772
11	1730672	1730672	1735000	1730422	1730922	501	11	1085000	PF11_0291	+	1084227	773
14	1538252	1538252	1535000	1538002	1538502	501	14	2995000	PF14_0704	-	2994226	774
9	160040	162267	165000	160903	161403	501	1	315000	MAL1P2.04	+	315774	774
14	2964533	2965303	2965000	2964668	2965168	501	14	2995000	PF14_0704	-	2994226	774
7	241193	242776	245000	241734	242234	501	13	225000	MAL13P1.27	-	225774	774
14	3057662	3057662	3055000	3057412	3057912	501	14	2995000	PF14_0704	-	2994226	774
7	1298188	1298188	1295000	1297938	1298438	501	13	225000	MAL13P1.27	-	225774	774
8	957842	957842	955000	957592	958092	501	8	825000	MAL8P1.110	+	824226	774
13	2606118	2607081	2605000	2606349	2606849	501	13	225000	MAL13P1.27	-	225774	774
14	1530784	1530784	1535000	1530534	1531034	501	14	2995000	PF14_0704	-	2994226	774
10	1442881	1443977	1445000	1443179	1443679	501	13	1195000	MAL13P1.151	+	1195775	775
7	838206	838206	835000	837956	838456	501	13	1195000	MAL13P1.151	+	1195775	775
3	963674	964846	965000	964010	964510	501	12	2075000	PFL2435w	+	2075776	776
10	1420800	1420800	1425000	1420550	1421050	501	10	1455000	PF10_0360	-	1454223	777
11	130104	134046	135000	131825	132325	501	12	1815000	PFL2075c	-	1814222	778
10	1463005	1463005	1465000	1462755	1463255	501	9	445000	PFI0475w	+	445779	779
10	315331	315331	315000	315081	315581	501	13	1975000	MAL13P1.260	+	1975783	783
13	1945302	1949502	1945000	1947152	1947652	501	13	1975000	MAL13P1.260	+	1975783	783
10	1463005	1463005	1465000	1462755	1463255	501	10	1215000	PF10_0291	-	1214213	787
3	630718	631759	635000	630988	631488	501	7	835000	PF07_0088	-	835790	790
13	1192790	1195274	1195000	1193782	1194282	501	7	835000	PF07_0088	-	835790	790
8	894374	894374	895000	894124	894624	501	11	1165000	PF11_0314	+	1165792	792
14	2120755	2120755	2125000	2120505	2121005	501	13	1365000	PF13_0185	-	1365792	792
11	1477260	1479784	1475000	1478272	1478772	501	11	1595000	PF11_0411	+	1594200	800
1	494334	494334	495000	494084	494584	501	6	425000	PFF0490w	+	425800	800
11	1247645	1249485	1245000	1248315	1248815	501	11	1595000	PF11_0411	+	1594200	800
3	610597	612645	615000	611371	611871	501	6	425000	PFF0490w	+	425800	800
13	2039246	2043506	2045000	2041126	2041626	501	11	1595000	PF11_0411	+	1594200	800
3	630718	631759	635000	630988	631488	501	8	255000	MAL8P1.28	-	255802	802
14	2146024	2146024	2145000	2145774	2146274	501	12	825000	PFL0995c	-	824197	803
10	617295	617938	615000	617366	617866	501	10	565000	PF10_0140	+	565804	804
13	1966323	1967774	1965000	1966798	1967298	501	10	565000	PF10_0140	+	565804	804
3	720844	720844	725000	720594	721094	501	4	255000	PFD0225w	+	254195	805
4	223683	223683	225000	223433	223933	501	4	255000	PFD0225w	+	254195	805
4	1096012	1097077	1095000	1096294	1096794	501	4	255000	PFD0225w	+	254195	805
4	851997	853710	855000	852603	853103	501	4	255000	PFD0225w	+	254195	805
11	583920	585282	585000	584351	584851	501	11	615000	PF11_0169	-	614194	806
14	2604431	2605739	2605000	2604835	2605335	501	11	615000	PF11_0169	-	614194	806
11	621223	621223	625000	620973	621473	501	9	635000	PFI0725c	-	634191	809
12	478863	480085	475000	479224	479724	501	12	775000	PFL0935c	-	774190	810
7	548815	551061	555000	550188	560000	189	12	775000	PFL0935c	-	774190	810
7	121196	122604	125000	121650	122150	501	11	115000	PF11_0036	-	114190	810
3	109404	109404	105000	109154	109654	501	11	115000	PF11_0036	-	114190	810
11	1986057	1986057	1985000	1985807	1986307	501	11	115000	PF11_0036	-	114190	810
4	1096012	1097077	1095000	1096294	1096794	501	11	115000	PF11_0036	-	114190	810
14	1713823	1713823	1715000	1713573	1714073	501	11	115000	PF11_0036	-	114190	810
4	614038	614038	615000	613788	614288	501	11	115000	PF11_0036	-	114190	810
14	2734500	2734500	2735000	2734250	2734750	501	14	2685000	PF14_0628	-	2685819	819
13	2272225	2272225	2275000	2271975	2272475	501	14	2685000	PF14_0628	-	2685819	819
11	1429065	1429065	1425000	1428815	1429315	501	11	1385000	PF11_0365	-	1385820	820
11	1597042	1597666	1595000	1597104	1597604	501	11	1385000	PF11_0365	-	1385820	820
11	1208869	1212933	1215000	1210651	1211151	501	11	1385000	PF11_0365	-	1385820	820
7	1303759	1303759	1305000	1303509	1304009	501	7	455000	MAL7P1.50	-	455823	823
7	414446	416752	415000	415349	415849	501	7	455000	MAL7P1.50	-	455823	823
11	1266869	1267616	1265000	1266992	1267492	501	14	2755000	PF14_0643	+	2754175	825
14	2617069	2618126	2615000	2617347	2617847	501	9	195000	PFI0200c	-	195825	825
14	2923525	2924580	2925000	2923802	2924302	501	14	2755000	PF14_0643	+	2754175	825
7	107766	107766	105000	107516	108016	501	14	1875000	PF14_0434	-	1875828	828
5	1139489	1139489	1135000	1139239	1139739	501	3	835000	PFC0886w	+	834171	829
14	1688612	1689447	1685000	1688779	1689279	501	14	305000	PF14_0079	-	305832	832
13	484528	484528	485000	484278	484778	501	13	445000	PF13_0062	+	445834	834
13	2461143	2461143	2465000	2460893	2461393	501	13	445000	PF13_0062	+	445834	834
8	79516	80603	75000	80000	79809	192	2	85000	PFB0085c	-	84165	835
3	153322	155528	155000	154175	154675	501	1	375000	MAL1P2.20	-	374165	835
8	75336	75336	75000	75086	75586	501	2	85000	PFB0085c	-	84165	835
9	1009032	1009869	1005000	1009200	1009700	501	9	945000	PFI1140w	+	944164	836
8	845290	845290	845000	845040	845540	501	9	425000	PFI0455w	+	424163	837
7	548815	551061	545000	550000	549688	313	11	25000	PF11_0007	+	24160	840
7	548815	551061	555000	550188	560000	189	11	25000	PF11_0007	+	24160	840
11	1986057	1986057	1985000	1985807	1986307	501	11	25000	PF11_0007	+	24160	840
8	47844	47844	45000	47594	48094	501	11	25000	PF11_0007	+	24160	840
7	546010	546010	545000	545760	546260	501	11	25000	PF11_0007	+	24160	840
4	132420	133668	135000	132794	133294	501	5	55000	PFE0050w	+	55841	841
11	1986057	1986057	1985000	1985807	1986307	501	5	55000	PFE0050w	+	55841	841
12	539419	539419	535000	539169	539669	501	14	1935000	PF14_0451	+	1935843	843
11	814436	817186	815000	815561	816061	501	13	1175000	MAL13P1.150	+	1174156	844
1	445590	446676	445000	445883	446383	501	13	1175000	MAL13P1.150	+	1174156	844
6	461084	463255	465000	461919	462419	501	13	1175000	MAL13P1.150	+	1174156	844
8	922970	924854	925000	923662	924162	501	13	1175000	MAL13P1.150	+	1174156	844
3	630718	631759	635000	630988	631488	501	13	1175000	MAL13P1.150	+	1174156	844
6	487561	490352	485000	488706	489206	501	13	1175000	MAL13P1.150	+	1174156	844
14	1088556	1091389	1085000	1090000	1089722	279	13	1175000	MAL13P1.150	+	1174156	844
13	1205294	1205294	1205000	1205044	1205544	501	13	1175000	MAL13P1.150	+	1174156	844
14	1078259	1080226	1075000	1078992	1079492	501	13	1175000	MAL13P1.150	+	1174156	844
11	1451210	1451210	1455000	1450960	1451460	501	13	1175000	MAL13P1.150	+	1174156	844
10	943976	945139	945000	944307	944807	501	13	1175000	MAL13P1.150	+	1174156	844
7	793905	793905	795000	793655	794155	501	13	1175000	MAL13P1.150	+	1174156	844
9	1198952	1201301	1205000	1200376	1210000	377	13	1175000	MAL13P1.150	+	1174156	844
3	610597	612645	615000	611371	611871	501	13	1175000	MAL13P1.150	+	1174156	844
3	584477	585178	585000	584577	585077	501	13	1175000	MAL13P1.150	+	1174156	844
14	2813413	2814548	2815000	2813730	2814230	501	14	2845000	PF14_0662	+	2844152	848
14	2895450	2896366	2895000	2895658	2896158	501	14	2845000	PF14_0662	+	2844152	848
14	2900096	2900096	2905000	2900346	2910000	347	14	2845000	PF14_0662	+	2844152	848
14	2900096	2900096	2895000	2900000	2899846	155	14	2845000	PF14_0662	+	2844152	848
8	79516	80603	85000	80309	90000	310	10	1615000	PF10_0396	+	1615852	852
14	1867519	1870231	1865000	1868625	1869125	501	14	2255000	PF14_0526	+	2254148	852
10	1644068	1645459	1645000	1644513	1645013	501	10	1615000	PF10_0396	+	1615852	852
14	2226692	2226692	2225000	2226442	2226942	501	14	2255000	PF14_0526	+	2254148	852
11	814436	817186	815000	815561	816061	501	6	475000	PFF0560c	-	474145	855
3	670088	670088	665000	670000	669838	163	6	475000	PFF0560c	-	474145	855
4	619674	621838	625000	620506	621006	501	6	475000	PFF0560c	-	474145	855
13	1162091	1164225	1165000	1162908	1163408	501	6	475000	PFF0560c	-	474145	855
14	1088556	1091389	1085000	1090000	1089722	279	6	475000	PFF0560c	-	474145	855
4	671495	672455	675000	671725	672225	501	6	475000	PFF0560c	-	474145	855
14	1078259	1080226	1075000	1078992	1079492	501	6	475000	PFF0560c	-	474145	855
13	1176158	1178488	1175000	1177073	1177573	501	6	475000	PFF0560c	-	474145	855
13	1192790	1195274	1195000	1193782	1194282	501	6	475000	PFF0560c	-	474145	855
10	943976	945139	945000	944307	944807	501	6	475000	PFF0560c	-	474145	855
7	838206	838206	835000	837956	838456	501	6	475000	PFF0560c	-	474145	855
7	793905	793905	795000	793655	794155	501	6	475000	PFF0560c	-	474145	855
11	807009	807009	805000	806759	807259	501	6	475000	PFF0560c	-	474145	855
13	226274	226876	225000	226325	226825	501	13	295000	PF13_0038	-	295856	856
11	226465	226465	225000	226215	226715	501	14	2735000	PF14_0637	+	2735858	858
14	2813413	2814548	2815000	2813730	2814230	501	14	2735000	PF14_0637	+	2735858	858
11	220246	223181	225000	221463	221963	501	14	2735000	PF14_0637	+	2735858	858
14	1854508	1855153	1855000	1854580	1855080	501	14	2735000	PF14_0637	+	2735858	858
14	2579158	2579158	2575000	2578908	2579408	501	14	2735000	PF14_0637	+	2735858	858
14	2767717	2767717	2765000	2767467	2767967	501	14	2735000	PF14_0637	+	2735858	858
14	2457760	2457760	2455000	2457510	2458010	501	14	2735000	PF14_0637	+	2735858	858
14	3143911	3146059	3145000	3144735	3145235	501	14	3105000	PF14_0722	-	3104141	859
14	3068262	3070830	3065000	3069296	3069796	501	14	3105000	PF14_0722	-	3104141	859
14	1995029	1995996	1995000	1995262	1995762	501	14	3105000	PF14_0722	-	3104141	859
14	3154769	3154769	3155000	3154519	3155019	501	14	3105000	PF14_0722	-	3104141	859
13	1760922	1763193	1765000	1761807	1762307	501	14	3105000	PF14_0722	-	3104141	859
7	548815	551061	555000	550188	560000	189	12	1695000	PFL1950w	+	1694138	862
14	449059	451956	455000	450257	450757	501	13	1325000	MAL13P1.170	-	1325863	863
3	937344	938715	935000	937779	938279	501	3	965000	MAL3P7.36	-	965874	874
11	814436	817186	815000	815561	816061	501	1	465000	MAL1P3.03	+	465876	876
4	619674	621838	625000	620506	621006	501	1	465000	MAL1P3.03	+	465876	876
6	461084	463255	465000	461919	462419	501	1	465000	MAL1P3.03	+	465876	876
13	1162091	1164225	1165000	1162908	1163408	501	1	465000	MAL1P3.03	+	465876	876
3	579771	579771	575000	580000	579521	480	1	465000	MAL1P3.03	+	465876	876
6	487561	490352	485000	488706	489206	501	1	465000	MAL1P3.03	+	465876	876
14	1088556	1091389	1095000	1090222	1100000	223	1	465000	MAL1P3.03	+	465876	876
14	1088556	1091389	1085000	1090000	1089722	279	1	465000	MAL1P3.03	+	465876	876
1	494334	494334	495000	494084	494584	501	1	465000	MAL1P3.03	+	465876	876
12	1619357	1619357	1615000	1619107	1619607	501	1	465000	MAL1P3.03	+	465876	876
14	1078259	1080226	1075000	1078992	1079492	501	1	465000	MAL1P3.03	+	465876	876
13	1176158	1178488	1175000	1177073	1177573	501	1	465000	MAL1P3.03	+	465876	876
14	1099658	1099658	1095000	1099408	1099908	501	1	465000	MAL1P3.03	+	465876	876
10	943976	945139	945000	944307	944807	501	1	465000	MAL1P3.03	+	465876	876
7	838206	838206	835000	837956	838456	501	1	465000	MAL1P3.03	+	465876	876
10	1420800	1420800	1425000	1420550	1421050	501	1	465000	MAL1P3.03	+	465876	876
7	793905	793905	795000	793655	794155	501	1	465000	MAL1P3.03	+	465876	876
9	1198952	1201301	1205000	1200376	1210000	377	1	465000	MAL1P3.03	+	465876	876
3	610597	612645	615000	611371	611871	501	1	465000	MAL1P3.03	+	465876	876
11	807009	807009	805000	806759	807259	501	1	465000	MAL1P3.03	+	465876	876
13	327588	330352	325000	328720	329220	501	9	345000	PFI0345w	+	345885	885
11	1597042	1597666	1595000	1597104	1597604	501	11	1895000	PF11_0485	+	1894114	886
6	487561	490352	485000	488706	489206	501	4	645000	PFD0690c	-	645886	886
14	1088556	1091389	1085000	1090000	1089722	279	4	645000	PFD0690c	-	645886	886
11	1864767	1869556	1865000	1866911	1867411	501	11	1895000	PF11_0485	+	1894114	886
14	1078259	1080226	1075000	1078992	1079492	501	4	645000	PFD0690c	-	645886	886
13	1176158	1178488	1175000	1177073	1177573	501	4	645000	PFD0690c	-	645886	886
11	1851024	1854738	1855000	1852631	1853131	501	11	1895000	PF11_0485	+	1894114	886
10	943976	945139	945000	944307	944807	501	4	645000	PFD0690c	-	645886	886
7	793905	793905	795000	793655	794155	501	4	645000	PFD0690c	-	645886	886
3	610597	612645	615000	611371	611871	501	4	645000	PFD0690c	-	645886	886
11	1305260	1305260	1305000	1305010	1305510	501	11	1575000	PF11_0405	-	1575888	888
13	1945302	1949502	1945000	1947152	1947652	501	11	1575000	PF11_0405	-	1575888	888
8	324987	324987	325000	324737	325237	501	6	585000	PFF0675c	-	585891	891
9	1198952	1201301	1205000	1200376	1210000	377	6	585000	PFF0675c	-	585891	891
5	278845	280385	275000	279365	279865	501	10	625000	PF10_0152	-	625893	893
11	1945788	1945788	1945000	1945538	1946038	501	10	625000	PF10_0152	-	625893	893
10	553070	554658	555000	553614	554114	501	10	625000	PF10_0152	-	625893	893
11	1941842	1941842	1945000	1941592	1942092	501	10	625000	PF10_0152	-	625893	893
13	2158199	2160273	2155000	2158986	2159486	501	13	2185000	PF13_0306	+	2185900	900
13	625094	626396	625000	625495	625995	501	11	1365000	PF11_0359	+	1364097	903
14	2579158	2579158	2575000	2578908	2579408	501	11	1365000	PF11_0359	+	1364097	903
13	621028	621919	625000	621223	621723	501	11	1365000	PF11_0359	+	1364097	903
13	458974	458974	455000	458724	459224	501	13	205000	PF13_0024	+	205905	905
14	449059	451956	455000	450257	450757	501	14	365000	PF14_0091	-	365906	906
11	807009	807009	805000	806759	807259	501	12	1355000	PFL1585c	-	1354093	907
3	937344	938715	935000	937779	938279	501	6	795000	PFF0920c	-	795909	909
14	1939001	1939001	1935000	1938751	1939251	501	12	535000	PFL0595c	-	535909	909
11	1477260	1479784	1475000	1478272	1478772	501	12	535000	PFL0595c	-	535909	909
11	1742758	1744848	1745000	1743553	1744053	501	3	85000	MAL3P8.13	-	85909	909
10	286801	287881	285000	287091	287591	501	12	535000	PFL0595c	-	535909	909
7	548815	551061	555000	550188	560000	189	7	45000	MAL7P1.5	+	45913	913
10	1149955	1151404	1155000	1150429	1150929	501	14	2015000	PF14_0469	+	2015913	913
1	371831	372467	375000	371899	372399	501	2	435000	PFB0475c	-	434086	914
11	814436	817186	815000	815561	816061	501	2	435000	PFB0475c	-	434086	914
13	1162091	1164225	1165000	1162908	1163408	501	2	435000	PFB0475c	-	434086	914
3	630718	631759	635000	630988	631488	501	2	435000	PFB0475c	-	434086	914
3	579771	579771	575000	580000	579521	480	2	435000	PFB0475c	-	434086	914
13	1176158	1178488	1175000	1177073	1177573	501	2	435000	PFB0475c	-	434086	914
10	943976	945139	945000	944307	944807	501	2	435000	PFB0475c	-	434086	914
9	1198952	1201301	1205000	1200376	1210000	377	10	1055000	PF10_0245	+	1054086	914
7	548815	551061	545000	550000	549688	313	7	605000	PF07_0065	+	604082	918
7	548815	551061	555000	550188	560000	189	7	605000	PF07_0065	+	604082	918
7	505489	505489	505000	505239	505739	501	7	605000	PF07_0065	+	604082	918
7	516015	516015	515000	515765	516265	501	7	605000	PF07_0065	+	604082	918
14	3239170	3241478	3245000	3240074	3240574	501	7	605000	PF07_0065	+	604082	918
13	2526901	2526901	2525000	2526651	2527151	501	10	305000	PF10_0075	-	305918	918
1	521495	521495	525000	521245	521745	501	7	605000	PF07_0065	+	604082	918
7	793905	793905	795000	793655	794155	501	8	325000	MAL8P1.41	+	325918	918
7	546010	546010	545000	545760	546260	501	7	605000	PF07_0065	+	604082	918
8	485104	487745	485000	486174	486674	501	8	425000	PF08_0047	-	425935	935
8	777322	777322	775000	777072	777572	501	8	725000	PF08_0088	+	724062	938
13	1760922	1763193	1765000	1761807	1762307	501	8	725000	PF08_0088	+	724062	938
3	854674	856982	855000	855578	856078	501	8	1055000	PF08_0123	+	1054061	939
11	156230	157231	155000	156480	156980	501	8	1055000	PF08_0123	+	1054061	939
12	539419	539419	535000	539169	539669	501	12	485000	PFL0545w	+	484058	942
11	1968222	1968222	1965000	1967972	1968472	501	13	45000	PF13_0003	-	45946	946
13	484528	484528	485000	484278	484778	501	13	525000	MAL13P1.61	+	524054	946
3	783729	783729	785000	783479	783979	501	12	1825000	PFL2095w	+	1825946	946
7	548815	551061	555000	550188	560000	189	7	35000	PF1838M00006	-	34049	951
3	71383	71383	75000	71133	71633	501	7	35000	PF1838M00006	-	34049	951
14	1559612	1560686	1555000	1560000	1559899	102	6	645000	PFF0750w	+	644048	952
14	3127689	3129709	3125000	3128449	3128949	501	6	645000	PFF0750w	+	644048	952
11	632851	632851	635000	632601	633101	501	11	145000	PF11_0044	+	144044	956
11	187378	187378	185000	187128	187628	501	11	145000	PF11_0044	+	144044	956
12	539419	539419	535000	539169	539669	501	12	565000	PFL0630w	+	565959	959
13	1128596	1128596	1125000	1128346	1128846	501	14	1205000	PF14_0284	+	1204041	959
14	3164915	3164915	3165000	3164665	3165165	501	10	1645000	PF10_0405	+	1645960	960
8	47844	47844	45000	47594	48094	501	10	1645000	PF10_0405	+	1645960	960
4	46801	46801	45000	46551	47051	501	10	1645000	PF10_0405	+	1645960	960
7	107766	107766	105000	107516	108016	501	14	1295000	PF14_0310	-	1294039	961
14	2073105	2074034	2075000	2073319	2073819	501	8	645000	MAL8P1.90	+	644039	961
9	783165	785645	785000	784155	784655	501	8	645000	MAL8P1.90	+	644039	961
11	1429065	1429065	1425000	1428815	1429315	501	13	1525000	PF13_0213	-	1524038	962
4	132420	133668	135000	132794	133294	501	4	915000	PFD0975w	+	914037	963
4	132420	133668	135000	132794	133294	501	3	465000	MAL3P4.21	+	465963	963
4	223683	223683	225000	223433	223933	501	4	915000	PFD0975w	+	914037	963
4	46801	46801	45000	46551	47051	501	4	915000	PFD0975w	+	914037	963
4	209179	209179	205000	208929	209429	501	4	915000	PFD0975w	+	914037	963
11	1968222	1968222	1965000	1967972	1968472	501	11	785000	PF11_0214	-	785964	964
6	461084	463255	465000	461919	462419	501	11	785000	PF11_0214	-	785964	964
11	1986057	1986057	1985000	1985807	1986307	501	11	1825000	PF11_0474	-	1825964	964
11	1864767	1869556	1865000	1866911	1867411	501	11	1825000	PF11_0474	-	1825964	964
11	1851024	1854738	1855000	1852631	1853131	501	11	1825000	PF11_0474	-	1825964	964
11	156230	157231	155000	156480	156980	501	13	1545000	MAL13P1.195	-	1545964	964
5	364942	366521	365000	365481	365981	501	7	985000	MAL7P1.142	-	985966	966
3	610597	612645	615000	611371	611871	501	9	665000	PFI0780w	+	665969	969
7	367231	367899	365000	367315	367815	501	7	335000	PF07_0039	+	334026	974
6	1177125	1177125	1175000	1176875	1177375	501	9	985000	PFI1195c	-	985977	977
8	1161537	1161537	1165000	1161287	1161787	501	8	1195000	MAL8P1.154	-	1195977	977
14	3068262	3070830	3065000	3069296	3069796	501	8	965000	MAL8P1.130	-	965979	979
3	527952	530415	525000	528933	529433	501	12	1435000	PFL1655c	-	1435982	982
3	523614	525212	525000	524163	524663	501	12	1435000	PFL1655c	-	1435982	982
4	614038	614038	615000	613788	614288	501	1	505000	MAL1P3.08	-	504017	983
3	937344	938715	935000	937779	938279	501	3	145000	MAL3P1.8	-	145984	984
13	226274	226876	225000	226325	226825	501	3	145000	MAL3P1.8	-	145984	984
11	1730672	1730672	1735000	1730422	1730922	501	6	1105000	PFF1340w	+	1104016	984
4	533015	534588	535000	533551	534051	501	1	395000	MAL1P2.30	-	395989	989
11	1355237	1355237	1355000	1354987	1355487	501	11	1665000	PF11_0427	-	1665991	991
11	1597042	1597666	1595000	1597104	1597604	501	13	2045000	PF13_0276	+	2044007	993
7	241193	242776	245000	241734	242234	501	7	275000	MAL7P1.25	+	274007	993
7	1285363	1285363	1285000	1285113	1285613	501	7	275000	MAL7P1.25	+	274007	993
7	1210974	1212866	1215000	1211670	1212170	501	7	1115000	MAL7P1.153	+	1114005	995
7	1165627	1166291	1165000	1165709	1166209	501	7	1115000	MAL7P1.153	+	1114005	995
12	793942	795992	795000	794717	795217	501	12	745000	PFL0925w	+	745995	995
1	521495	521495	525000	521245	521745	501	4	525000	PFD0580c	-	525998	998
4	614038	614038	615000	613788	614288	501	4	525000	PFD0580c	-	525998	998
13	2158199	2160273	2155000	2158986	2159486	501	13	2195000	MAL13P1.282	+	2196000	1000

## Sheet: Trophozoites_1kb_contacts
peakChr	peakStart	peakEnd	overlappingPartnerGenomicLocus	overlapStart	overlapEnd	overlapSize	interactingPartnerChr	interactingPartnerGenomicLocus	nearestTranscriptToInteractingPartner	transcriptStrand	TSS	TSSdistance
11	632851	632851	635000	632601	633101	501	11	705000	PF11_0192	-	704996	4
1	504517	505586	505000	504801	505301	501	8	245000	PF08_0024	+	244996	4
3	630718	631759	635000	630988	631488	501	8	245000	PF08_0024	+	244996	4
1	494334	494334	495000	494084	494584	501	8	245000	PF08_0024	+	244996	4
12	1229403	1229403	1225000	1229153	1229653	501	8	245000	PF08_0024	+	244996	4
13	1192790	1195274	1195000	1193782	1194282	501	8	245000	PF08_0024	+	244996	4
7	793905	793905	795000	793655	794155	501	8	245000	PF08_0024	+	244996	4
9	1198952	1201301	1205000	1200376	1210000	377	8	245000	PF08_0024	+	244996	4
3	610597	612645	615000	611371	611871	501	8	245000	PF08_0024	+	244996	4
5	278845	280385	275000	279365	279865	501	14	895000	PF14_0212	-	895006	6
7	548815	551061	545000	550000	549688	313	7	75000	PF07_0007	+	74991	9
7	548815	551061	555000	550188	560000	189	7	75000	PF07_0007	+	74991	9
7	516015	516015	515000	515765	516265	501	7	75000	PF07_0007	+	74991	9
7	546010	546010	545000	545760	546260	501	7	75000	PF07_0007	+	74991	9
5	278845	280385	275000	279365	279865	501	5	175000	PFE0220w	+	174989	11
8	894374	894374	895000	894124	894624	501	5	785000	PFE0945c	-	784989	11
11	814436	817186	815000	815561	816061	501	9	1225000	PFI1500w	+	1224981	19
4	619674	621838	625000	620506	621006	501	9	1225000	PFI1500w	+	1224981	19
6	461084	463255	465000	461919	462419	501	9	1225000	PFI1500w	+	1224981	19
13	1162091	1164225	1165000	1162908	1163408	501	9	1225000	PFI1500w	+	1224981	19
3	630718	631759	635000	630988	631488	501	9	1225000	PFI1500w	+	1224981	19
3	579771	579771	575000	580000	579521	480	9	1225000	PFI1500w	+	1224981	19
6	487561	490352	485000	488706	489206	501	9	1225000	PFI1500w	+	1224981	19
14	1088556	1091389	1085000	1090000	1089722	279	9	1225000	PFI1500w	+	1224981	19
10	956222	956222	955000	955972	956472	501	9	1225000	PFI1500w	+	1224981	19
7	746384	746384	745000	746134	746634	501	9	1225000	PFI1500w	+	1224981	19
13	1176158	1178488	1175000	1177073	1177573	501	9	1225000	PFI1500w	+	1224981	19
13	1192790	1195274	1195000	1193782	1194282	501	9	1225000	PFI1500w	+	1224981	19
10	943976	945139	945000	944307	944807	501	9	1225000	PFI1500w	+	1224981	19
7	838206	838206	835000	837956	838456	501	9	1225000	PFI1500w	+	1224981	19
7	793905	793905	795000	793655	794155	501	9	1225000	PFI1500w	+	1224981	19
3	610597	612645	615000	611371	611871	501	9	1225000	PFI1500w	+	1224981	19
3	584477	585178	585000	584577	585077	501	9	1225000	PFI1500w	+	1224981	19
7	710082	715425	715000	712503	713003	501	12	1205000	PFL1415w	+	1204980	20
7	838206	838206	835000	837956	838456	501	12	1205000	PFL1415w	+	1204980	20
9	1198952	1201301	1205000	1200376	1210000	377	12	1205000	PFL1415w	+	1204980	20
4	533015	534588	535000	533551	534051	501	8	45000	MAL8P1.4	-	45021	21
11	1968222	1968222	1965000	1967972	1968472	501	8	45000	MAL8P1.4	-	45021	21
7	548815	551061	545000	550000	549688	313	8	45000	MAL8P1.4	-	45021	21
7	548815	551061	555000	550188	560000	189	8	45000	MAL8P1.4	-	45021	21
8	79516	80603	75000	80000	79809	192	8	45000	MAL8P1.4	-	45021	21
8	79516	80603	85000	80309	90000	310	8	45000	MAL8P1.4	-	45021	21
4	1119336	1119336	1115000	1119086	1119586	501	8	45000	MAL8P1.4	-	45021	21
11	111162	111162	115000	110912	111412	501	8	45000	MAL8P1.4	-	45021	21
7	516015	516015	515000	515765	516265	501	8	45000	MAL8P1.4	-	45021	21
4	132420	133668	135000	132794	133294	501	8	45000	MAL8P1.4	-	45021	21
3	109404	109404	105000	109154	109654	501	8	45000	MAL8P1.4	-	45021	21
4	103944	103944	105000	103694	104194	501	8	45000	MAL8P1.4	-	45021	21
14	3239170	3241478	3245000	3240074	3240574	501	8	45000	MAL8P1.4	-	45021	21
4	1083912	1083912	1085000	1083662	1084162	501	8	45000	MAL8P1.4	-	45021	21
4	1096012	1097077	1095000	1096294	1096794	501	8	45000	MAL8P1.4	-	45021	21
7	83976	86092	85000	84784	85284	501	8	45000	MAL8P1.4	-	45021	21
14	3229433	3229433	3225000	3229183	3229683	501	8	45000	MAL8P1.4	-	45021	21
3	71383	71383	75000	71133	71633	501	8	45000	MAL8P1.4	-	45021	21
3	44755	48455	45000	46355	46855	501	8	45000	MAL8P1.4	-	45021	21
8	75336	75336	75000	75086	75586	501	8	45000	MAL8P1.4	-	45021	21
7	616251	616811	615000	616281	616781	501	8	45000	MAL8P1.4	-	45021	21
14	3154769	3154769	3155000	3154519	3155019	501	8	45000	MAL8P1.4	-	45021	21
3	993056	993056	995000	992806	993306	501	8	45000	MAL8P1.4	-	45021	21
5	30005	30005	35000	30255	40000	256	8	45000	MAL8P1.4	-	45021	21
5	30005	30005	25000	30000	29755	246	8	45000	MAL8P1.4	-	45021	21
3	41658	42544	45000	41851	42351	501	8	45000	MAL8P1.4	-	45021	21
10	1644068	1645459	1645000	1644513	1645013	501	8	45000	MAL8P1.4	-	45021	21
1	521495	521495	525000	521245	521745	501	8	45000	MAL8P1.4	-	45021	21
7	81999	81999	85000	81749	82249	501	8	45000	MAL8P1.4	-	45021	21
4	46801	46801	45000	46551	47051	501	8	45000	MAL8P1.4	-	45021	21
4	922460	922460	925000	922210	922710	501	8	45000	MAL8P1.4	-	45021	21
7	546010	546010	545000	545760	546260	501	8	45000	MAL8P1.4	-	45021	21
1	542724	542724	545000	542474	542974	501	8	45000	MAL8P1.4	-	45021	21
4	614038	614038	615000	613788	614288	501	8	45000	MAL8P1.4	-	45021	21
12	1816935	1818224	1815000	1817329	1817829	501	8	45000	MAL8P1.4	-	45021	21
14	3203587	3206196	3205000	3204641	3205141	501	8	45000	MAL8P1.4	-	45021	21
3	483304	483304	485000	483054	483554	501	4	865000	PFD0940wa	+	864978	22
4	103944	103944	105000	103694	104194	501	4	185000	PFD0150w	+	184977	23
4	922460	922460	925000	922210	922710	501	4	185000	PFD0150w	+	184977	23
10	956222	956222	955000	955972	956472	501	5	525000	PFE0590w	+	525024	24
12	556443	556443	555000	556193	556693	501	12	635000	PFL0750w	+	635028	28
13	226274	226876	225000	226325	226825	501	13	195000	PF13_0021	-	195028	28
4	533015	534588	535000	533551	534051	501	4	925000	PFD0985wa	+	924970	30
11	814436	817186	815000	815561	816061	501	8	295000	MAL8P1.35	-	295030	30
13	99686	100951	105000	100068	100568	501	4	925000	PFD0985wa	+	924970	30
7	548815	551061	555000	550188	560000	189	14	3285000	PF14_0772	+	3284970	30
8	79516	80603	85000	80309	90000	310	4	925000	PFD0985wa	+	924970	30
7	505489	505489	505000	505239	505739	501	4	925000	PFD0985wa	+	924970	30
4	1119336	1119336	1115000	1119086	1119586	501	4	925000	PFD0985wa	+	924970	30
4	619674	621838	625000	620506	621006	501	8	295000	MAL8P1.35	-	295030	30
7	516015	516015	515000	515765	516265	501	4	925000	PFD0985wa	+	924970	30
4	132420	133668	135000	132794	133294	501	4	925000	PFD0985wa	+	924970	30
10	1463005	1463005	1465000	1462755	1463255	501	4	925000	PFD0985wa	+	924970	30
4	1022187	1026426	1025000	1024056	1024556	501	4	925000	PFD0985wa	+	924970	30
13	1162091	1164225	1165000	1162908	1163408	501	8	295000	MAL8P1.35	-	295030	30
3	579771	579771	575000	580000	579521	480	8	295000	MAL8P1.35	-	295030	30
14	3239170	3241478	3245000	3240074	3240574	501	14	3285000	PF14_0772	+	3284970	30
6	487561	490352	485000	488706	489206	501	8	295000	MAL8P1.35	-	295030	30
4	1083912	1083912	1085000	1083662	1084162	501	4	925000	PFD0985wa	+	924970	30
4	1096012	1097077	1095000	1096294	1096794	501	4	925000	PFD0985wa	+	924970	30
14	1088556	1091389	1085000	1090000	1089722	279	8	295000	MAL8P1.35	-	295030	30
10	956222	956222	955000	955972	956472	501	8	295000	MAL8P1.35	-	295030	30
14	3229433	3229433	3225000	3229183	3229683	501	14	3285000	PF14_0772	+	3284970	30
8	47844	47844	45000	47594	48094	501	4	925000	PFD0985wa	+	924970	30
4	671495	672455	675000	671725	672225	501	8	295000	MAL8P1.35	-	295030	30
14	2429831	2429831	2425000	2430000	2429581	420	14	2395000	PF14_0556	-	2395030	30
7	616251	616811	615000	616281	616781	501	4	925000	PFD0985wa	+	924970	30
3	993056	993056	995000	992806	993306	501	4	925000	PFD0985wa	+	924970	30
14	1078259	1080226	1075000	1078992	1079492	501	8	295000	MAL8P1.35	-	295030	30
13	1176158	1178488	1175000	1177073	1177573	501	8	295000	MAL8P1.35	-	295030	30
14	2457760	2457760	2455000	2457510	2458010	501	14	2395000	PF14_0556	-	2395030	30
14	2632459	2632459	2635000	2632209	2632709	501	14	2395000	PF14_0556	-	2395030	30
13	1192790	1195274	1195000	1193782	1194282	501	8	295000	MAL8P1.35	-	295030	30
10	943976	945139	945000	944307	944807	501	8	295000	MAL8P1.35	-	295030	30
7	838206	838206	835000	837956	838456	501	8	295000	MAL8P1.35	-	295030	30
7	793905	793905	795000	793655	794155	501	8	295000	MAL8P1.35	-	295030	30
9	1198952	1201301	1205000	1200376	1210000	377	8	295000	MAL8P1.35	-	295030	30
3	610597	612645	615000	611371	611871	501	8	295000	MAL8P1.35	-	295030	30
14	3203587	3206196	3205000	3204641	3205141	501	14	3285000	PF14_0772	+	3284970	30
3	584477	585178	585000	584577	585077	501	8	295000	MAL8P1.35	-	295030	30
13	1864152	1866173	1865000	1864912	1865412	501	13	1795000	PF13_0246	-	1795034	34
13	99686	100951	105000	100068	100568	501	13	285000	MAL13P1.36	-	284964	36
13	679256	680598	685000	680177	690000	178	13	755000	MAL13P1.97	+	754964	36
11	632851	632851	635000	632601	633101	501	11	675000	PF11_0184	-	674963	37
7	548815	551061	555000	550188	560000	189	2	875000	PFB0976w	+	874963	37
11	111162	111162	115000	110912	111412	501	2	875000	PFB0976w	+	874963	37
8	47844	47844	45000	47594	48094	501	2	875000	PFB0976w	+	874963	37
10	1644068	1645459	1645000	1644513	1645013	501	2	875000	PFB0976w	+	874963	37
4	46801	46801	45000	46551	47051	501	2	875000	PFB0976w	+	874963	37
5	310627	310627	315000	310377	310877	501	5	355000	PFE0420c	-	355039	39
13	1973388	1975282	1975000	1974085	1974585	501	13	2015000	PF13_0273	+	2014961	39
13	2118763	2118763	2115000	2118513	2119013	501	13	2015000	PF13_0273	+	2014961	39
7	838206	838206	835000	837956	838456	501	5	355000	PFE0420c	-	355039	39
13	1970051	1970882	1975000	1970216	1970716	501	13	2015000	PF13_0273	+	2014961	39
5	315657	316265	315000	315711	316211	501	5	355000	PFE0420c	-	355039	39
13	2039246	2043506	2045000	2041126	2041626	501	13	2015000	PF13_0273	+	2014961	39
13	1864152	1866173	1865000	1864912	1865412	501	13	2015000	PF13_0273	+	2014961	39
14	2494602	2494602	2495000	2494352	2494852	501	14	2465000	PF14_0577	+	2465040	40
11	814436	817186	815000	815561	816061	501	3	575000	MAL3P5.4	-	575042	42
1	504517	505586	505000	504801	505301	501	3	575000	MAL3P5.4	-	575042	42
6	487561	490352	485000	488706	489206	501	3	575000	MAL3P5.4	-	575042	42
14	1088556	1091389	1085000	1090000	1089722	279	3	575000	MAL3P5.4	-	575042	42
10	956222	956222	955000	955972	956472	501	3	575000	MAL3P5.4	-	575042	42
4	671495	672455	675000	671725	672225	501	3	575000	MAL3P5.4	-	575042	42
13	1176158	1178488	1175000	1177073	1177573	501	3	575000	MAL3P5.4	-	575042	42
13	1192790	1195274	1195000	1193782	1194282	501	3	575000	MAL3P5.4	-	575042	42
10	943976	945139	945000	944307	944807	501	3	575000	MAL3P5.4	-	575042	42
7	838206	838206	835000	837956	838456	501	3	575000	MAL3P5.4	-	575042	42
7	793905	793905	795000	793655	794155	501	3	575000	MAL3P5.4	-	575042	42
9	1198952	1201301	1205000	1200376	1210000	377	3	575000	MAL3P5.4	-	575042	42
3	610597	612645	615000	611371	611871	501	3	575000	MAL3P5.4	-	575042	42
11	807009	807009	805000	806759	807259	501	3	575000	MAL3P5.4	-	575042	42
4	614038	614038	615000	613788	614288	501	3	575000	MAL3P5.4	-	575042	42
3	670088	670088	665000	670000	669838	163	3	635000	MAL3P5.21	+	634957	43
4	619674	621838	625000	620506	621006	501	3	635000	MAL3P5.21	+	634957	43
7	83976	86092	85000	84784	85284	501	2	855000	PFB0953w	+	855043	43
8	47844	47844	45000	47594	48094	501	2	855000	PFB0953w	+	855043	43
7	746384	746384	745000	746134	746634	501	3	635000	MAL3P5.21	+	634957	43
10	1644068	1645459	1645000	1644513	1645013	501	2	855000	PFB0953w	+	855043	43
7	81999	81999	85000	81749	82249	501	2	855000	PFB0953w	+	855043	43
7	793905	793905	795000	793655	794155	501	3	635000	MAL3P5.21	+	634957	43
9	1198952	1201301	1195000	1200000	1199876	125	3	635000	MAL3P5.21	+	634957	43
9	1198952	1201301	1205000	1200376	1210000	377	3	635000	MAL3P5.21	+	634957	43
14	2841755	2841755	2845000	2841505	2842005	501	14	2895000	PF14_0675	-	2894950	50
14	2734500	2734500	2735000	2734250	2734750	501	14	2895000	PF14_0675	-	2894950	50
14	1894888	1894888	1895000	1894638	1895138	501	14	2895000	PF14_0675	-	2894950	50
14	2579158	2579158	2575000	2578908	2579408	501	14	2895000	PF14_0675	-	2894950	50
14	1199372	1200200	1195000	1200000	1199536	465	13	1335000	PF13_0178	+	1334949	51
13	2232217	2232749	2235000	2232233	2232733	501	13	2295000	MAL13P1.298	+	2294948	52
10	956222	956222	955000	955972	956472	501	13	1075000	PF13_0146	+	1074947	53
10	197952	197952	195000	197702	198202	501	10	165000	PF10_0039	+	164945	55
10	1420800	1420800	1425000	1420550	1421050	501	10	165000	PF10_0039	+	164945	55
7	548815	551061	545000	550000	549688	313	11	45000	PF11_0009	+	45056	56
11	122853	125905	125000	124129	124629	501	11	45000	PF11_0009	+	45056	56
11	111162	111162	115000	110912	111412	501	11	45000	PF11_0009	+	45056	56
14	3239170	3241478	3245000	3240074	3240574	501	11	45000	PF11_0009	+	45056	56
3	277003	278090	275000	277296	277796	501	3	245000	MAL3P2.15	-	244944	56
3	44755	48455	45000	46355	46855	501	11	45000	PF11_0009	+	45056	56
8	47844	47844	45000	47594	48094	501	11	45000	PF11_0009	+	45056	56
5	30005	30005	25000	30000	29755	246	11	45000	PF11_0009	+	45056	56
3	41658	42544	45000	41851	42351	501	11	45000	PF11_0009	+	45056	56
10	1644068	1645459	1645000	1644513	1645013	501	11	45000	PF11_0009	+	45056	56
11	130104	134046	135000	131825	132325	501	11	45000	PF11_0009	+	45056	56
4	46801	46801	45000	46551	47051	501	11	45000	PF11_0009	+	45056	56
7	546010	546010	545000	545760	546260	501	11	45000	PF11_0009	+	45056	56
14	3203587	3206196	3205000	3204641	3205141	501	11	45000	PF11_0009	+	45056	56
14	1944809	1944809	1945000	1944559	1945059	501	14	2765000	PF14_0645	+	2765058	58
14	2734500	2734500	2735000	2734250	2734750	501	14	2765000	PF14_0645	+	2765058	58
14	1941515	1941515	1945000	1941265	1941765	501	14	2765000	PF14_0645	+	2765058	58
14	2727092	2727910	2725000	2727251	2727751	501	14	2765000	PF14_0645	+	2765058	58
7	1027341	1028404	1025000	1027622	1028122	501	7	1065000	PF07_0112	+	1065059	59
4	922460	922460	925000	922210	922710	501	6	1285000	PFF1490w	+	1285061	61
11	111162	111162	115000	110912	111412	501	14	3175000	PF14_0743	+	3174938	62
14	3239170	3241478	3245000	3240074	3240574	501	14	3175000	PF14_0743	+	3174938	62
14	3229433	3229433	3225000	3229183	3229683	501	14	3175000	PF14_0743	+	3174938	62
10	1505232	1507911	1505000	1506321	1506821	501	1	105000	MAL1P1.14	+	104936	64
7	516015	516015	515000	515765	516265	501	1	105000	MAL1P1.14	+	104936	64
4	132420	133668	135000	132794	133294	501	1	105000	MAL1P1.14	+	104936	64
14	3239170	3241478	3245000	3240074	3240574	501	2	55000	PFB0050c	-	54936	64
4	223683	223683	225000	223433	223933	501	1	105000	MAL1P1.14	+	104936	64
4	1096012	1097077	1095000	1096294	1096794	501	1	105000	MAL1P1.14	+	104936	64
3	71383	71383	75000	71133	71633	501	2	55000	PFB0050c	-	54936	64
4	351472	352725	355000	351848	352348	501	1	105000	MAL1P1.14	+	104936	64
8	47844	47844	45000	47594	48094	501	2	55000	PFB0050c	-	54936	64
8	47844	47844	45000	47594	48094	501	1	105000	MAL1P1.14	+	104936	64
13	86035	86035	85000	85785	86285	501	1	105000	MAL1P1.14	+	104936	64
5	30005	30005	25000	30000	29755	246	1	105000	MAL1P1.14	+	104936	64
1	521495	521495	525000	521245	521745	501	1	105000	MAL1P1.14	+	104936	64
11	130104	134046	135000	131825	132325	501	1	105000	MAL1P1.14	+	104936	64
10	1420800	1420800	1425000	1420550	1421050	501	1	105000	MAL1P1.14	+	104936	64
4	922460	922460	925000	922210	922710	501	1	105000	MAL1P1.14	+	104936	64
14	1199372	1200200	1195000	1200000	1199536	465	14	1255000	PF14_0299	+	1255065	65
13	1945302	1949502	1945000	1947152	1947652	501	13	1985000	MAL13P1.261	-	1984934	66
13	1864152	1866173	1865000	1864912	1865412	501	13	1985000	MAL13P1.261	-	1984934	66
13	771173	771173	775000	770923	771423	501	13	815000	MAL13P1.107	-	815067	67
13	776021	777465	775000	776493	776993	501	13	815000	MAL13P1.107	-	815067	67
13	1771766	1771766	1775000	1771516	1772016	501	13	1715000	PF13_0239	-	1715068	68
13	1864152	1866173	1865000	1864912	1865412	501	13	1715000	PF13_0239	-	1715068	68
13	1267955	1270657	1265000	1269056	1269556	501	5	345000	PFE0415w	+	344931	69
5	310627	310627	315000	310377	310877	501	5	345000	PFE0415w	+	344931	69
11	1266869	1267616	1265000	1266992	1267492	501	12	875000	PFL1055c	-	874931	69
14	1088556	1091389	1085000	1090000	1089722	279	5	345000	PFE0415w	+	344931	69
1	494334	494334	495000	494084	494584	501	4	755000	PFD0805w	+	755069	69
12	978380	980791	975000	979335	979835	501	12	875000	PFL1055c	-	874931	69
8	195996	197469	195000	196482	196982	501	5	345000	PFE0415w	+	344931	69
4	922460	922460	925000	922210	922710	501	4	755000	PFD0805w	+	755069	69
9	1198952	1201301	1205000	1200376	1210000	377	5	345000	PFE0415w	+	344931	69
5	315657	316265	315000	315711	316211	501	5	345000	PFE0415w	+	344931	69
1	413823	414413	415000	413868	414368	501	5	345000	PFE0415w	+	344931	69
13	789311	789311	785000	789061	789561	501	11	745000	PF11_0205	-	745070	70
9	1198952	1201301	1205000	1200376	1210000	377	11	745000	PF11_0205	-	745070	70
13	2034889	2037247	2035000	2035818	2036318	501	13	1935000	PF13_0265	-	1935072	72
13	1973388	1975282	1975000	1974085	1974585	501	13	1935000	PF13_0265	-	1935072	72
10	1338031	1338865	1335000	1338198	1338698	501	10	1465000	PF10_0362	+	1464928	72
13	1966323	1967774	1965000	1966798	1967298	501	13	1935000	PF13_0265	-	1935072	72
10	1420800	1420800	1425000	1420550	1421050	501	10	1465000	PF10_0362	+	1464928	72
4	922460	922460	925000	922210	922710	501	10	1465000	PF10_0362	+	1464928	72
13	1970051	1970882	1975000	1970216	1970716	501	13	1935000	PF13_0265	-	1935072	72
13	1864152	1866173	1865000	1864912	1865412	501	13	1935000	PF13_0265	-	1935072	72
7	548815	551061	555000	550188	560000	189	3	1035000	PF3D7VART32	-	1034924	76
8	79516	80603	85000	80309	90000	310	3	1035000	PF3D7VART32	-	1034924	76
7	505489	505489	505000	505239	505739	501	3	1035000	PF3D7VART32	-	1034924	76
11	122853	125905	125000	124129	124629	501	3	1035000	PF3D7VART32	-	1034924	76
3	83618	83618	85000	83368	83868	501	3	1035000	PF3D7VART32	-	1034924	76
4	1096012	1097077	1095000	1096294	1096794	501	3	1035000	PF3D7VART32	-	1034924	76
7	83976	86092	85000	84784	85284	501	3	1035000	PF3D7VART32	-	1034924	76
3	71383	71383	75000	71133	71633	501	3	1035000	PF3D7VART32	-	1034924	76
3	44755	48455	45000	46355	46855	501	3	1035000	PF3D7VART32	-	1034924	76
8	47844	47844	45000	47594	48094	501	3	1035000	PF3D7VART32	-	1034924	76
3	993056	993056	995000	992806	993306	501	3	1035000	PF3D7VART32	-	1034924	76
5	30005	30005	25000	30000	29755	246	3	1035000	PF3D7VART32	-	1034924	76
3	41658	42544	45000	41851	42351	501	3	1035000	PF3D7VART32	-	1034924	76
3	1000936	1000936	1005000	1000686	1001186	501	3	1035000	PF3D7VART32	-	1034924	76
10	1644068	1645459	1645000	1644513	1645013	501	3	1035000	PF3D7VART32	-	1034924	76
7	81999	81999	85000	81749	82249	501	3	1035000	PF3D7VART32	-	1034924	76
4	46801	46801	45000	46551	47051	501	3	1035000	PF3D7VART32	-	1034924	76
3	610597	612645	615000	611371	611871	501	3	1035000	PF3D7VART32	-	1034924	76
14	2964533	2965303	2965000	2964668	2965168	501	14	2925000	PF14_0683	+	2925081	81
14	2212415	2212415	2215000	2212165	2212665	501	14	2925000	PF14_0683	+	2925081	81
14	1792459	1793162	1795000	1792560	1793060	501	14	1825000	PF14_0420	+	1825082	82
14	1750872	1751964	1755000	1751168	1751668	501	14	1825000	PF14_0420	+	1825082	82
14	1767577	1768080	1765000	1767578	1768078	501	14	1825000	PF14_0420	+	1825082	82
13	1945302	1949502	1945000	1947152	1947652	501	13	1915000	PF13_0260	+	1915087	87
11	814436	817186	815000	815561	816061	501	1	445000	MAL1P2.42	-	445090	90
7	516015	516015	515000	515765	516265	501	4	1045000	PFD1070w	+	1044910	90
6	487561	490352	485000	488706	489206	501	1	445000	MAL1P2.42	-	445090	90
10	956222	956222	955000	955972	956472	501	1	445000	MAL1P2.42	-	445090	90
12	1229403	1229403	1225000	1229153	1229653	501	1	445000	MAL1P2.42	-	445090	90
13	1176158	1178488	1175000	1177073	1177573	501	1	445000	MAL1P2.42	-	445090	90
13	86035	86035	85000	85785	86285	501	4	1045000	PFD1070w	+	1044910	90
13	1192790	1195274	1195000	1193782	1194282	501	1	445000	MAL1P2.42	-	445090	90
10	943976	945139	945000	944307	944807	501	1	445000	MAL1P2.42	-	445090	90
3	584477	585178	585000	584577	585077	501	1	445000	MAL1P2.42	-	445090	90
4	1022187	1026426	1025000	1024056	1024556	501	4	875000	PFD0945c	-	875091	91
13	226274	226876	225000	226325	226825	501	13	275000	PF13_0034	-	275091	91
4	922460	922460	925000	922210	922710	501	4	875000	PFD0945c	-	875091	91
3	744179	744179	745000	743929	744429	501	3	255000	MAL3P2.17	-	255091	91
13	226274	226876	225000	226325	226825	501	13	415000	PF13_0055	-	414907	93
13	371192	373795	375000	372243	372743	501	13	415000	PF13_0055	-	414907	93
14	637031	639871	635000	638201	638701	501	14	665000	PF14_0163	-	665096	96
3	391779	393822	395000	392550	393050	501	3	175000	MAL3P2.1	+	175096	96
7	548815	551061	545000	550000	549688	313	7	595000	MAL7P1.75	-	594900	100
7	548815	551061	555000	550188	560000	189	7	595000	MAL7P1.75	-	594900	100
8	79516	80603	85000	80309	90000	310	7	595000	MAL7P1.75	-	594900	100
7	505489	505489	505000	505239	505739	501	7	595000	MAL7P1.75	-	594900	100
7	516015	516015	515000	515765	516265	501	7	595000	MAL7P1.75	-	594900	100
7	83976	86092	85000	84784	85284	501	7	595000	MAL7P1.75	-	594900	100
1	494334	494334	495000	494084	494584	501	7	595000	MAL7P1.75	-	594900	100
8	47844	47844	45000	47594	48094	501	7	595000	MAL7P1.75	-	594900	100
12	1229403	1229403	1225000	1229153	1229653	501	6	525000	PFF0610c	-	525100	100
10	1644068	1645459	1645000	1644513	1645013	501	7	595000	MAL7P1.75	-	594900	100
7	81999	81999	85000	81749	82249	501	7	595000	MAL7P1.75	-	594900	100
4	46801	46801	45000	46551	47051	501	7	595000	MAL7P1.75	-	594900	100
7	838206	838206	835000	837956	838456	501	6	525000	PFF0610c	-	525100	100
9	1198952	1201301	1195000	1200000	1199876	125	6	525000	PFF0610c	-	525100	100
7	546010	546010	545000	545760	546260	501	7	595000	MAL7P1.75	-	594900	100
10	683007	685076	685000	683791	684291	501	10	345000	PF10_0080	-	344898	102
10	315331	315331	315000	315081	315581	501	10	345000	PF10_0080	-	344898	102
13	1308515	1309681	1305000	1308848	1309348	501	10	345000	PF10_0080	-	344898	102
13	2606118	2607081	2605000	2606349	2606849	501	13	2395000	MAL13P1.310	+	2394896	104
13	1672745	1674670	1675000	1673457	1673957	501	13	1615000	MAL13P1.209	+	1614894	106
11	122853	125905	125000	124129	124629	501	12	45000	PFL0025c	-	45106	106
7	83976	86092	85000	84784	85284	501	12	45000	PFL0025c	-	45106	106
6	721809	722613	725000	721961	722461	501	13	1615000	MAL13P1.209	+	1614894	106
8	47844	47844	45000	47594	48094	501	12	45000	PFL0025c	-	45106	106
5	30005	30005	25000	30000	29755	246	12	45000	PFL0025c	-	45106	106
7	81999	81999	85000	81749	82249	501	12	45000	PFL0025c	-	45106	106
12	556443	556443	555000	556193	556693	501	12	465000	PFL0515w	+	465108	108
14	1838483	1838483	1835000	1838233	1838733	501	14	1795000	PF14_0416	-	1794889	111
11	1968222	1968222	1965000	1967972	1968472	501	11	1655000	PF11_0423	-	1654888	112
11	1968222	1968222	1965000	1967972	1968472	501	11	1495000	PF11_0394	+	1495118	118
13	226274	226876	225000	226325	226825	501	11	1495000	PF11_0394	+	1495118	118
11	1451210	1451210	1455000	1450960	1451460	501	11	1495000	PF11_0394	+	1495118	118
11	632851	632851	635000	632601	633101	501	4	445000	PFD0450c	-	444878	122
4	103944	103944	105000	103694	104194	501	11	55000	PF11_0012	-	54878	122
14	3239170	3241478	3245000	3240074	3240574	501	11	55000	PF11_0012	-	54878	122
4	476580	476580	475000	476330	476830	501	4	445000	PFD0450c	-	444878	122
3	44755	48455	45000	46355	46855	501	11	55000	PF11_0012	-	54878	122
8	47844	47844	45000	47594	48094	501	11	55000	PF11_0012	-	54878	122
3	41658	42544	45000	41851	42351	501	11	55000	PF11_0012	-	54878	122
10	1644068	1645459	1645000	1644513	1645013	501	11	55000	PF11_0012	-	54878	122
4	46801	46801	45000	46551	47051	501	11	55000	PF11_0012	-	54878	122
4	922460	922460	925000	922210	922710	501	4	445000	PFD0450c	-	444878	122
3	744179	744179	745000	743929	744429	501	3	785000	PFC0830w	+	785124	124
14	3057662	3057662	3055000	3057412	3057912	501	14	2985000	PF14_0702	+	2984874	126
14	1236578	1237303	1235000	1236690	1237190	501	13	1095000	MAL13P1.143	-	1095127	127
11	691470	691470	695000	691220	691720	501	13	1095000	MAL13P1.143	-	1095127	127
8	188134	189146	185000	188390	188890	501	8	155000	MAL8P1.18	+	154873	127
7	1135028	1137709	1135000	1136118	1136618	501	7	1165000	PF07_0124	-	1165127	127
7	1256782	1256782	1255000	1256532	1257032	501	7	1165000	PF07_0124	-	1165127	127
11	1247645	1249485	1245000	1248315	1248815	501	7	1165000	PF07_0124	-	1165127	127
8	195996	197469	195000	196482	196982	501	8	155000	MAL8P1.18	+	154873	127
13	1000906	1002348	1005000	1001377	1001877	501	13	1095000	MAL13P1.143	-	1095127	127
7	793905	793905	795000	793655	794155	501	13	1095000	MAL13P1.143	-	1095127	127
13	1128596	1128596	1125000	1128346	1128846	501	13	1095000	MAL13P1.143	-	1095127	127
7	1274884	1274884	1275000	1274634	1275134	501	7	1165000	PF07_0124	-	1165127	127
3	71383	71383	75000	71133	71633	501	3	1005000	MAL3P7.47	-	1004872	128
10	1644068	1645459	1645000	1644513	1645013	501	3	1005000	MAL3P7.47	-	1004872	128
14	1369251	1371357	1375000	1370054	1370554	501	7	925000	MAL7P1.130	+	925131	131
7	1303759	1303759	1305000	1303509	1304009	501	7	1335000	MAL7P1.187	-	1335135	135
11	1968222	1968222	1965000	1967972	1968472	501	7	1335000	MAL7P1.187	-	1335135	135
14	146149	147460	145000	146554	147054	501	7	1335000	MAL7P1.187	-	1335135	135
13	86035	86035	85000	85785	86285	501	7	1335000	MAL7P1.187	-	1335135	135
7	1274884	1274884	1275000	1274634	1275134	501	7	1335000	MAL7P1.187	-	1335135	135
3	783729	783729	785000	783479	783979	501	3	745000	MAL3P6.20	+	745136	136
13	99686	100951	105000	100068	100568	501	2	825000	PFB0926c	-	824862	138
4	922460	922460	925000	922210	922710	501	2	825000	PFB0926c	-	824862	138
14	1538252	1538252	1535000	1538002	1538502	501	14	1505000	PF14_0351	+	1504861	139
14	1530784	1530784	1535000	1530534	1531034	501	14	1505000	PF14_0351	+	1504861	139
13	1192790	1195274	1195000	1193782	1194282	501	3	545000	MAL3P4.3	-	544859	141
9	1198952	1201301	1205000	1200376	1210000	377	3	545000	MAL3P4.3	-	544859	141
5	635880	636925	635000	636152	636652	501	11	915000	PF11_0243	+	915142	142
13	1205294	1205294	1205000	1205044	1205544	501	11	915000	PF11_0243	+	915142	142
13	1298886	1299593	1295000	1298989	1299489	501	11	915000	PF11_0243	+	915142	142
14	2767717	2767717	2765000	2767467	2767967	501	14	3075000	PF14_0718	+	3074858	142
14	3127689	3129709	3125000	3128449	3128949	501	14	3075000	PF14_0718	+	3074858	142
14	2923525	2924580	2925000	2923802	2924302	501	14	3075000	PF14_0718	+	3074858	142
7	793905	793905	795000	793655	794155	501	11	915000	PF11_0243	+	915142	142
9	1198952	1201301	1195000	1200000	1199876	125	11	915000	PF11_0243	+	915142	142
9	1198952	1201301	1205000	1200376	1210000	377	11	915000	PF11_0243	+	915142	142
4	614038	614038	615000	613788	614288	501	11	915000	PF11_0243	+	915142	142
7	838206	838206	835000	837956	838456	501	9	1155000	PFI1410c	-	1155143	143
13	1128596	1128596	1125000	1128346	1128846	501	9	1155000	PFI1410c	-	1155143	143
7	505489	505489	505000	505239	505739	501	7	625000	MAL7P1.78	+	624853	147
4	922460	922460	925000	922210	922710	501	7	625000	MAL7P1.78	+	624853	147
7	999668	999668	995000	999418	999918	501	3	385000	PFC0381c	-	385148	148
3	293729	293729	295000	293479	293979	501	3	385000	PFC0381c	-	385148	148
6	721809	722613	725000	721961	722461	501	6	1065000	PFF1280w	+	1065148	148
13	99686	100951	105000	100068	100568	501	4	35000	PFD0005w	+	35153	153
7	548815	551061	545000	550000	549688	313	4	35000	PFD0005w	+	35153	153
7	548815	551061	555000	550188	560000	189	4	35000	PFD0005w	+	35153	153
4	1119336	1119336	1115000	1119086	1119586	501	4	35000	PFD0005w	+	35153	153
4	132420	133668	135000	132794	133294	501	4	35000	PFD0005w	+	35153	153
4	1022187	1026426	1025000	1024056	1024556	501	4	1055000	PFD1095w	+	1054847	153
4	1022187	1026426	1025000	1024056	1024556	501	4	35000	PFD0005w	+	35153	153
4	103944	103944	105000	103694	104194	501	4	35000	PFD0005w	+	35153	153
14	3239170	3241478	3245000	3240074	3240574	501	4	35000	PFD0005w	+	35153	153
4	223683	223683	225000	223433	223933	501	4	1055000	PFD1095w	+	1054847	153
4	1083912	1083912	1085000	1083662	1084162	501	4	35000	PFD0005w	+	35153	153
4	1096012	1097077	1095000	1096294	1096794	501	4	35000	PFD0005w	+	35153	153
4	1096012	1097077	1095000	1096294	1096794	501	4	1055000	PFD1095w	+	1054847	153
3	71383	71383	75000	71133	71633	501	4	35000	PFD0005w	+	35153	153
3	44755	48455	45000	46355	46855	501	4	35000	PFD0005w	+	35153	153
8	47844	47844	45000	47594	48094	501	4	35000	PFD0005w	+	35153	153
5	30005	30005	25000	30000	29755	246	4	35000	PFD0005w	+	35153	153
3	41658	42544	45000	41851	42351	501	4	35000	PFD0005w	+	35153	153
10	1644068	1645459	1645000	1644513	1645013	501	4	35000	PFD0005w	+	35153	153
4	922460	922460	925000	922210	922710	501	4	1055000	PFD1095w	+	1054847	153
7	546010	546010	545000	545760	546260	501	4	35000	PFD0005w	+	35153	153
4	1096012	1097077	1095000	1096294	1096794	501	4	275000	PFD0240c	-	274845	155
10	617295	617938	615000	617366	617866	501	10	555000	PF10_0138	+	555159	159
8	768485	770633	765000	769309	769809	501	10	555000	PF10_0138	+	555159	159
4	1119336	1119336	1115000	1119086	1119586	501	4	155000	PFD0115c	-	154840	160
11	140230	140230	145000	140480	150000	481	11	185000	PF11_0053	-	184840	160
4	103944	103944	105000	103694	104194	501	4	155000	PFD0115c	-	154840	160
8	47844	47844	45000	47594	48094	501	4	155000	PFD0115c	-	154840	160
12	764135	766146	765000	764890	765390	501	4	155000	PFD0115c	-	154840	160
13	2606118	2607081	2605000	2606349	2606849	501	13	2565000	PF13_0351	+	2564839	161
3	287922	289117	285000	288269	288769	501	11	1115000	PF11_0300	+	1115162	162
8	894374	894374	895000	894124	894624	501	8	865000	MAL8P1.114	+	865164	164
7	548815	551061	555000	550188	560000	189	9	1445000	PFI1765c	-	1444835	165
6	877237	877237	875000	876987	877487	501	14	615000	PF14_0151	+	615165	165
8	894374	894374	895000	894124	894624	501	14	615000	PF14_0151	+	615165	165
14	1867519	1870231	1865000	1868625	1869125	501	14	615000	PF14_0151	+	615165	165
8	47844	47844	45000	47594	48094	501	9	1445000	PFI1765c	-	1444835	165
4	922460	922460	925000	922210	922710	501	9	1445000	PFI1765c	-	1444835	165
6	177737	180432	175000	178834	179334	501	6	235000	PFF0275c	-	234832	168
13	503345	506894	505000	504869	505369	501	13	545000	MAL13P1.64	-	545168	168
13	771173	771173	775000	770923	771423	501	13	545000	MAL13P1.64	-	545168	168
13	508685	510824	505000	510000	509504	497	13	545000	MAL13P1.64	-	545168	168
13	776021	777465	775000	776493	776993	501	13	545000	MAL13P1.64	-	545168	168
9	606834	606834	605000	606584	607084	501	9	655000	PFI0755c	-	654832	168
13	2461143	2461143	2465000	2460893	2461393	501	13	2655000	MAL13P1.350	-	2655171	171
11	814436	817186	815000	815561	816061	501	7	805000	MAL7P1.111	+	805174	174
3	670088	670088	665000	670000	669838	163	7	805000	MAL7P1.111	+	805174	174
4	619674	621838	625000	620506	621006	501	7	805000	MAL7P1.111	+	805174	174
13	1162091	1164225	1165000	1162908	1163408	501	7	805000	MAL7P1.111	+	805174	174
3	579771	579771	575000	580000	579521	480	7	805000	MAL7P1.111	+	805174	174
6	487561	490352	485000	488706	489206	501	7	805000	MAL7P1.111	+	805174	174
11	866566	868444	865000	867255	867755	501	7	805000	MAL7P1.111	+	805174	174
14	1088556	1091389	1085000	1090000	1089722	279	7	805000	MAL7P1.111	+	805174	174
10	956222	956222	955000	955972	956472	501	7	805000	MAL7P1.111	+	805174	174
14	1078259	1080226	1075000	1078992	1079492	501	7	805000	MAL7P1.111	+	805174	174
13	1176158	1178488	1175000	1177073	1177573	501	7	805000	MAL7P1.111	+	805174	174
13	1192790	1195274	1195000	1193782	1194282	501	7	805000	MAL7P1.111	+	805174	174
10	943976	945139	945000	944307	944807	501	7	805000	MAL7P1.111	+	805174	174
9	1198952	1201301	1205000	1200376	1210000	377	7	805000	MAL7P1.111	+	805174	174
3	610597	612645	615000	611371	611871	501	7	805000	MAL7P1.111	+	805174	174
11	807009	807009	805000	806759	807259	501	7	805000	MAL7P1.111	+	805174	174
4	614038	614038	615000	613788	614288	501	7	805000	MAL7P1.111	+	805174	174
3	584477	585178	585000	584577	585077	501	7	805000	MAL7P1.111	+	805174	174
11	814436	817186	815000	815561	816061	501	4	695000	PFD0750w	+	695175	175
3	610597	612645	615000	611371	611871	501	4	695000	PFD0750w	+	695175	175
9	1186649	1189135	1185000	1187642	1188142	501	4	695000	PFD0750w	+	695175	175
11	1513159	1513159	1515000	1512909	1513409	501	11	1465000	PF11_0384	-	1465176	176
11	1803114	1803114	1805000	1802864	1803364	501	11	1465000	PF11_0384	-	1465176	176
12	1856169	1859143	1855000	1857406	1857906	501	12	1795000	PFL2035c	-	1794822	178
14	2626048	2629007	2625000	2627277	2627777	501	14	2145000	PF14_0498	-	2145179	179
6	177737	180432	175000	178834	179334	501	6	1195000	PFF1405c	-	1195180	180
8	79516	80603	85000	80309	90000	310	9	1405000	PFI1720w	+	1405181	181
14	2626048	2629007	2625000	2627277	2627777	501	14	2595000	PF14_0609	+	2594817	183
1	504517	505586	505000	504801	505301	501	4	725000	PFD0795w	+	725185	185
4	223683	223683	225000	223433	223933	501	12	1575000	PFL1830w	+	1575185	185
3	694351	694351	695000	694101	694601	501	4	725000	PFD0795w	+	725185	185
9	1198952	1201301	1205000	1200376	1210000	377	4	725000	PFD0795w	+	725185	185
12	1816935	1818224	1815000	1817329	1817829	501	12	1575000	PFL1830w	+	1575185	185
7	710082	715425	715000	712503	713003	501	12	1595000	PFL1865w	+	1594814	186
11	428017	429020	425000	428268	428768	501	11	525000	PF11_0144	+	525186	186
11	814436	817186	815000	815561	816061	501	8	265000	PF08_0027	+	264809	191
4	619674	621838	625000	620506	621006	501	8	265000	PF08_0027	+	264809	191
10	1463005	1463005	1465000	1462755	1463255	501	6	1205000	PFF1420w	+	1205191	191
3	630718	631759	635000	630988	631488	501	8	265000	PF08_0027	+	264809	191
3	579771	579771	575000	580000	579521	480	8	265000	PF08_0027	+	264809	191
6	487561	490352	485000	488706	489206	501	8	265000	PF08_0027	+	264809	191
11	866566	868444	865000	867255	867755	501	8	265000	PF08_0027	+	264809	191
14	1088556	1091389	1095000	1090222	1100000	223	8	265000	PF08_0027	+	264809	191
14	1088556	1091389	1085000	1090000	1089722	279	8	265000	PF08_0027	+	264809	191
10	956222	956222	955000	955972	956472	501	8	265000	PF08_0027	+	264809	191
4	671495	672455	675000	671725	672225	501	8	265000	PF08_0027	+	264809	191
12	1229403	1229403	1225000	1229153	1229653	501	8	265000	PF08_0027	+	264809	191
7	746384	746384	745000	746134	746634	501	8	265000	PF08_0027	+	264809	191
13	1176158	1178488	1175000	1177073	1177573	501	8	265000	PF08_0027	+	264809	191
13	2272225	2272225	2275000	2271975	2272475	501	13	2305000	PF13_0318	-	2305191	191
14	1099658	1099658	1095000	1099408	1099908	501	8	265000	PF08_0027	+	264809	191
13	1192790	1195274	1195000	1193782	1194282	501	8	265000	PF08_0027	+	264809	191
10	943976	945139	945000	944307	944807	501	8	265000	PF08_0027	+	264809	191
7	838206	838206	835000	837956	838456	501	8	265000	PF08_0027	+	264809	191
7	793905	793905	795000	793655	794155	501	8	265000	PF08_0027	+	264809	191
11	900784	905779	905000	903031	903531	501	8	265000	PF08_0027	+	264809	191
9	1198952	1201301	1205000	1200376	1210000	377	8	265000	PF08_0027	+	264809	191
3	610597	612645	615000	611371	611871	501	8	265000	PF08_0027	+	264809	191
3	483304	483304	485000	483054	483554	501	8	265000	PF08_0027	+	264809	191
3	584477	585178	585000	584577	585077	501	8	265000	PF08_0027	+	264809	191
8	324987	324987	325000	324737	325237	501	9	1175000	PFI1445w	+	1175193	193
13	1267955	1270657	1265000	1269056	1269556	501	9	1175000	PFI1445w	+	1175193	193
1	504517	505586	505000	504801	505301	501	9	1175000	PFI1445w	+	1175193	193
14	1088556	1091389	1095000	1090222	1100000	223	9	1175000	PFI1445w	+	1175193	193
14	1088556	1091389	1085000	1090000	1089722	279	9	1175000	PFI1445w	+	1175193	193
10	956222	956222	955000	955972	956472	501	9	1175000	PFI1445w	+	1175193	193
11	944033	944033	945000	943783	944283	501	9	1175000	PFI1445w	+	1175193	193
7	746384	746384	745000	746134	746634	501	9	1175000	PFI1445w	+	1175193	193
14	1099658	1099658	1095000	1099408	1099908	501	9	1175000	PFI1445w	+	1175193	193
9	1198952	1201301	1205000	1200376	1210000	377	9	1175000	PFI1445w	+	1175193	193
4	614038	614038	615000	613788	614288	501	9	1175000	PFI1445w	+	1175193	193
1	413823	414413	415000	413868	414368	501	9	1175000	PFI1445w	+	1175193	193
4	533015	534588	535000	533551	534051	501	4	415000	PFD0415c	-	414806	194
7	1210974	1212866	1215000	1211670	1212170	501	7	1155000	PF07_0122	+	1155194	194
4	132420	133668	135000	132794	133294	501	4	415000	PFD0415c	-	414806	194
4	332198	335192	335000	333445	333945	501	4	415000	PFD0415c	-	414806	194
7	1256782	1256782	1255000	1256532	1257032	501	7	1155000	PF07_0122	+	1155194	194
3	783729	783729	785000	783479	783979	501	4	415000	PFD0415c	-	414806	194
4	351472	352725	355000	351848	352348	501	4	415000	PFD0415c	-	414806	194
4	337357	338101	335000	337479	337979	501	4	415000	PFD0415c	-	414806	194
8	195996	197469	195000	196482	196982	501	4	415000	PFD0415c	-	414806	194
14	2617069	2618126	2615000	2617347	2617847	501	14	2865000	PF14_0666	-	2865194	194
7	1274884	1274884	1275000	1274634	1275134	501	7	1155000	PF07_0122	+	1155194	194
8	324987	324987	325000	324737	325237	501	9	1255000	PFI1510w	+	1254805	195
8	205801	208155	205000	206728	207228	501	9	1255000	PFI1510w	+	1254805	195
4	619674	621838	625000	620506	621006	501	9	1255000	PFI1510w	+	1254805	195
6	487561	490352	485000	488706	489206	501	9	1255000	PFI1510w	+	1254805	195
14	1088556	1091389	1085000	1090000	1089722	279	9	1255000	PFI1510w	+	1254805	195
10	956222	956222	955000	955972	956472	501	9	1255000	PFI1510w	+	1254805	195
13	1205294	1205294	1205000	1205044	1205544	501	9	1255000	PFI1510w	+	1254805	195
4	671495	672455	675000	671725	672225	501	9	1255000	PFI1510w	+	1254805	195
7	746384	746384	745000	746134	746634	501	9	1255000	PFI1510w	+	1254805	195
14	1078259	1080226	1075000	1078992	1079492	501	9	1255000	PFI1510w	+	1254805	195
13	1176158	1178488	1175000	1177073	1177573	501	9	1255000	PFI1510w	+	1254805	195
10	943976	945139	945000	944307	944807	501	9	1255000	PFI1510w	+	1254805	195
7	838206	838206	835000	837956	838456	501	9	1255000	PFI1510w	+	1254805	195
7	793905	793905	795000	793655	794155	501	9	1255000	PFI1510w	+	1254805	195
9	1198952	1201301	1205000	1200376	1210000	377	9	1255000	PFI1510w	+	1254805	195
3	610597	612645	615000	611371	611871	501	9	1255000	PFI1510w	+	1254805	195
4	614038	614038	615000	613788	614288	501	9	1255000	PFI1510w	+	1254805	195
3	584477	585178	585000	584577	585077	501	9	1255000	PFI1510w	+	1254805	195
11	1968222	1968222	1965000	1967972	1968472	501	10	1475000	PF10_0363	-	1474804	196
10	1420800	1420800	1425000	1420550	1421050	501	10	1475000	PF10_0363	-	1474804	196
5	1139489	1139489	1135000	1139239	1139739	501	9	135000	PFI0155c	-	134803	197
13	1973388	1975282	1975000	1974085	1974585	501	13	1945000	PF13_0267	-	1944802	198
13	2118763	2118763	2115000	2118513	2119013	501	13	1945000	PF13_0267	-	1944802	198
13	1970051	1970882	1975000	1970216	1970716	501	13	1945000	PF13_0267	-	1944802	198
13	1864152	1866173	1865000	1864912	1865412	501	13	1945000	PF13_0267	-	1944802	198
12	556443	556443	555000	556193	556693	501	8	765000	PF08_0092	-	764800	200
10	553070	554658	555000	553614	554114	501	8	765000	PF08_0092	-	764800	200
8	718721	720347	715000	719284	719784	501	8	765000	PF08_0092	-	764800	200
8	713206	714844	715000	713775	714275	501	8	765000	PF08_0092	-	764800	200
13	503345	506894	505000	504869	505369	501	13	635000	PF13_0086	+	634799	201
13	679256	680598	685000	680177	690000	178	13	635000	PF13_0086	+	634799	201
13	508685	510824	505000	510000	509504	497	13	635000	PF13_0086	+	634799	201
11	814436	817186	815000	815561	816061	501	6	545000	PFF0645c	-	544793	207
3	630718	631759	635000	630988	631488	501	6	545000	PFF0645c	-	544793	207
7	955286	955286	955000	955036	955536	501	6	545000	PFF0645c	-	544793	207
9	1198952	1201301	1205000	1200376	1210000	377	6	545000	PFF0645c	-	544793	207
3	610597	612645	615000	611371	611871	501	6	545000	PFF0645c	-	544793	207
11	807009	807009	805000	806759	807259	501	6	545000	PFF0645c	-	544793	207
11	814436	817186	815000	815561	816061	501	7	765000	PF07_0080	+	765208	208
3	670088	670088	665000	670000	669838	163	7	765000	PF07_0080	+	765208	208
4	619674	621838	625000	620506	621006	501	7	765000	PF07_0080	+	765208	208
14	1088556	1091389	1085000	1090000	1089722	279	7	765000	PF07_0080	+	765208	208
10	956222	956222	955000	955972	956472	501	7	765000	PF07_0080	+	765208	208
4	671495	672455	675000	671725	672225	501	7	765000	PF07_0080	+	765208	208
12	1229403	1229403	1225000	1229153	1229653	501	7	765000	PF07_0080	+	765208	208
13	1192790	1195274	1195000	1193782	1194282	501	7	765000	PF07_0080	+	765208	208
8	195996	197469	195000	196482	196982	501	7	765000	PF07_0080	+	765208	208
10	943976	945139	945000	944307	944807	501	7	765000	PF07_0080	+	765208	208
7	793905	793905	795000	793655	794155	501	7	765000	PF07_0080	+	765208	208
9	1198952	1201301	1205000	1200376	1210000	377	7	765000	PF07_0080	+	765208	208
4	614038	614038	615000	613788	614288	501	7	765000	PF07_0080	+	765208	208
3	584477	585178	585000	584577	585077	501	7	765000	PF07_0080	+	765208	208
7	548815	551061	545000	550000	549688	313	4	1145000	PFD1210w	+	1145209	209
4	132420	133668	135000	132794	133294	501	4	1145000	PFD1210w	+	1145209	209
14	2245013	2245693	2245000	2245103	2245603	501	14	2635000	PF14_0617	+	2634791	209
14	2734500	2734500	2735000	2734250	2734750	501	14	2635000	PF14_0617	+	2634791	209
14	2499832	2502596	2505000	2500964	2501464	501	14	2635000	PF14_0617	+	2634791	209
8	47844	47844	45000	47594	48094	501	4	1145000	PFD1210w	+	1145209	209
14	3057662	3057662	3055000	3057412	3057912	501	14	2635000	PF14_0617	+	2634791	209
10	1644068	1645459	1645000	1644513	1645013	501	4	1145000	PFD1210w	+	1145209	209
7	546010	546010	545000	545760	546260	501	4	1145000	PFD1210w	+	1145209	209
14	2604431	2605739	2605000	2604835	2605335	501	14	2635000	PF14_0617	+	2634791	209
4	332198	335192	335000	333445	333945	501	9	1335000	PFI1630c	-	1334784	216
4	337357	338101	335000	337479	337979	501	9	1335000	PFI1630c	-	1334784	216
10	1149955	1151404	1155000	1150429	1150929	501	9	1335000	PFI1630c	-	1334784	216
11	1968222	1968222	1965000	1967972	1968472	501	11	1515000	PF11_0396	+	1515218	218
11	1477260	1479784	1475000	1478272	1478772	501	11	1515000	PF11_0396	+	1515218	218
13	2461143	2461143	2465000	2460893	2461393	501	11	1515000	PF11_0396	+	1515218	218
11	1465676	1467009	1465000	1466092	1466592	501	11	1515000	PF11_0396	+	1515218	218
11	1247645	1249485	1245000	1248315	1248815	501	11	1195000	PF11_0321	-	1195222	222
13	99686	100951	105000	100068	100568	501	10	1425000	PF10_0351	+	1425224	224
10	1463005	1463005	1465000	1462755	1463255	501	10	1425000	PF10_0351	+	1425224	224
11	632851	632851	635000	632601	633101	501	6	355000	PFF0425w	+	355225	225
14	2289675	2294938	2295000	2292056	2292556	501	14	2325000	PF14_0540	-	2324774	226
13	99686	100951	105000	100068	100568	501	13	535000	MAL13P1.62	-	534774	226
13	625094	626396	625000	625495	625995	501	13	535000	MAL13P1.62	-	534774	226
14	2245013	2245693	2245000	2245103	2245603	501	14	2325000	PF14_0540	-	2324774	226
14	2263699	2263699	2265000	2263449	2263949	501	14	2325000	PF14_0540	-	2324774	226
8	768485	770633	765000	769309	769809	501	8	695000	PF08_0082	+	694774	226
13	503345	506894	505000	504869	505369	501	13	535000	MAL13P1.62	-	534774	226
14	2235925	2236842	2235000	2236133	2236633	501	14	2325000	PF14_0540	-	2324774	226
13	679256	680598	675000	680000	679677	324	13	535000	MAL13P1.62	-	534774	226
13	508685	510824	505000	510000	509504	497	13	535000	MAL13P1.62	-	534774	226
14	2429831	2429831	2425000	2430000	2429581	420	14	2325000	PF14_0540	-	2324774	226
14	2554552	2557545	2555000	2555798	2556298	501	14	2325000	PF14_0540	-	2324774	226
14	2231580	2231580	2235000	2231330	2231830	501	14	2325000	PF14_0540	-	2324774	226
14	2130976	2130976	2135000	2130726	2131226	501	14	2325000	PF14_0540	-	2324774	226
13	1000906	1002348	1005000	1001377	1001877	501	13	535000	MAL13P1.62	-	534774	226
5	1009899	1010445	1005000	1010000	1009922	79	13	535000	MAL13P1.62	-	534774	226
13	621028	621919	625000	621223	621723	501	13	535000	MAL13P1.62	-	534774	226
7	548815	551061	545000	550000	549688	313	1	55000	MAL1P4.06	-	55229	229
7	548815	551061	555000	550188	560000	189	1	55000	MAL1P4.06	-	55229	229
7	516015	516015	515000	515765	516265	501	1	55000	MAL1P4.06	-	55229	229
3	44755	48455	45000	46355	46855	501	1	55000	MAL1P4.06	-	55229	229
8	47844	47844	45000	47594	48094	501	1	55000	MAL1P4.06	-	55229	229
3	41658	42544	45000	41851	42351	501	1	55000	MAL1P4.06	-	55229	229
4	46801	46801	45000	46551	47051	501	1	55000	MAL1P4.06	-	55229	229
7	546010	546010	545000	545760	546260	501	1	55000	MAL1P4.06	-	55229	229
3	71383	71383	75000	71133	71633	501	10	55000	PF10_0007	-	54770	230
13	2526901	2526901	2525000	2526651	2527151	501	10	55000	PF10_0007	-	54770	230
14	3154769	3154769	3155000	3154519	3155019	501	10	55000	PF10_0007	-	54770	230
10	1644068	1645459	1645000	1644513	1645013	501	10	55000	PF10_0007	-	54770	230
10	1417034	1417665	1415000	1417099	1417599	501	10	55000	PF10_0007	-	54770	230
14	2499832	2502596	2505000	2500964	2501464	501	14	2565000	PF14_0600	-	2565231	231
14	2494602	2494602	2495000	2494352	2494852	501	14	2565000	PF14_0600	-	2565231	231
7	548815	551061	545000	550000	549688	313	2	25000	PFB0010w	+	25232	232
7	548815	551061	555000	550188	560000	189	2	25000	PFB0010w	+	25232	232
11	111162	111162	115000	110912	111412	501	2	25000	PFB0010w	+	25232	232
7	516015	516015	515000	515765	516265	501	2	25000	PFB0010w	+	25232	232
4	132420	133668	135000	132794	133294	501	2	25000	PFB0010w	+	25232	232
11	1266869	1267616	1265000	1266992	1267492	501	7	235000	MAL7P1.21	+	235232	232
7	83976	86092	85000	84784	85284	501	2	25000	PFB0010w	+	25232	232
3	71383	71383	75000	71133	71633	501	2	25000	PFB0010w	+	25232	232
3	44755	48455	45000	46355	46855	501	2	25000	PFB0010w	+	25232	232
8	47844	47844	45000	47594	48094	501	2	25000	PFB0010w	+	25232	232
5	30005	30005	25000	30000	29755	246	2	25000	PFB0010w	+	25232	232
3	41658	42544	45000	41851	42351	501	2	25000	PFB0010w	+	25232	232
10	1644068	1645459	1645000	1644513	1645013	501	2	25000	PFB0010w	+	25232	232
1	521495	521495	525000	521245	521745	501	2	25000	PFB0010w	+	25232	232
7	81999	81999	85000	81749	82249	501	2	25000	PFB0010w	+	25232	232
4	46801	46801	45000	46551	47051	501	2	25000	PFB0010w	+	25232	232
7	546010	546010	545000	545760	546260	501	2	25000	PFB0010w	+	25232	232
12	764135	766146	765000	764890	765390	501	2	25000	PFB0010w	+	25232	232
8	205801	208155	205000	206728	207228	501	4	295000	PFD0260c	-	294766	234
1	504517	505586	505000	504801	505301	501	4	295000	PFD0260c	-	294766	234
4	332198	335192	335000	333445	333945	501	4	295000	PFD0260c	-	294766	234
4	223683	223683	225000	223433	223933	501	4	295000	PFD0260c	-	294766	234
4	503418	503418	505000	503168	503668	501	4	295000	PFD0260c	-	294766	234
4	476580	476580	475000	476330	476830	501	4	295000	PFD0260c	-	294766	234
1	302522	303590	305000	302806	303306	501	4	295000	PFD0260c	-	294766	234
4	351472	352725	355000	351848	352348	501	4	295000	PFD0260c	-	294766	234
10	553070	554658	555000	553614	554114	501	4	295000	PFD0260c	-	294766	234
4	337357	338101	335000	337479	337979	501	4	295000	PFD0260c	-	294766	234
4	851997	853710	855000	852603	853103	501	4	295000	PFD0260c	-	294766	234
14	1369251	1371357	1375000	1370054	1370554	501	14	1435000	PF14_0336	+	1435235	235
14	2073105	2074034	2075000	2073319	2073819	501	13	1825000	PF13_0253	+	1825236	236
13	1771766	1771766	1775000	1771516	1772016	501	13	1825000	PF13_0253	+	1825236	236
13	1864152	1866173	1865000	1864912	1865412	501	13	1825000	PF13_0253	+	1825236	236
13	99686	100951	105000	100068	100568	501	5	85000	PFE0080c	-	85237	237
4	1096012	1097077	1095000	1096294	1096794	501	5	85000	PFE0080c	-	85237	237
8	47844	47844	45000	47594	48094	501	5	85000	PFE0080c	-	85237	237
14	1199372	1200200	1195000	1200000	1199536	465	2	235000	PFB0260w	+	235237	237
11	814436	817186	815000	815561	816061	501	2	475000	PFB0525w	+	475242	242
8	188134	189146	185000	188390	188890	501	2	475000	PFB0525w	+	475242	242
3	579771	579771	575000	580000	579521	480	2	475000	PFB0525w	+	475242	242
6	487561	490352	485000	488706	489206	501	2	475000	PFB0525w	+	475242	242
11	866566	868444	865000	867255	867755	501	2	475000	PFB0525w	+	475242	242
14	1088556	1091389	1085000	1090000	1089722	279	2	475000	PFB0525w	+	475242	242
10	956222	956222	955000	955972	956472	501	2	475000	PFB0525w	+	475242	242
1	494334	494334	495000	494084	494584	501	2	475000	PFB0525w	+	475242	242
13	1205294	1205294	1205000	1205044	1205544	501	2	475000	PFB0525w	+	475242	242
4	671495	672455	675000	671725	672225	501	2	475000	PFB0525w	+	475242	242
13	1176158	1178488	1175000	1177073	1177573	501	2	475000	PFB0525w	+	475242	242
13	1192790	1195274	1195000	1193782	1194282	501	2	475000	PFB0525w	+	475242	242
10	943976	945139	945000	944307	944807	501	2	475000	PFB0525w	+	475242	242
7	838206	838206	835000	837956	838456	501	2	475000	PFB0525w	+	475242	242
7	793905	793905	795000	793655	794155	501	2	475000	PFB0525w	+	475242	242
9	1198952	1201301	1205000	1200376	1210000	377	2	475000	PFB0525w	+	475242	242
3	610597	612645	615000	611371	611871	501	2	475000	PFB0525w	+	475242	242
8	79516	80603	85000	80309	90000	310	1	125000	MAL1P1.18	+	124752	248
4	1096012	1097077	1095000	1096294	1096794	501	1	125000	MAL1P1.18	+	124752	248
7	548815	551061	555000	550188	560000	189	13	65000	MAL13P1.7	-	64751	249
13	1720548	1720548	1725000	1720298	1720798	501	13	1805000	PF13_0250	-	1805255	255
13	1771766	1771766	1775000	1771516	1772016	501	13	1805000	PF13_0250	-	1805255	255
13	1760922	1763193	1765000	1761807	1762307	501	13	1805000	PF13_0250	-	1805255	255
13	1864152	1866173	1865000	1864912	1865412	501	13	1805000	PF13_0250	-	1805255	255
11	1968222	1968222	1965000	1967972	1968472	501	5	1245000	PFE1525w	+	1244744	256
7	1135028	1137709	1135000	1136118	1136618	501	5	1245000	PFE1525w	+	1244744	256
7	548815	551061	545000	550000	549688	313	1	95000	MAL1P1.11a	+	95257	257
7	505489	505489	505000	505239	505739	501	1	95000	MAL1P1.11a	+	95257	257
4	1119336	1119336	1115000	1119086	1119586	501	1	95000	MAL1P1.11a	+	95257	257
4	132420	133668	135000	132794	133294	501	1	95000	MAL1P1.11a	+	95257	257
4	103944	103944	105000	103694	104194	501	1	95000	MAL1P1.11a	+	95257	257
8	47844	47844	45000	47594	48094	501	1	95000	MAL1P1.11a	+	95257	257
5	30005	30005	25000	30000	29755	246	1	95000	MAL1P1.11a	+	95257	257
4	46801	46801	45000	46551	47051	501	1	95000	MAL1P1.11a	+	95257	257
4	922460	922460	925000	922210	922710	501	1	95000	MAL1P1.11a	+	95257	257
7	546010	546010	545000	545760	546260	501	1	95000	MAL1P1.11a	+	95257	257
1	542724	542724	545000	542474	542974	501	1	95000	MAL1P1.11a	+	95257	257
7	1303759	1303759	1305000	1303509	1304009	501	7	1205000	MAL7P1.166	-	1204742	258
7	1165627	1166291	1165000	1165709	1166209	501	7	1205000	MAL7P1.166	-	1204742	258
3	579771	579771	575000	580000	579521	480	6	445000	PFF0510w	+	444742	258
7	1256782	1256782	1255000	1256532	1257032	501	7	1205000	MAL7P1.166	-	1204742	258
6	721809	722613	725000	721961	722461	501	9	1065000	PFI1285w	+	1064742	258
13	1128596	1128596	1125000	1128346	1128846	501	6	445000	PFF0510w	+	444742	258
7	1274884	1274884	1275000	1274634	1275134	501	7	1205000	MAL7P1.166	-	1204742	258
13	2551908	2551908	2555000	2551658	2552158	501	13	2435000	PF13_0333	+	2435260	260
13	2406684	2408826	2405000	2407505	2408005	501	13	2435000	PF13_0333	+	2435260	260
7	1256782	1256782	1255000	1256532	1257032	501	7	1185000	PF07_0125	+	1185260	260
13	2461143	2461143	2465000	2460893	2461393	501	13	2435000	PF13_0333	+	2435260	260
7	1274884	1274884	1275000	1274634	1275134	501	7	1185000	PF07_0125	+	1185260	260
13	1864152	1866173	1865000	1864912	1865412	501	13	2435000	PF13_0333	+	2435260	260
6	721809	722613	725000	721961	722461	501	6	685000	PFF0800w	+	684739	261
6	640669	643547	645000	641858	642358	501	6	685000	PFF0800w	+	684739	261
8	205801	208155	205000	206728	207228	501	5	555000	PFE0645w	+	555262	262
7	746384	746384	745000	746134	746634	501	5	555000	PFE0645w	+	555262	262
14	1767577	1768080	1765000	1767578	1768078	501	14	1705000	PF14_0399	-	1704738	262
11	814436	817186	815000	815561	816061	501	13	1135000	PF13_0149	+	1135264	264
11	866566	868444	865000	867255	867755	501	13	1135000	PF13_0149	+	1135264	264
14	1088556	1091389	1095000	1090222	1100000	223	13	1135000	PF13_0149	+	1135264	264
14	1088556	1091389	1085000	1090000	1089722	279	13	1135000	PF13_0149	+	1135264	264
14	1099658	1099658	1095000	1099408	1099908	501	13	1135000	PF13_0149	+	1135264	264
10	943976	945139	945000	944307	944807	501	13	1135000	PF13_0149	+	1135264	264
7	838206	838206	835000	837956	838456	501	13	1135000	PF13_0149	+	1135264	264
11	807009	807009	805000	806759	807259	501	13	1135000	PF13_0149	+	1135264	264
7	399027	400032	395000	399279	399779	501	7	425000	PF07_0048	-	424728	272
6	487561	490352	485000	488706	489206	501	13	1165000	MAL13P1.149	+	1164726	274
13	679256	680598	685000	680177	690000	178	13	765000	PF13_0102	-	765274	274
14	1088556	1091389	1085000	1090000	1089722	279	13	1165000	MAL13P1.149	+	1164726	274
10	956222	956222	955000	955972	956472	501	13	1165000	MAL13P1.149	+	1164726	274
14	1078259	1080226	1075000	1078992	1079492	501	13	1165000	MAL13P1.149	+	1164726	274
10	943976	945139	945000	944307	944807	501	13	1165000	MAL13P1.149	+	1164726	274
7	793905	793905	795000	793655	794155	501	13	1165000	MAL13P1.149	+	1164726	274
13	1771766	1771766	1775000	1771516	1772016	501	13	1705000	PF13_0238	-	1705274	274
9	1198952	1201301	1205000	1200376	1210000	377	13	1165000	MAL13P1.149	+	1164726	274
1	413823	414413	415000	413868	414368	501	13	1165000	MAL13P1.149	+	1164726	274
3	584477	585178	585000	584577	585077	501	13	1165000	MAL13P1.149	+	1164726	274
3	310516	311149	315000	310582	311082	501	3	375000	PFC0371w	+	374720	280
10	1463005	1463005	1465000	1462755	1463255	501	10	1365000	PF10_0332	+	1364715	285
10	1420800	1420800	1425000	1420550	1421050	501	10	1365000	PF10_0332	+	1364715	285
10	683007	685076	685000	683791	684291	501	10	835000	PF10_0200	+	835291	291
3	670088	670088	665000	670000	669838	163	10	835000	PF10_0200	+	835291	291
9	1198952	1201301	1205000	1200376	1210000	377	10	835000	PF10_0200	+	835291	291
7	548815	551061	555000	550188	560000	189	12	2205000	PFL2610w	+	2204707	293
11	1986057	1986057	1985000	1985807	1986307	501	12	2205000	PFL2610w	+	2204707	293
14	757275	757275	755000	757025	757525	501	14	715000	PF14_0172	+	714706	294
14	1199372	1200200	1195000	1200000	1199536	465	2	555000	PFB0615c	-	555294	294
14	679270	682275	685000	680522	681022	501	14	715000	PF14_0172	+	714706	294
11	1968222	1968222	1965000	1967972	1968472	501	7	95000	PF07_0011	+	94704	296
13	99686	100951	105000	100068	100568	501	7	95000	PF07_0011	+	94704	296
7	548815	551061	545000	550000	549688	313	7	95000	PF07_0011	+	94704	296
7	548815	551061	555000	550188	560000	189	7	95000	PF07_0011	+	94704	296
7	505489	505489	505000	505239	505739	501	7	95000	PF07_0011	+	94704	296
11	111162	111162	115000	110912	111412	501	7	95000	PF07_0011	+	94704	296
4	132420	133668	135000	132794	133294	501	7	95000	PF07_0011	+	94704	296
4	1083912	1083912	1085000	1083662	1084162	501	7	95000	PF07_0011	+	94704	296
4	1096012	1097077	1095000	1096294	1096794	501	7	95000	PF07_0011	+	94704	296
7	1256782	1256782	1255000	1256532	1257032	501	7	95000	PF07_0011	+	94704	296
3	71383	71383	75000	71133	71633	501	7	95000	PF07_0011	+	94704	296
7	616251	616811	615000	616281	616781	501	7	95000	PF07_0011	+	94704	296
7	546010	546010	545000	545760	546260	501	7	95000	PF07_0011	+	94704	296
10	84639	84639	85000	84389	84889	501	7	95000	PF07_0011	+	94704	296
10	1644068	1645459	1645000	1644513	1645013	501	10	1285000	PF10_0312	-	1285299	299
14	3239170	3241478	3245000	3240074	3240574	501	14	3275000	PF14_0769	+	3275300	300
14	3229433	3229433	3225000	3229183	3229683	501	14	3275000	PF14_0769	+	3275300	300
14	3154769	3154769	3155000	3154519	3155019	501	14	3275000	PF14_0769	+	3275300	300
11	1968222	1968222	1965000	1967972	1968472	501	3	985000	MAL3P7.42	+	985301	301
13	99686	100951	105000	100068	100568	501	3	985000	MAL3P7.42	+	985301	301
8	79516	80603	85000	80309	90000	310	3	985000	MAL3P7.42	+	985301	301
3	153322	155528	155000	154175	154675	501	3	985000	MAL3P7.42	+	985301	301
11	1289389	1289389	1285000	1289139	1289639	501	11	1105000	PF11_0296	+	1104699	301
1	371831	372467	375000	371899	372399	501	11	805000	PF11_0220	-	804695	305
3	579771	579771	575000	580000	579521	480	11	805000	PF11_0220	-	804695	305
6	487561	490352	485000	488706	489206	501	11	805000	PF11_0220	-	804695	305
10	956222	956222	955000	955972	956472	501	11	805000	PF11_0220	-	804695	305
13	1205294	1205294	1205000	1205044	1205544	501	11	805000	PF11_0220	-	804695	305
10	943976	945139	945000	944307	944807	501	11	805000	PF11_0220	-	804695	305
7	793905	793905	795000	793655	794155	501	11	805000	PF11_0220	-	804695	305
9	1198952	1201301	1205000	1200376	1210000	377	11	805000	PF11_0220	-	804695	305
3	610597	612645	615000	611371	611871	501	11	805000	PF11_0220	-	804695	305
4	614038	614038	615000	613788	614288	501	11	805000	PF11_0220	-	804695	305
7	285108	286394	285000	285501	286001	501	7	215000	PF07_0019	-	215307	307
7	414446	416752	415000	415349	415849	501	7	215000	PF07_0019	-	215307	307
11	1271840	1271840	1275000	1271590	1272090	501	7	215000	PF07_0019	-	215307	307
7	241193	242776	245000	241734	242234	501	7	215000	PF07_0019	-	215307	307
8	324987	324987	325000	324737	325237	501	7	795000	MAL7P1.108	+	795308	308
11	814436	817186	815000	815561	816061	501	7	795000	MAL7P1.108	+	795308	308
4	619674	621838	625000	620506	621006	501	7	795000	MAL7P1.108	+	795308	308
5	364942	366521	365000	365481	365981	501	7	795000	MAL7P1.108	+	795308	308
13	1162091	1164225	1165000	1162908	1163408	501	7	795000	MAL7P1.108	+	795308	308
3	630718	631759	635000	630988	631488	501	7	795000	MAL7P1.108	+	795308	308
3	579771	579771	575000	580000	579521	480	7	795000	MAL7P1.108	+	795308	308
6	487561	490352	485000	488706	489206	501	7	795000	MAL7P1.108	+	795308	308
14	1088556	1091389	1085000	1090000	1089722	279	7	795000	MAL7P1.108	+	795308	308
4	671495	672455	675000	671725	672225	501	7	795000	MAL7P1.108	+	795308	308
12	1229403	1229403	1225000	1229153	1229653	501	7	795000	MAL7P1.108	+	795308	308
14	1078259	1080226	1075000	1078992	1079492	501	7	795000	MAL7P1.108	+	795308	308
13	1176158	1178488	1175000	1177073	1177573	501	7	795000	MAL7P1.108	+	795308	308
13	1192790	1195274	1195000	1193782	1194282	501	7	795000	MAL7P1.108	+	795308	308
10	943976	945139	945000	944307	944807	501	7	795000	MAL7P1.108	+	795308	308
9	1198952	1201301	1205000	1200376	1210000	377	7	795000	MAL7P1.108	+	795308	308
3	610597	612645	615000	611371	611871	501	7	795000	MAL7P1.108	+	795308	308
11	807009	807009	805000	806759	807259	501	7	795000	MAL7P1.108	+	795308	308
4	614038	614038	615000	613788	614288	501	7	795000	MAL7P1.108	+	795308	308
1	413823	414413	415000	413868	414368	501	7	795000	MAL7P1.108	+	795308	308
13	1128596	1128596	1125000	1128346	1128846	501	7	795000	MAL7P1.108	+	795308	308
3	584477	585178	585000	584577	585077	501	7	795000	MAL7P1.108	+	795308	308
10	1442881	1443977	1445000	1443179	1443679	501	10	1385000	PF10_0340	+	1384691	309
5	310627	310627	315000	310377	310877	501	5	285000	PFE0335w	+	284691	309
1	504517	505586	505000	504801	505301	501	3	645000	PFC0701w	+	645309	309
10	1463005	1463005	1465000	1462755	1463255	501	10	1385000	PF10_0340	+	1384691	309
10	1417034	1417665	1415000	1417099	1417599	501	10	1385000	PF10_0340	+	1384691	309
10	1420800	1420800	1425000	1420550	1421050	501	10	1385000	PF10_0340	+	1384691	309
3	610597	612645	615000	611371	611871	501	3	645000	PFC0701w	+	645309	309
5	315657	316265	315000	315711	316211	501	5	285000	PFE0335w	+	284691	309
12	1856169	1859143	1855000	1857406	1857906	501	12	2175000	PFL2565w	+	2175312	312
7	83976	86092	85000	84784	85284	501	12	2175000	PFL2565w	+	2175312	312
7	81999	81999	85000	81749	82249	501	12	2175000	PFL2565w	+	2175312	312
11	814436	817186	815000	815561	816061	501	12	1315000	PFL1530w	+	1314686	314
3	670088	670088	665000	670000	669838	163	12	1315000	PFL1530w	+	1314686	314
8	205801	208155	205000	206728	207228	501	9	1085000	PFI1305w	+	1084686	314
3	579771	579771	575000	580000	579521	480	12	1315000	PFL1530w	+	1314686	314
13	912103	912103	915000	911853	912353	501	9	1085000	PFI1305w	+	1084686	314
11	866566	868444	865000	867255	867755	501	12	1315000	PFL1530w	+	1314686	314
1	302522	303590	305000	302806	303306	501	9	1085000	PFI1305w	+	1084686	314
5	30005	30005	35000	30255	40000	256	12	1315000	PFL1530w	+	1314686	314
13	1192790	1195274	1195000	1193782	1194282	501	12	1315000	PFL1530w	+	1314686	314
10	943976	945139	945000	944307	944807	501	12	1315000	PFL1530w	+	1314686	314
9	1198952	1201301	1205000	1200376	1210000	377	12	1315000	PFL1530w	+	1314686	314
3	610597	612645	615000	611371	611871	501	12	1315000	PFL1530w	+	1314686	314
4	614038	614038	615000	613788	614288	501	12	1315000	PFL1530w	+	1314686	314
1	413823	414413	415000	413868	414368	501	12	1315000	PFL1530w	+	1314686	314
13	1679407	1682346	1685000	1680626	1681126	501	13	1815000	MAL13P1.235	-	1815316	316
13	2034889	2037247	2035000	2035818	2036318	501	13	1815000	MAL13P1.235	-	1815316	316
11	570357	570357	575000	570107	570607	501	10	105000	PF10_0024	-	104684	316
[truncated: 1,440 more rows]

## Sheet: Schizonts_1kb_contacts
peakChr	peakStart	peakEnd	overlappingPartnerGenomicLocus	overlapStart	overlapEnd	overlapSize	interactingPartnerChr	interactingPartnerGenomicLocus	nearestTranscriptToInteractingPartner	transcriptStrand	TSS	TSSdistance
[truncated: 9,732 more rows]

[truncated: 5 more sheets: Rings_Enhancer_contacts_perGene, Trophozoites_Enhancer_contacts_perGene, Schizonts_Enhancer_contacts_perGene, Exp_RTS, Count_Exp_corr]
